# Supplementary material for: A transcript profiling approach reveals the zinc finger transcription factor ZNF191 is a pleiotropic factor
Source: BMC Genomics. 2009 May 22;10:241. doi: 10.1186/1471-2164-10-241 (PMC2694838; doi:10.1186/1471-2164-10-241)
Supplement: Additional file 1 — Regulated genes by ZNF191 overexpression. Table S1 consists of the regulated probes by ZNF191 overexpression, containing the assigned designations (Accession number and sequence name), the fold of changed expression and PValueLogRatio(smaller than 0.05)for these genes. [file 1471-2164-10-241-S1.xls]

## Sheet: Sheet1
Regulated genes by ZNF191 overexpression.	NM_003966
Symbol	ProbeName	GenBank	Title		Fold change	PValueLogRatio
NULL	A_23_P100056	NM_194272	NULL		0.714375	0.0201986
AVEN	A_23_P100074	NM_020371	Apoptosis, caspase activation inhibitor		1.44866	0.0108114
FLJ35867	A_23_P100092	NM_152455	Hypothetical protein FLJ35867		1.50517	0.00521033
VPS39	A_23_P100103	AF280814	Vacuolar protein sorting 39 (yeast)		1.33024	0.0478739
CHP	A_23_P100111	NM_007236	Calcium binding protein P22		1.44858	0.0119368
AF15Q14	A_23_P100127	NM_020380	AF15q14 protein		0.728463	0.0281973
FLJ20507	A_23_P100156	AK025910	Hypothetical protein FLJ20507		1.35227	0.0364625
MMP15	A_23_P100177	D85510	Matrix metalloproteinase 15 (membrane-inserted)		0.627722	0.0366755
NELL2	A_23_P10025	NM_006159	NEL-like 2 (chicken)		0.746033	0.041802
ZNF598	A_23_P100292	AK024487	Zinc finger protein 598		1.42233	0.0151402
C16orf35	A_23_P100326	NM_012075	Chromosome 16 open reading frame 35		1.34447	0.039803
TCEB2	A_23_P100392	BC013306	Transcription elongation factor B (SIII), polypeptide 2 (18kDa, elongin B)		1.34708	0.0385667
TXNL4B	A_23_P100469	NM_017853	Thioredoxin-like 4B		1.55893	0.00255553
DNAH3	A_23_P100522	AK027211	Dynein, axonemal, heavy polypeptide 3		0.682752	0.00879193
PSMB3	A_23_P100576	NM_002795	Proteasome (prosome, macropain) subunit, beta type, 3		1.62228	0.00109342
SERPINF1	A_23_P100660	NM_002615	Serine (or cysteine) proteinase inhibitor, clade F (alpha-2 antiplasmin, pigment epithelium derived		0.61591	0.0010928
SCAP1	A_23_P100730	NM_003726	Src family associated phosphoprotein 1		0.653787	0.00539103
HSPC009	A_23_P100802	NM_014019	HSPC009 protein		1.34248	0.0407669
RNF125	A_23_P101141	NM_017831	Ring finger protein 125		0.534898	5.03061e-05
SFRP1	A_23_P10121	BC036503	Secreted frizzled-related protein 1		0.671124	0.00637381
LOC147645	A_23_P101246	BC016993	Hypothetical protein LOC147645		1.67632	0.000584247
SFRP1	A_23_P10127	NM_003012	Secreted frizzled-related protein 1		0.651292	0.00348075
C3	A_23_P101407	NM_000064	Complement component 3		1.78435	0.000840323
FLJ14011	A_23_P101623	NM_022103	Hypothetical zinc finger protein FLJ14011		0.735603	0.0348592
PTPRH	A_23_P101642	NM_002842	Protein tyrosine phosphatase, receptor type, H		0.464135	2.93255e-06
MRPL54	A_23_P101742	NM_172251	Mitochondrial ribosomal protein L54		1.35363	0.035618
HPN	A_23_P101806	NM_002151	Hepsin (transmembrane protease, serine 1)		0.61147	0.0354563
ACOX2	A_23_P10182	NM_003500	Acyl-Coenzyme A oxidase 2, branched chain		0.579874	0.000303004
CXCR4	A_23_P102000	NM_003467	Chemokine (C-X-C motif) receptor 4		0.624087	0.00142754
CXCR4	A_23_P102000	NM_003467	Chemokine (C-X-C motif) receptor 4		0.627705	0.00161489
CXCR4	A_23_P102000	NM_003467	Chemokine (C-X-C motif) receptor 4		0.609359	0.000850398
CXCR4	A_23_P102000	NM_003467	Chemokine (C-X-C motif) receptor 4		0.644946	0.00284707
CXCR4	A_23_P102000	NM_003467	Chemokine (C-X-C motif) receptor 4		0.640153	0.00244023
CXCR4	A_23_P102000	NM_003467	Chemokine (C-X-C motif) receptor 4		0.608758	0.000832162
CXCR4	A_23_P102000	NM_003467	Chemokine (C-X-C motif) receptor 4		0.620079	0.00124301
HAS2	A_23_P10206	NM_005328	Hyaluronan synthase 2		0.448524	1.60633e-06
SLC2A13	A_23_P10211	NM_052885	Solute carrier family 2 (facilitated glucose transporter), member 13		0.691101	0.011087
FLJ32954	A_23_P102160	AF435956	Hypothetical protein FLJ32954		1.43359	0.0133005
LOC56902	A_23_P102183	L48692	Putatative 28 kDa protein		1.63783	0.000888079
TMX2	A_23_P104942	NM_015959	Thioredoxin-related transmembrane protein 2		1.67463	0.000542667
HRASLS2	A_23_P105012	NM_017878	HRAS-like suppressor 2		0.556536	0.0184894
NGEF	A_23_P102364	NM_019850	Neuronal guanine nucleotide exchange factor		0.522858	2.35584e-05
C2orf18	A_23_P102494	NM_017877	Chromosome 2 open reading frame 18		1.54984	0.00294687
SLC5A6	A_23_P102508	NM_021095	Solute carrier family 5 (sodium-dependent vitamin transporter), member 6		1.67148	0.000567169
SPTBN1	A_23_P102523	NM_003128	Spectrin, beta, non-erythrocytic 1		0.751797	0.0473428
CGI-09	A_23_P102743	AF132943	CGI-09 protein		1.60235	0.00143815
CEP2	A_23_P102832	NM_007186	Centrosomal protein 2		0.744318	0.0402987
SYNJ1	A_23_P102884	NM_003895	Synaptojanin 1		1.36811	0.0383402
PWP2H	A_23_P102925	NM_005049	PWP2 periodic tryptophan protein homolog (yeast)		1.34005	0.0419809
FLJ20232	A_23_P103131	NM_019008	Hypothetical protein FLJ20232		1.34508	0.0395093
PIGM	A_23_P103248	NM_145167	Phosphatidylinositol glycan, class M		1.37418	0.027691
FAF1	A_23_P103269	AF242772	Fas (TNFRSF6) associated factor 1		0.675241	0.0171489
MGC20419	A_23_P103276	NM_138417	Hypothetical protein BC012173		1.47584	0.00762025
KIAA2025	A_23_P103334	AK093501	KIAA2025 protein		0.740819	0.0373451
ODC-p	A_23_P103371	NM_052998	Ornithine decarboxylase-like		0.734019	0.036452
	A_23_P103405	AK023086	LOC440722		1.72548	0.000319292
TERE1	A_23_P103476	NM_013319	Transitional epithelia response protein		1.83466	6.4884e-05
ANXA9	A_23_P103617	NM_003568	Annexin A9		0.709539	0.0187895
EBNA1BP2	A_23_P103631	NM_006824	EBNA1 binding protein 2		1.33933	0.0423404
AGMAT	A_23_P103720	NM_024758	Agmatine ureohydrolase (agmatinase)		1.54347	0.00433628
FAD158	A_23_P103775	NM_032270	Factor for adipocyte differentiation 158		1.43578	0.012891
NULL	A_23_P103824	A_23_P103824	NULL		1.48368	0.00686693
LOC126755	A_23_P103877	BC016048	Hypothetical protein LOC126755		2.23399	7.11772e-07
AKIP	A_23_P103885	NM_017900	Aurora-A kinase interacting protein		1.80492	9.58418e-05
HIST2H2AA	A_23_P103981	NM_003516	Histone 2, H2aa		0.712958	0.0194281
GNAT2	A_23_P104012	NM_005272	Guanine nucleotide binding protein (G protein), alpha transducing activity polypeptide 2		1.42013	0.033937
C1orf19	A_23_P104025	NM_052965	Chromosome 1 open reading frame 19		1.32943	0.0476785
C1orf9	A_23_P104054	NM_016227	Chromosome 1 open reading frame 9		0.730665	0.029655
GPAM	A_23_P104237	NM_020918	Glycerol-3-phosphate acyltransferase, mitochondrial		2.08889	4.24651e-06
ITIH5	A_23_P104252	AB075833	Inter-alpha (globulin) inhibitor H5		0.498643	4.83319e-05
DDIT4	A_23_P104318	NM_019058	DNA-damage-inducible transcript 4		0.713406	0.0196442
FAM45B	A_23_P104351	NM_018472	Family with sequence similarity 45, member B		0.724084	0.0254301
ECHS1	A_23_P104362	NM_004092	Enoyl Coenzyme A hydratase, short chain, 1, mitochondrial		1.4696	0.00824597
ALOX5	A_23_P104464	NM_000698	Arachidonate 5-lipoxygenase		0.638508	0.00236142
DUSP13	A_23_P104471	NM_016364	Dual specificity phosphatase 13		0.720057	0.0248313
PAPSS2	A_23_P104493	NM_004670	3'-phosphoadenosine 5'-phosphosulfate synthase 2		1.36851	0.0296961
CPT1A	A_23_P104563	NM_001876	Carnitine palmitoyltransferase 1A (liver)		1.49959	0.00580754
DKFZP564J0863	A_23_P105028	NM_015459	DKFZP564J0863 protein		1.37004	0.0291491
SCUBE2	A_23_P105144	NM_020974	Signal peptide, CUB domain, EGF-like 2		0.472929	2.98809e-06
TFDP3	A_23_P10518	NM_016521	Transcription factor Dp family, member 3		1.58222	0.0021173
EIF2B1	A_23_P105313	NM_001414	Eukaryotic translation initiation factor 2B, subunit 1 alpha, 26kDa		1.38076	0.0255232
MAP3K12	A_23_P105409	NM_006301	Mitogen-activated protein kinase kinase kinase 12		0.662456	0.00524355
AATK	A_23_P10559	AB014541	Apoptosis-associated tyrosine kinase		0.474834	2.11266e-06
ATF1	A_23_P105646	NM_005171	Activating transcription factor 1		1.32551	0.0499527
MDM1	A_23_P105730	BC022042	Nuclear protein double minute 1		1.40097	0.0247718
NULL	A_23_P105815	BC008631	NULL		0.599963	0.00185276
BIVM	A_23_P105833	NM_017693	Basic, immunoglobulin-like variable motif containing		0.643895	0.00275755
LOC283537	A_23_P105856	AK098426	Hypothetical protein LOC283537		1.39971	0.0209479
LOC284207	A_23_P10591	AK093748	Hypothetical protein LOC284207		0.751912	0.0473824
AK7	A_23_P105963	NM_152327	Adenylate kinase 7		0.622924	0.0487031
JAG2	A_23_P106024	NM_002226	Jagged 2		0.634109	0.00207924
DAD1	A_23_P106056	NM_001344	Defender against cell death 1		1.32708	0.0490263
KTN1	A_23_P106131	NM_182926	Kinectin 1 (kinesin receptor)		0.751564	0.0470339
PDK1	A_23_P10614	NM_002610	Pyruvate dehydrogenase kinase, isoenzyme 1		0.52617	2.77815e-05
C14orf106	A_23_P106162	AK002048	Chromosome 14 open reading frame 106		0.63804	0.00227883
PSEN1	A_23_P106174	AJ008005	Presenilin 1 (Alzheimer disease 3)		1.32772	0.049402
FOS	A_23_P106194	NM_005252	V-fos FBJ murine osteosarcoma viral oncogene homolog		1.62803	0.00103264
NULL	A_23_P106439	BC008845	NULL		0.732315	0.0308052
INO80	A_23_P106522	NM_032196	Homolog of yeast INO80		1.43128	0.0135085
NULL	A_23_P106814	A_23_P106814	NULL		1.71698	0.00380703
SNX12	A_23_P10699	BC033809	Sorting nexin 12		1.38511	0.0243831
RPA1	A_23_P107073	NM_002945	Replication protein A1, 70kDa		1.40122	0.0197694
FLJ10534	A_23_P107087	AB037822	Hypothetical protein FLJ10534		1.68223	0.000490224
MBTD1	A_23_P107238	NM_017643	Mbt domain containing 1		0.419159	1.64433e-06
CACNA1G	A_23_P107247	NM_018896	Calcium channel, voltage-dependent, alpha 1G subunit		0.558897	0.00012329
HOXB2	A_23_P107283	NM_002145	Homeo box B2		1.48088	0.00712119
SDF2	A_23_P107313	NM_006923	Stromal cell-derived factor 2		1.37521	0.0273479
NALP1	A_23_P107351	AF217966	NACHT, leucine rich repeat and PYD containing 1		0.667033	0.00560601
NMT1	A_23_P107373	NM_021079	N-myristoyltransferase 1		1.44434	0.0114271
TK1	A_23_P107421	NM_003258	Thymidine kinase 1, soluble		1.65164	0.000738147
FLJ35934	A_23_P107432	NM_207453	FLJ35934 protein		0.732463	0.030921
CBX1	A_23_P107507	NM_006807	Chromobox homolog 1 (HP1 beta homolog Drosophila )		0.751122	0.0465973
C18orf9	A_23_P107513	NM_024899	Chromosome 18 open reading frame 9		1.40778	0.0182087
FLJ10241	A_23_P107795	NM_018035	Hypothetical protein FLJ10241		1.39721	0.0207888
ZNF563	A_23_P107881	NM_145276	Zinc finger protein 563		0.602022	0.00567455
SULT2B1	A_23_P107981	NM_004605	Sulfotransferase family, cytosolic, 2B, member 1		0.681561	0.017563
	A_23_P108103	AK000707	CDNA FLJ20700 fis, clone KAIA2250		0.705656	0.0161866
GAMT	A_23_P108143	NM_000156	Guanidinoacetate N-methyltransferase		0.741685	0.0380081
SGTA	A_23_P108331	NM_003021	Small glutamine-rich tetratricopeptide repeat (TPR)-containing, alpha		1.42397	0.0148281
THADA	A_23_P108376	NM_022065	Thyroid adenoma associated		1.4038	0.0191479
NULL	A_23_P108394	THC1868039	NULL		0.649707	0.00330997
WDR35	A_23_P108463	NM_020779	WD repeat domain 35		1.38176	0.0253159
MetRS	A_23_P108492	NM_138395	Mitochondrial methionyl-tRNA synthetase		1.79885	0.000107012
C2orf17	A_23_P108522	AL833630	Chromosome 2 open reading frame 17		1.51898	0.00432151
KIAA0692	A_23_P10858	AB014592	KIAA0692 protein		1.39595	0.0211231
TLR1	A_23_P10873	NM_003263	Toll-like receptor 1		0.594798	0.00165216
YPEL5	A_23_P108835	NM_016061	Yippee-like 5 (Drosophila)		0.719929	0.023033
DUSP2	A_23_P108842	NM_004418	Dual specificity phosphatase 2		1.37779	0.0267842
MOBK1B	A_23_P108922	NM_018221	MOB1, Mps One Binder kinase activator-like 1B (yeast)		0.690462	0.0109189
TP53RK	A_23_P109055	NM_033550	TP53 regulating kinase		1.56702	0.00232469
INSM1	A_23_P109184	NM_002196	Insulinoma-associated 1		0.563317	0.000142675
NAPB	A_23_P109193	NM_022080	N-ethylmaleimide-sensitive factor attachment protein, beta		1.48839	0.00955785
LAMA5	A_23_P109269	NM_005560	Laminin, alpha 5		0.585339	0.000369799
BLP1	A_23_P10927	NM_031940	BBP-like protein 1		1.35694	0.0351664
SLC5A3	A_23_P109304	NM_006933	Solute carrier family 5 (inositol transporters), member 3		0.746464	0.0450712
DSCR6	A_23_P109320	NM_018962	Down syndrome critical region gene 6		0.572995	0.000211713
PTTG1IP	A_23_P109345	NM_004339	Pituitary tumor-transforming 1 interacting protein		1.54804	0.00294191
ARVCF	A_23_P109393	NM_001670	Armadillo repeat gene deletes in velocardiofacial syndrome		0.6429	0.00329468
NULL	A_23_P109677	ENST00000240820	NULL		1.5396	0.00329048
p44S10	A_23_P109928	NM_014814	Proteasome regulatory particle subunit p44S10		1.46752	0.00847213
RAB6B	A_23_P109974	NM_016577	RAB6B, member RAS oncogene family		0.725757	0.0265614
GATA2	A_23_P110022	NM_032638	GATA binding protein 2		1.40293	0.020318
ZNF589	A_23_P110031	NM_016089	Zinc finger protein 589		1.35762	0.0339798
ADAMTS7	A_23_P11005	AL359934	A disintegrin-like and metalloprotease (reprolysin type) with thrombospondin type 1 motif, 7		0.742834	0.0390352
NULL	A_23_P11017	AK021866	NULL		0.694072	0.0132356
CTSO	A_23_P110175	NM_001334	Cathepsin O		0.677274	0.0140955
SC4MOL	A_23_P110184	NM_006745	Sterol-C4-methyl oxidase-like		0.632628	0.00190765
ACTA1	A_23_P1102	NM_001100	Actin, alpha 1, skeletal muscle		1.67807	0.000585285
FLJ23191	A_23_P110266	NM_024574	Hypothetical protein FLJ23191		0.69515	0.0131253
	A_23_P110412	AK023055	Similar to hypothetical protein LOC231503		0.593724	0.00053316
MARCH-VI	A_23_P110492	NM_005885	Membrane-associated RING-CH protein VI		0.679402	0.00800562
TRIM36	A_23_P110569	NM_018700	Tripartite motif-containing 36		0.683512	0.00899906
KIAA0303	A_23_P110571	AB002301	KIAA0303 protein		0.751897	0.0474122
MGC21644	A_23_P110585	NM_138492	Hypothetical protein MGC21644		0.655712	0.00399327
NULL	A_23_P110655	AF116688	NULL		0.706017	0.0163337
CENPH	A_23_P110802	NM_022909	Centromere protein H		0.531451	3.51142e-05
SLC17A5	A_23_P110896	AK075320	Solute carrier family 17 (anion/sugar transporter), member 5		0.233718	8.56999e-14
GSTA4	A_23_P110941	NM_001512	Glutathione S-transferase A4		0.618585	0.0011799
PSMB9	A_23_P111000	NM_002800	Proteasome (prosome, macropain) subunit, beta type, 9 (large multifunctional protease 2)		1.47721	0.0075038
FKBP5	A_23_P111206	AF194172	FK506 binding protein 5		1.47753	0.00744101
COQ3	A_23_P111228	NM_017421	Coenzyme Q3 homolog, methyltransferase (yeast)		1.34892	0.037721
RPP40	A_23_P111297	NM_006638	Ribonuclease P 40kDa subunit		1.4975	0.0057316
PPIL6	A_23_P111361	NM_173672	Peptidylprolyl isomerase (cyclophilin)-like 6		0.547944	8.28612e-05
FLJ38564	A_23_P11144	NM_000390	Hypothetical protein FLJ38564		0.674074	0.00812208
ARS2	A_23_P111487	NM_182800	Arsenate resistance protein ARS2		1.37745	0.0266479
PSCD3	A_23_P111593	NM_004227	Pleckstrin homology, Sec7 and coiled-coil domains 3		1.37174	0.0289673
PURG	A_23_P111919	NM_013357	Purine-rich element binding protein G		0.626606	0.00157196
LOC84549	A_23_P111961	NM_032509	RNA binding protein		1.35632	0.034474
LYNX1	A_23_P111981	AL353948	Secreted Ly6/uPAR related protein 2		1.41121	0.0204001
LOXL2	A_23_P111995	NM_002318	Lysyl oxidase-like 2		0.536956	4.54081e-05
LOXL2	A_23_P111995	NM_002318	Lysyl oxidase-like 2		0.535155	4.18505e-05
LOXL2	A_23_P111995	NM_002318	Lysyl oxidase-like 2		0.543207	6.00186e-05
LOXL2	A_23_P111995	NM_002318	Lysyl oxidase-like 2		0.529498	3.22408e-05
LOXL2	A_23_P111995	NM_002318	Lysyl oxidase-like 2		0.532459	3.69001e-05
LOXL2	A_23_P111995	NM_002318	Lysyl oxidase-like 2		0.521709	2.23947e-05
LOXL2	A_23_P111995	NM_002318	Lysyl oxidase-like 2		0.538107	4.77213e-05
LOXL2	A_23_P111995	NM_002318	Lysyl oxidase-like 2		0.560252	0.00012539
LOXL2	A_23_P111995	NM_002318	Lysyl oxidase-like 2		0.545711	6.70089e-05
LOXL2	A_23_P111995	NM_002318	Lysyl oxidase-like 2		0.529639	3.25402e-05
FLJ32731	A_23_P112061	AK025895	Hypothetical protein FLJ32731		0.738929	0.0357613
DNAJB5	A_23_P112241	NM_012266	DnaJ (Hsp40) homolog, subfamily B, member 5		0.723466	0.0251083
C9orf76	A_23_P112341	NM_024945	Chromosome 9 open reading frame 76		0.711068	0.0185418
GGTA1	A_23_P112452	AF378122	Glycoprotein, alpha-galactosyltransferase 1		0.543058	0.0366904
AQP3	A_23_P112481	NM_004925	Aquaporin 3		1.357	0.0348715
MCART1	A_23_P112512	NM_033412	Mitochondrial carrier triple repeat 1		1.54096	0.00338397
FLJ10759	A_23_P112602	NM_018207	Hypothetical protein FLJ10759		1.52464	0.00402
PSMD12	A_23_P112613	NM_002816	Proteasome (prosome, macropain) 26S subunit, non-ATPase, 12		1.39963	0.0201704
LOC201895	A_23_P112634	NM_174921	Hypothetical protein LOC201895		0.709648	0.0179135
PTP4A3	A_23_P112774	NM_032611	Protein tyrosine phosphatase type IVA, member 3		0.615949	0.0075544
GLT28D1	A_23_P11279	NM_018466	Glycosyltransferase 28 domain containing 1		1.53596	0.00345326
CHP	A_23_P112801	NM_007236	Calcium binding protein P22		1.57895	0.00195054
C10orf11	A_23_P113034	NM_032024	Chromosome 10 open reading frame 11		0.447626	6.89673e-05
AR	A_23_P113111	NM_000044	Androgen receptor (dihydrotestosterone receptor; testicular feminization; spinal and bulbar muscular		0.655765	0.00400509
AR	A_23_P113111	NM_000044	Androgen receptor (dihydrotestosterone receptor; testicular feminization; spinal and bulbar muscular		0.659543	0.00449353
AR	A_23_P113111	NM_000044	Androgen receptor (dihydrotestosterone receptor; testicular feminization; spinal and bulbar muscular		0.646779	0.00302492
AR	A_23_P113111	NM_000044	Androgen receptor (dihydrotestosterone receptor; testicular feminization; spinal and bulbar muscular		0.6571	0.00416975
AR	A_23_P113111	NM_000044	Androgen receptor (dihydrotestosterone receptor; testicular feminization; spinal and bulbar muscular		0.669304	0.00600668
AR	A_23_P113111	NM_000044	Androgen receptor (dihydrotestosterone receptor; testicular feminization; spinal and bulbar muscular		0.663221	0.00502322
AR	A_23_P113111	NM_000044	Androgen receptor (dihydrotestosterone receptor; testicular feminization; spinal and bulbar muscular		0.66487	0.00527503
AR	A_23_P113111	NM_000044	Androgen receptor (dihydrotestosterone receptor; testicular feminization; spinal and bulbar muscular		0.65527	0.00394509
AR	A_23_P113111	NM_000044	Androgen receptor (dihydrotestosterone receptor; testicular feminization; spinal and bulbar muscular		0.630705	0.00179626
NULL	A_23_P113245	D14041	NULL		0.677841	0.00766146
NULL	A_23_P113263	A_23_P113263	NULL		0.536726	9.96851e-05
PH-4	A_23_P113317	NM_177939	Hypoxia-inducible factor prolyl 4-hydroxylase		0.722894	0.0247389
NULL	A_23_P113328	AK093518	NULL		0.736124	0.0478558
SPARCL1	A_23_P113351	NM_004684	SPARC-like 1 (mast9, hevin)		0.431938	0.0281706
USP47	A_23_P113380	BC000226	Ubiquitin specific protease 47		0.591168	0.000518692
APLN	A_23_P113393	AF086248	Apelin, AGTRL1 ligand		0.66016	0.00590491
FLJ10539	A_23_P113441	BX641074	Hypothetical protein FLJ10539		1.34498	0.0396152
GTPBP6	A_23_P113523	NM_012227	GTP binding protein 6 (putative)		1.41527	0.0165578
PHF16	A_23_P11362	NM_014735	PHD finger protein 16		1.84375	6.62479e-05
MRPL45	A_23_P113623	NM_032351	Mitochondrial ribosomal protein L45		1.47318	0.0078711
HLA-C	A_23_P113716	M21963	Major histocompatibility complex, class I, C		0.744606	0.040517
BTBD14A	A_23_P113825	NM_144653	BTB (POZ) domain containing 14A		1.53362	0.00356189
FALZ	A_23_P114075	U05237	Fetal Alzheimer antigen		0.743239	0.0393513
FLJ20298	A_23_P114172	NM_017752	FLJ20298 protein		0.373486	4.46526e-09
TM4SF2	A_23_P114185	NM_004615	Transmembrane 4 superfamily member 2		0.583114	0.000384756
MECP2	A_23_P114361	L37298	Methyl CpG binding protein 2 (Rett syndrome)		1.40687	0.0184123
RNF127	A_23_P114414	AK026265	Ring finger protein 127		1.55905	0.00258007
SERPINC1	A_23_P114626	NM_000488	Serine (or cysteine) proteinase inhibitor, clade C (antithrombin), member 1		1.6634	0.0233747
HDAC1	A_23_P114656	NM_004964	Histone deacetylase 1		1.35656	0.0343715
HDAC1	A_23_P114656	NM_004964	Histone deacetylase 1		1.32946	0.0476545
HDAC1	A_23_P114656	NM_004964	Histone deacetylase 1		1.33221	0.0461183
ARHGEF16	A_23_P114670	NM_014448	Rho guanine exchange factor (GEF) 16		1.35828	0.0337407
HOOK1	A_23_P114879	NM_015888	Hook homolog 1 (Drosophila)		0.739856	0.0369215
HSPA6	A_23_P114903	NM_002155	Heat shock 70kDa protein 6 (HSP70B')		1.35228	0.048292
CRABP2	A_23_P115064	NM_001878	Cellular retinoic acid binding protein 2		0.528176	3.04811e-05
MEP50	A_23_P115149	NM_024102	MEP50 protein		1.39002	0.0227482
HAX1	A_23_P115223	NM_006118	HS1 binding protein		1.3944	0.0215354
DNMT2	A_23_P115636	AF012128	DNA (cytosine-5-)-methyltransferase 2		1.39916	0.0207241
C10orf84	A_23_P115743	NM_022063	Chromosome 10 open reading frame 84		1.55367	0.00273334
FANK1	A_23_P115785	NM_145235	Fibronectin type 3 and ankyrin repeat domains 1		0.725757	0.0310217
PLEKHA1	A_23_P115792	NM_021622	Pleckstrin homology domain containing, family A (phosphoinositide binding specific) member 1		0.643688	0.00273577
C10orf12	A_23_P115838	NM_015652	Chromosome 10 open reading frame 12		1.35718	0.0349072
NULL	A_23_P115902	THC1976152	NULL		0.702032	0.0148292
MRPL21	A_23_P115955	NM_181512	Mitochondrial ribosomal protein L21		1.59193	0.00164031
TM7SF2	A_23_P116037	NM_003273	Transmembrane 7 superfamily member 2		0.721404	0.0241196
LOC120376	A_23_P116173	BC042557	Hypothetical protein LOC120376		0.388048	1.47993e-08
MDK	A_23_P116235	NM_002391	Midkine (neurite growth-promoting factor 2)		0.510201	1.28324e-05
WT1	A_23_P116280	NM_024425	Wilms tumor 1		1.33324	0.0474833
AMPD3	A_23_P116286	NM_000480	Adenosine monophosphate deaminase (isoform E)		0.708588	0.0178762
OMP	A_23_P116587	NM_006189	Olfactory marker protein		1.53535	0.00719935
C12orf2	A_23_P116712	U82396	Chromosome 12 open reading frame 2		0.725637	0.0268332
FLJ11773	A_23_P116840	NM_021934	Hypothetical protein FLJ11773		1.36063	0.0327141
PLA2G4A	A_23_P11685	NM_024420	Phospholipase A2, group IVA (cytosolic, calcium-dependent)		1.3287	0.0482768
PLA2G4A	A_23_P11685	NM_024420	Phospholipase A2, group IVA (cytosolic, calcium-dependent)		1.36898	0.0296448
PLA2G4A	A_23_P11685	NM_024420	Phospholipase A2, group IVA (cytosolic, calcium-dependent)		1.32823	0.0485194
PLA2G4A	A_23_P11685	NM_024420	Phospholipase A2, group IVA (cytosolic, calcium-dependent)		1.35775	0.0340405
PLA2G4A	A_23_P11685	NM_024420	Phospholipase A2, group IVA (cytosolic, calcium-dependent)		1.3814	0.0254563
A2M	A_23_P116898	M36501	Alpha-2-macroglobulin		0.609269	0.00888869
SLC7A1	A_23_P117242	NM_003045	Solute carrier family 7 (cationic amino acid transporter, y+ system), member 1		1.6443	0.0214088
MIPEP	A_23_P117274	NM_005932	Mitochondrial intermediate peptidase		1.62818	0.00101201
ZFP67	A_23_P11729	NM_015872	Zinc finger protein 67 homolog (mouse)		1.64606	0.00092458
FOXG1A	A_23_P117411	X74143	Forkhead box G1A		1.54412	0.00333391
WDR23	A_23_P117424	AF130070	WD repeat domain 23		1.338	0.0430563
STYX	A_23_P117540	NM_145251	Serine/threonine/tyrosine interacting protein		1.44913	0.0107712
GZMB	A_23_P117602	NM_004131	Granzyme B (granzyme 2, cytotoxic T-lymphocyte-associated serine esterase 1)		1.38744	0.025951
HDC	A_23_P117662	NM_002112	Histidine decarboxylase		1.3911	0.0356827
SLC30A4	A_23_P117679	NM_013309	Solute carrier family 30 (zinc transporter), member 4		0.661142	0.00491904
FLJ33008	A_23_P117734	NM_152449	Hypothetical protein FLJ33008		1.33406	0.0451091
COMMD4	A_23_P117767	BC000837	COMM domain containing 4		1.42185	0.0152354
FLJ11196	A_23_P117782	NM_018357	Acheron		0.713093	0.0194928
CLN6	A_23_P117797	NM_017882	Ceroid-lipofuscinosis, neuronal 6, late infantile, variant		1.35995	0.0330003
WNT4	A_23_P11787	NM_030761	Wingless-type MMTV integration site family, member 4		0.53092	7.83217e-05
NULL	A_23_P117971	M15530	NULL		0.620651	0.0012679
CaMKIINalpha	A_23_P11800	BC020630	Calcium/calmodulin-dependent protein kinase II		0.724729	0.0258364
FAHD1	A_23_P118300	NM_031208	Hydroxyacylglutathione hydrolase		1.53074	0.00370003
RASD1	A_23_P118392	NM_016084	RAS, dexamethasone-induced 1		1.78349	0.000127432
SOST	A_23_P118571	NM_025237	Sclerosteosis		1.54897	0.0031281
EIF4E	A_23_P118643	NM_001968	Eukaryotic translation initiation factor 4E		1.35394	0.0354834
EIF4E	A_23_P118649	NM_001968	Eukaryotic translation initiation factor 4E		0.708009	0.0171809
ZNF207	A_23_P118690	NM_003457	Zinc finger protein 207		1.34595	0.0390943
SSH2	A_23_P118712	BC011636	Slingshot homolog 2 (Drosophila)		1.65248	0.000736515
MPZL1	A_23_P11874	NM_003953	Myelin protein zero-like 1		1.45803	0.00958032
MGC10744	A_23_P118791	NM_032354	Hypothetical protein MGC10744		0.745634	0.0415435
TOP2A	A_23_P118834	NM_001067	Topoisomerase (DNA) II alpha 170kDa		0.566189	0.000159993
ICAM5	A_23_P119143	NM_003259	Intercellular adhesion molecule 5, telencephalin		0.629811	0.00185076
GDAP2	A_23_P11915	NM_017686	Ganglioside induced differentiation associated protein 2		1.42502	0.0146577
KLF2	A_23_P119196	NM_016270	Kruppel-like factor 2 (lung)		0.596766	0.000535731
TIMM44	A_23_P119214	NM_006351	Translocase of inner mitochondrial membrane 44 homolog (yeast)		1.36461	0.031151
ATF5	A_23_P119337	NM_012068	Activating transcription factor 5		1.71037	0.000339545
EMP3	A_23_P119362	NM_001425	Epithelial membrane protein 3		0.572223	0.000205197
KIAA1115	A_23_P119448	AB029038	KIAA1115		1.47203	0.00836453
RHPN2	A_23_P119464	AF268032	Rhophilin, Rho GTPase binding protein 2		1.38208	0.0252039
MGC17791	A_23_P119500	AK098427	Hypothetical protein MGC17791		0.333796	0.000699053
PDE4C	A_23_P119583	NM_000923	Phosphodiesterase 4C, cAMP-specific (phosphodiesterase E1 dunce homolog, Drosophila)		0.740204	0.0367867
PDE4C	A_23_P119583	NM_000923	Phosphodiesterase 4C, cAMP-specific (phosphodiesterase E1 dunce homolog, Drosophila)		0.731951	0.0305437
PDE4C	A_23_P119583	NM_000923	Phosphodiesterase 4C, cAMP-specific (phosphodiesterase E1 dunce homolog, Drosophila)		0.718202	0.0220897
PDE4C	A_23_P119583	NM_000923	Phosphodiesterase 4C, cAMP-specific (phosphodiesterase E1 dunce homolog, Drosophila)		0.71112	0.0185618
PDE4C	A_23_P119583	NM_000923	Phosphodiesterase 4C, cAMP-specific (phosphodiesterase E1 dunce homolog, Drosophila)		0.719729	0.0229195
PDE4C	A_23_P119583	NM_000923	Phosphodiesterase 4C, cAMP-specific (phosphodiesterase E1 dunce homolog, Drosophila)		0.731776	0.0304213
PDE4C	A_23_P119583	NM_000923	Phosphodiesterase 4C, cAMP-specific (phosphodiesterase E1 dunce homolog, Drosophila)		0.742049	0.0383151
PDE4C	A_23_P119583	NM_000923	Phosphodiesterase 4C, cAMP-specific (phosphodiesterase E1 dunce homolog, Drosophila)		0.728618	0.0282825
SLC39A10	A_23_P119778	AK074996	Solute carrier family 39 (zinc transporter), member 10		0.706587	0.016564
FLJ10415	A_23_P119907	NM_018089	Hypothetical protein FLJ10415		0.655141	0.00395786
IGFBP2	A_23_P119943	NM_000597	Insulin-like growth factor binding protein 2, 36kDa		0.745303	0.0411346
SP110	A_23_P120002	NM_080424	SP110 nuclear body protein		1.37695	0.0267934
BAZ2B	A_23_P120048	NM_013450	Bromodomain adjacent to zinc finger domain, 2B		0.709108	0.0178035
MCFD2	A_23_P120270	AF475284	Multiple coagulation factor deficiency 2		1.77241	0.000147356
C20orf149	A_23_P120364	NM_024299	Chromosome 20 open reading frame 149		0.631914	0.00186044
C20orf46	A_23_P120504	NM_018354	Chromosome 20 open reading frame 46		0.550219	8.42938e-05
C20orf13	A_23_P120557	NM_017714	Chromosome 20 open reading frame 13		1.33158	0.0465001
RRBP1	A_23_P120566	NM_004587	Ribosome binding protein 1 homolog 180kDa (dog)		0.748178	0.0437721
ACAS2L	A_23_P120594	NM_032501	Acetyl-Coenzyme A synthetase 2 (AMP forming)-like		0.656914	0.00414153
JAM2	A_23_P120667	NM_021219	Junctional adhesion molecule 2		0.593449	0.000685657
TTC3	A_23_P120710	NM_003316	Tetratricopeptide repeat domain 3		0.51094	1.3311e-05
SLC25A1	A_23_P120776	NM_005984	Solute carrier family 25 (mitochondrial carrier; citrate transporter), member 1		0.668686	0.00588575
IGLL1	A_23_P120812	NM_020070	Immunoglobulin lambda-like polypeptide 1		0.681666	0.0152077
TTLL1	A_23_P120970	NM_012263	Tubulin tyrosine ligase-like family, member 1		0.620956	0.00131037
PODXL2	A_23_P121037	NM_015720	Podocalyxin-like 2		0.722885	0.02607
PTX3	A_23_P121064	NM_002852	Pentaxin-related gene, rapidly induced by IL-1 beta		0.732865	0.0329742
PTX3	A_23_P121064	NM_002852	Pentaxin-related gene, rapidly induced by IL-1 beta		0.723278	0.0259311
PTX3	A_23_P121064	NM_002852	Pentaxin-related gene, rapidly induced by IL-1 beta		0.7108	0.0191841
PTX3	A_23_P121064	NM_002852	Pentaxin-related gene, rapidly induced by IL-1 beta		0.698923	0.0143564
PTX3	A_23_P121064	NM_002852	Pentaxin-related gene, rapidly induced by IL-1 beta		0.729734	0.0306981
PTX3	A_23_P121064	NM_002852	Pentaxin-related gene, rapidly induced by IL-1 beta		0.737771	0.0373713
PTX3	A_23_P121064	NM_002852	Pentaxin-related gene, rapidly induced by IL-1 beta		0.66361	0.00560479
PTX3	A_23_P121064	NM_002852	Pentaxin-related gene, rapidly induced by IL-1 beta		0.727902	0.0294855
PTX3	A_23_P121064	NM_002852	Pentaxin-related gene, rapidly induced by IL-1 beta		0.690778	0.0119633
GBE1	A_23_P121082	NM_000158	Glucan (1,4-alpha-), branching enzyme 1 (glycogen branching enzyme, Andersen disease, glycogen stora		0.577508	0.000253574
GPR87	A_23_P121120	NM_023915	G protein-coupled receptor 87		0.437838	3.48572e-06
FLVCR	A_23_P12113	BC048312	Feline leukemia virus subgroup C cellular receptor		1.97055	1.12421e-05
HPCL2	A_23_P121182	NM_012260	2-hydroxyphytanoyl-CoA lyase		1.35834	0.0336355
TNFSF10	A_23_P121253	NM_003810	Tumor necrosis factor (ligand) superfamily, member 10		0.613483	0.00619971
TNFSF10	A_23_P121253	NM_003810	Tumor necrosis factor (ligand) superfamily, member 10		0.641853	0.0131652
TNFSF10	A_23_P121253	NM_003810	Tumor necrosis factor (ligand) superfamily, member 10		0.629546	0.00579483
TNFSF10	A_23_P121253	NM_003810	Tumor necrosis factor (ligand) superfamily, member 10		0.587762	0.00317183
TNFSF10	A_23_P121253	NM_003810	Tumor necrosis factor (ligand) superfamily, member 10		0.614486	0.00379994
TNFSF10	A_23_P121253	NM_003810	Tumor necrosis factor (ligand) superfamily, member 10		0.632321	0.0124593
TNFSF10	A_23_P121253	NM_003810	Tumor necrosis factor (ligand) superfamily, member 10		0.608513	0.0124696
TNFSF10	A_23_P121253	NM_003810	Tumor necrosis factor (ligand) superfamily, member 10		0.605473	0.0140565
TNFSF10	A_23_P121253	NM_003810	Tumor necrosis factor (ligand) superfamily, member 10		0.630099	0.0119814
TNFSF10	A_23_P121253	NM_003810	Tumor necrosis factor (ligand) superfamily, member 10		0.525048	0.00173081
CYB561D2	A_23_P121326	NM_007022	Cytochrome b-561 domain containing 2		1.43551	0.0127998
NULL	A_23_P121340	AB015046	NULL		1.4062	0.0490348
BBX	A_23_P121356	NM_020235	Bobby sox homolog (Drosophila)		0.702183	0.0147975
SEMA5B	A_23_P121374	AB040878	Sema domain, seven thrombospondin repeats (type 1 and type 1-like), transmembrane domain (TM) and sh		0.410635	6.05384e-08
GPM6A	A_23_P121545	NM_005277	Glycoprotein M6A		0.534683	4.09365e-05
CXXC4	A_23_P121676	NM_025212	CXXC finger 4		0.551932	8.75501e-05
ROPN1L	A_23_P121885	NM_031916	Ropporin 1-like		1.33324	0.047948
SEPP1	A_23_P121926	NM_005410	Selenoprotein P, plasma, 1		0.657765	0.00424634
LOX	A_23_P122216	NM_002317	Lysyl oxidase		0.23171	7.23136e-14
LOX	A_23_P122216	NM_002317	Lysyl oxidase		0.237571	1.19809e-13
LOX	A_23_P122216	NM_002317	Lysyl oxidase		0.231089	6.8475e-14
LOX	A_23_P122216	NM_002317	Lysyl oxidase		0.236243	1.06957e-13
LOX	A_23_P122216	NM_002317	Lysyl oxidase		0.247837	2.87253e-13
LOX	A_23_P122216	NM_002317	Lysyl oxidase		0.24161	1.6904e-13
LOX	A_23_P122216	NM_002317	Lysyl oxidase		0.247016	2.6798e-13
LOX	A_23_P122216	NM_002317	Lysyl oxidase		0.233248	8.24616e-14
LOX	A_23_P122216	NM_002317	Lysyl oxidase		0.237733	1.21227e-13
LOX	A_23_P122216	NM_002317	Lysyl oxidase		0.236784	1.12165e-13
BTN2A2	A_23_P122439	NM_181531	Butyrophilin, subfamily 2, member A2		0.751651	0.047126
C6orf93	A_23_P122624	NM_032860	Chromosome 6 open reading frame 93		1.42751	0.0141732
NULL	A_23_P122650	A_23_P122650	NULL		1.58798	0.00172919
GFOD1	A_23_P122662	NM_018988	Glucose-fructose oxidoreductase domain containing 1		1.38895	0.0230505
KIAA0644	A_23_P122959	BC036337	KIAA0644 gene product		0.594979	0.0168515
BCL7B	A_23_P123010	NM_138707	B-cell CLL/lymphoma 7B		1.39628	0.0249317
ITGB8	A_23_P123060	NM_002214	Integrin, beta 8		0.579455	0.000691654
GNGT1	A_23_P123096	NM_021955	Guanine nucleotide binding protein (G protein), gamma transducing activity polypeptide 1		0.633039	0.00197632
ABCB4	A_23_P123112	NM_018849	ATP-binding cassette, sub-family B (MDR/TAP), member 4		0.666476	0.0068293
CCM2	A_23_P123125	NM_031443	Cerebral cavernous malformation 2		0.737418	0.0345751
PDAP1	A_23_P123256	NM_014891	PDGFA associated protein 1		0.734927	0.032694
RPL30	A_23_P123330	NM_000989	Ribosomal protein L30		0.637851	0.00226378
TOX	A_23_P123413	AK000971	Thymus high mobility group box protein TOX		0.528281	7.39693e-05
CHRAC1	A_23_P123544	BC015891	Chromatin accessibility complex 1		1.33557	0.0443264
RPS6	A_23_P123563	NM_001010	Ribosomal protein S6		0.696914	0.0128977
C9orf12	A_23_P123582	NM_022755	Chromosome 9 open reading frame 12		1.36795	0.0299377
NULL	A_23_P124078	AK021593	NULL		0.602309	0.00239924
LOXL1	A_23_P124084	NM_005576	Lysyl oxidase-like 1		0.655876	0.00400819
PPP1R12B	A_23_P12435	NM_032103	Protein phosphatase 1, regulatory (inhibitor) subunit 12B		0.63102	0.00980333
CLCN3	A_23_P124476	NM_001829	Chloride channel 3		1.38113	0.0254373
CR2	A_23_P124542	M26004	Complement component (3d/Epstein Barr virus) receptor 2		1.46011	0.00997121
MXD3	A_23_P124559	NM_031300	MAX dimerization protein 3		0.683542	0.00917495
ZNF505	A_23_P124585	AK096342	Zinc finger protein 505		0.689809	0.0107066
RASGRP1	A_23_P124642	NM_005739	RAS guanyl releasing protein 1 (calcium and DAG-regulated)		0.581724	0.000324488
CHKA	A_23_P124742	AL834403	Choline kinase alpha		1.41204	0.017253
C10orf26	A_23_P1248	NM_017787	Chromosome 10 open reading frame 26		1.54724	0.00357761
LRP1	A_23_P124837	NM_002332	Low density lipoprotein-related protein 1 (alpha-2-macroglobulin receptor)		0.452887	1.09556e-06
LRP1	A_23_P124837	NM_002332	Low density lipoprotein-related protein 1 (alpha-2-macroglobulin receptor)		0.448359	7.49929e-07
LRP1	A_23_P124837	NM_002332	Low density lipoprotein-related protein 1 (alpha-2-macroglobulin receptor)		0.440492	4.7926e-07
LRP1	A_23_P124837	NM_002332	Low density lipoprotein-related protein 1 (alpha-2-macroglobulin receptor)		0.446639	5.92511e-07
LRP1	A_23_P124837	NM_002332	Low density lipoprotein-related protein 1 (alpha-2-macroglobulin receptor)		0.466774	1.8985e-06
LRP1	A_23_P124837	NM_002332	Low density lipoprotein-related protein 1 (alpha-2-macroglobulin receptor)		0.444455	5.33072e-07
LRP1	A_23_P124837	NM_002332	Low density lipoprotein-related protein 1 (alpha-2-macroglobulin receptor)		0.450154	7.36642e-07
LRP1	A_23_P124837	NM_002332	Low density lipoprotein-related protein 1 (alpha-2-macroglobulin receptor)		0.429095	2.18786e-07
LRP1	A_23_P124837	NM_002332	Low density lipoprotein-related protein 1 (alpha-2-macroglobulin receptor)		0.447416	7.40059e-07
NULL	A_23_P125033	THC1858316	NULL		1.46316	0.0117221
HLA-B	A_23_P125107	NM_005514	Major histocompatibility complex, class I, B		0.708579	0.0174174
FHIT	A_23_P125164	NM_002012	Fragile histidine triad gene		0.58642	0.000362388
CNN1	A_23_P125233	NM_001299	Calponin 1, basic, smooth muscle		0.523277	2.4419e-05
TMEFF2	A_23_P125383	NM_016192	Transmembrane protein with EGF-like and two follistatin-like domains 2		1.38502	0.0256862
ATP5I	A_23_P125420	NM_007100	ATP synthase, H+ transporting, mitochondrial F0 complex, subunit e		1.52973	0.00374912
C1R	A_23_P125423	NM_001733	Complement component 1, r subcomponent		0.721956	0.0242123
SPIN-2	A_23_P125553	BC000044	Spindlin family, member 2		1.38859	0.0231605
ZFX	A_23_P125639	NM_003410	Zinc finger protein, X-linked		1.65139	0.000802191
ASB9	A_23_P125643	NM_024087	Ankyrin repeat and SOCS box-containing 9		0.662911	0.00533755
FLJ20716	A_23_P125680	NM_017938	Hypothetical protein FLJ20716		0.283234	5.40261e-12
NAP1L2	A_23_P125705	NM_021963	Nucleosome assembly protein 1-like 2		1.86099	6.10324e-05
TCEAL7	A_23_P125788	NM_152278	Transcription elongation factor A (SII)-like 7		0.472533	1.8762e-06
ZCCHC12	A_23_P125809	NM_173798	Zinc finger, CCHC domain containing 12		1.66817	0.000594332
E2F2	A_23_P125990	NM_004091	E2F transcription factor 2		1.35573	0.0351274
RLF	A_23_P126037	NM_012421	Rearranged L-myc fusion sequence		0.703701	0.0153955
INADL	A_23_P126100	NM_005799	InaD-like protein		0.696498	0.0135607
MFN2	A_23_P126135	NM_014874	Mitofusin 2		1.64002	0.000862378
DEGS	A_23_P126186	NM_003676	Degenerative spermatocyte homolog, lipid desaturase (Drosophila)		1.48788	0.00649909
TNKS2	A_23_P12620	NM_025235	Tankyrase, TRF1-interacting ankyrin-related ADP-ribose polymerase 2		0.673387	0.0067834
PAX7	A_23_P126225	NM_002584	Paired box gene 7		1.68071	0.0008086
DPH2L2	A_23_P126426	NM_001384	DPH2-like 2 (S. cerevisiae)		1.67688	0.000526573
AS3MT	A_23_P12643	NM_020682	Arsenic (+3 oxidation state) methyltransferase		0.734625	0.0330774
FLJ23323	A_23_P126727	BC012439	Hypothetical protein FLJ23323		1.37688	0.0267948
TNFSF4	A_23_P126836	NM_003326	Tumor necrosis factor (ligand) superfamily, member 4 (tax-transcriptionally activated glycoprotein 1		0.676703	0.0103317
ABI1	A_23_P126992	AB040151	Abl-interactor 1		1.34707	0.0385681
ECHDC3	A_23_P127033	NM_024693	Enoyl Coenzyme A hydratase domain containing 3		0.506588	1.09466e-05
SEMA4G	A_23_P127068	NM_017893	Sema domain, immunoglobulin domain (Ig), transmembrane domain (TM) and short cytoplasmic domain, (se		0.707432	0.0169637
PPRC1	A_23_P127079	NM_015062	Peroxisome proliferative activated receptor, gamma, coactivator-related 1		1.38584	0.023961
NULL	A_23_P127153	U88048	NULL		1.66054	0.000655636
PI4KII	A_23_P127339	BC003167	Phosphatidylinositol 4-kinase type II		1.43603	0.0128459
DPF2	A_23_P127446	NM_006268	D4, zinc and double PHD fingers family 2		1.3268	0.0491871
MGC11102	A_23_P127467	BC005131	Hypothetical protein MGC11102		1.41796	0.0160391
ETS1	A_23_P127525	BC017314	V-ets erythroblastosis virus E26 oncogene homolog 1 (avian)		1.74276	0.000630823
LOXL4	A_23_P12755	AF338441	Lysyl oxidase-like 4		0.566015	0.000631448
PTS	A_23_P127579	NM_000317	6-pyruvoyltetrahydropterin synthase		1.42553	0.0145366
MGC13053	A_23_P127596	NM_032710	Hypothetical protein MGC13053		1.86087	0.0102062
ADM	A_23_P127948	NM_001124	Adrenomedullin		1.54148	0.00320939
ADM	A_23_P127948	NM_001124	Adrenomedullin		1.54187	0.0031933
ADM	A_23_P127948	NM_001124	Adrenomedullin		1.47663	0.00752678
ADM	A_23_P127948	NM_001124	Adrenomedullin		1.53497	0.00349843
ADM	A_23_P127948	NM_001124	Adrenomedullin		1.58025	0.001917
ADM	A_23_P127948	NM_001124	Adrenomedullin		1.57273	0.00211889
ADM	A_23_P127948	NM_001124	Adrenomedullin		1.63452	0.000928375
ADM	A_23_P127948	NM_001124	Adrenomedullin		1.53282	0.00359931
KIAA1363	A_23_P132644	NM_020792	KIAA1363 protein		1.57665	0.00201503
C6orf114	A_23_P134058	NM_033069	Chromosome 6 open reading frame 114		2.51549	3.38823e-08
CHKA	A_23_P136135	NM_001277	Choline kinase alpha		1.44471	0.011459
FLJ32370	A_23_P136172	NM_152417	Hypothetical protein FLJ32370		0.753617	0.0491499
FLJ20421	A_23_P136232	NM_017813	Hypothetical protein FLJ20421		1.45761	0.00966273
KIAA0980	A_23_P143374	NM_025176	KIAA0980 protein		0.655429	0.00395524
PLUNC	A_23_P143399	NM_016583	Palate, lung and nasal epithelium carcinoma associated		1.5068	0.0287514
INE1	A_23_P148602	NM_003669	Inactivation escape 1		0.606415	0.000764371
PLAC1	A_23_P148609	NM_021796	Placenta-specific 1		0.687872	0.0101381
MARS	A_23_P128036	NM_004990	Methionine-tRNA synthetase		1.36024	0.0328987
RAB21	A_23_P128166	NM_014999	RAB21, member RAS oncogene family		1.50335	0.00530772
KLRC3	A_23_P128281	NM_007333	Killer cell lectin-like receptor subfamily C, member 2		0.409169	4.131e-07
FLJ14721	A_23_P128375	NM_032829	Hypothetical protein FLJ14721		1.59586	0.00157323
C10orf89	A_23_P12866	NM_153336	Chromosome 10 open reading frame 89		1.44045	0.0120712
GTPBP4	A_23_P12874	NM_012341	GTP binding protein 4		1.42019	0.015558
PCK2	A_23_P128817	NM_004563	Phosphoenolpyruvate carboxykinase 2 (mitochondrial)		0.66343	0.00552222
OCA2	A_23_P129133	NM_000275	Oculocutaneous albinism II (pink-eye dilution homolog, mouse)		1.43036	0.0173457
NEIL1	A_23_P129157	NM_024608	Nei endonuclease VIII-like 1 (E. coli)		0.622528	0.00135348
C15orf25	A_23_P129301	BC010903	Chromosome 15 open reading frame 25		1.5739	0.00209156
ATF7IP2	A_23_P129466	NM_024997	Activating transcription factor 7 interacting protein 2		0.734927	0.0328861
SEPX1	A_23_P129486	NM_016332	Selenoprotein X, 1		1.38706	0.0236039
NULL	A_23_P12950	AF151086	NULL		1.32638	0.0495912
MRPL28	A_23_P129513	NM_006428	Mitochondrial ribosomal protein L28		1.33301	0.0456756
LOC114990	A_23_P129695	BC013767	Vasorin		1.99147	8.66856e-06
RAB40B	A_23_P129801	NM_006822	RAB40B, member RAS oncogene family		0.735411	0.0330531
PHB	A_23_P130040	NM_002634	Prohibitin		1.45388	0.010107
WNT3	A_23_P130158	NM_030753	Wingless-type MMTV integration site family, member 3		0.673986	0.00686649
NULL	A_23_P130187	A_23_P130187	NULL		0.431138	1.75287e-07
FLJ10979	A_23_P130285	NM_018289	Hypothetical protein FLJ10979		1.47514	0.00978045
ANKRD12	A_23_P130293	NM_015208	Ankyrin repeat domain 12		0.669628	0.00641656
ZNF8	A_23_P130470	M29581	Zinc finger protein 8 (clone HF.18)		1.38918	0.0231955
KRN1	A_23_P13048	NM_005553	Keratin, cuticle, ultrahigh sulphur 1		0.66456	0.00524434
FLJ34222	A_23_P130509	AK091541	Zinc finger protein 229		1.63004	0.000995595
SLC6A16	A_23_P130735	NM_014037	Solute carrier family 6 (neurotransmitter transporter), member 16		0.701745	0.0156295
KCNJ14	A_23_P130764	NM_170720	Potassium inwardly-rectifying channel, subfamily J, member 14		1.37639	0.0269485
ZNF536	A_23_P130811	AB002388	Zinc finger protein 536		0.74411	0.0417991
ZNF546	A_23_P130876	NM_178544	Zinc finger protein 546		0.524476	2.60219e-05
NICALIN	A_23_P130900	BC008920	Nicastrin-like protein		1.45573	0.00988996
C19orf24	A_23_P130926	NM_017914	Chromosome 19 open reading frame 24		1.70952	0.000341689
MMP10	A_23_P13094	NM_002425	Matrix metalloproteinase 10 (stromelysin 2)		0.1988	1.13416e-14
FLJ46061	A_23_P131089	NM_198471	FLJ46061 protein		0.617416	0.00122884
C2orf22	A_23_P131375	NM_152391	Chromosome 2 open reading frame 22		0.597625	0.000553937
NULL	A_23_P131518	THC1845319	NULL		1.62889	0.00100218
FLJ22555	A_23_P131526	NM_024520	Hypothetical protein FLJ22555		1.44951	0.010692
C2orf7	A_23_P131596	NM_032319	Chromosome 2 open reading frame 7		1.37876	0.026177
TPD52L2	A_23_P131771	NM_003288	Tumor protein D52-like 2		1.50622	0.00513369
TNNC2	A_23_P131825	NM_003279	Troponin C2, fast		0.684379	0.0103897
SNAI1	A_23_P131846	NM_005985	Snail homolog 1 (Drosophila)		1.8556	5.20361e-05
SNRPD3	A_23_P132216	NM_004175	Small nuclear ribonucleoprotein D3 polypeptide 18kDa		1.56209	0.00244129
FLJ11301	A_23_P132417	NM_018385	Hypothetical protein FLJ11301		1.54278	0.00315509
SLC4A7	A_23_P132468	AB012130	Solute carrier family 4, sodium bicarbonate cotransporter, member 7		0.544619	7.03498e-05
MGC15606	A_23_P132560	AK054664	Hypothetical protein MGC15606		1.40977	0.0177673
SEMA3B	A_23_P132718	NM_004636	Sema domain, immunoglobulin domain (Ig), short basic domain, secreted, (semaphorin) 3B		0.508314	1.19733e-05
FLJ38507	A_23_P132763	NM_016206	Colon carcinoma related protein		1.46308	0.00939876
ARMET	A_23_P132793	NM_006010	Arginine-rich, mutated in early stage tumors		1.38397	0.0245248
LOC92689	A_23_P132915	NM_138389	Hypothetical protein BC001096		0.73956	0.0368714
FLJ22649	A_23_P132936	NM_021928	Hypothetical protein FLJ22649 similar to signal peptidase SPC22/23		1.42492	0.0146504
FLJ11539	A_23_P133000	AK021601	Hypothetical protein FLJ11539		0.578022	0.00337169
COL13A1	A_23_P1331	NM_005203	Collagen, type XIII, alpha 1		0.702699	0.0154393
COL13A1	A_23_P1331	NM_005203	Collagen, type XIII, alpha 1		0.719678	0.023354
COL13A1	A_23_P1331	NM_005203	Collagen, type XIII, alpha 1		0.671787	0.00659726
COL13A1	A_23_P1331	NM_005203	Collagen, type XIII, alpha 1		0.696129	0.0128845
COL13A1	A_23_P1331	NM_005203	Collagen, type XIII, alpha 1		0.704303	0.01593
COL13A1	A_23_P1331	NM_005203	Collagen, type XIII, alpha 1		0.661583	0.00488504
COL13A1	A_23_P1331	NM_005203	Collagen, type XIII, alpha 1		0.707695	0.0173111
HMGCS1	A_23_P133263	BC000297	3-hydroxy-3-methylglutaryl-Coenzyme A synthase 1 (soluble)		0.430664	1.70527e-07
FLJ21628	A_23_P133359	NM_030613	Hypothetical protein FLJ21628		0.699006	0.015432
RASGRF2	A_23_P133386	NM_006909	Ras protein-specific guanine nucleotide-releasing factor 2		1.34983	0.0429207
PJA2	A_23_P133470	NM_014819	Praja 2, RING-H2 motif containing		0.743503	0.0395581
KLHL3	A_23_P133543	NM_017415	Kelch-like 3 (Drosophila)		0.670391	0.00619493
SLC12A2	A_23_P133606	NM_001046	Solute carrier family 12 (sodium/potassium/chloride transporters), member 2		1.4786	0.00734165
HUS1B	A_23_P133739	AF508547	HUS1 checkpoint homolog b (S. pombe)		1.81063	9.0435e-05
TBN	A_23_P133807	NM_138572	Taube nuss homolog (mouse)		1.37737	0.0294327
NYD-SP18	A_23_P134204	NM_032599	Testes development-related NYD-SP18		2.01009	0.0012588
POP7	A_23_P134274	NM_005837	Processing of precursor 7, ribonuclease P subunit (S. cerevisiae)		1.3318	0.046342
C7orf11	A_23_P134314	NM_138701	Chromosome 7 open reading frame 11		1.45224	0.010323
ETV1	A_23_P134366	NM_004956	Hypothetical protein LOC221810		1.61171	0.00130091
NULL	A_23_P134405	A_23_P134405	NULL		0.341919	7.55984e-06
GPNMB	A_23_P134426	BC032783	Glycoprotein (transmembrane) nmb		1.3678	0.0301276
FOXP2	A_23_P134542	NM_014491	Forkhead box P2		0.697386	0.0210322
NSMAF	A_23_P134809	NM_003580	Neutral sphingomyelinase (N-SMase) activation associated factor		1.54159	0.0032058
CLDN23	A_23_P134854	BC016047	Claudin 23		1.35922	0.0352342
BNIP3L	A_23_P134925	AL132665	BCL2/adenovirus E1B 19kDa interacting protein 3-like		0.384725	9.33553e-09
DUSP4	A_23_P134935	NM_001394	Dual specificity phosphatase 4		1.4425	0.0117373
LRRC14	A_23_P134946	BC011377	Leucine rich repeat containing 14		1.38835	0.0232884
KIAA0258	A_23_P135015	BC001725	KIAA0258		1.53462	0.00376878
RALGDS	A_23_P135190	NM_006266	Ral guanine nucleotide dissociation stimulator		0.595757	0.000531759
PRSS3	A_23_P135257	NM_002771	Protease, serine, 3 (mesotrypsin)		1.36853	0.0374482
POLE3	A_23_P135326	NM_017443	Polymerase (DNA directed), epsilon 3 (p17 subunit)		1.47414	0.0077738
FLJ10581	A_23_P135357	NM_018146	Putative RNA methyltransferase		1.32863	0.0481288
NULL	A_23_P135385	THC1990339	NULL		1.51179	0.00475573
CLIC4	A_23_P135494	NM_013943	Chloride intracellular channel 4		0.613638	0.000991084
CLIC4	A_23_P135499	NM_013943	Chloride intracellular channel 4		0.587055	0.000369321
DPYD	A_23_P135548	NM_000110	Dihydropyrimidine dehydrogenase		0.639963	0.00248262
ZNF627	A_23_P135730	NM_145295	Zinc finger protein 627		0.718906	0.022491
ACTB	A_23_P135769	NM_001101	Actin, beta		1.58918	0.00170173
ACTB	A_23_P135769	NM_001101	Actin, beta		1.4978	0.00570778
ACTB	A_23_P135769	NM_001101	Actin, beta		1.43668	0.0126062
ACTB	A_23_P135769	NM_001101	Actin, beta		1.40481	0.0188964
ACTB	A_23_P135769	NM_001101	Actin, beta		1.57511	0.0020529
ACTB	A_23_P135769	NM_001101	Actin, beta		1.61867	0.00114751
ACTB	A_23_P135769	NM_001101	Actin, beta		1.662	0.000642593
ACTB	A_23_P135769	NM_001101	Actin, beta		1.53429	0.00353003
GOLGB1	A_23_P135787	BX537520	Golgi autoantigen, golgin subfamily b, macrogolgin (with transmembrane signal), 1		0.711178	0.0238576
ZNF505	A_23_P135826	AK096342	Zinc finger protein 505		0.694635	0.012153
SLCO2A1	A_23_P135990	NM_005630	Solute carrier organic anion transporter family, member 2A1		0.624153	0.00153997
PRKG1	A_23_P136041	NM_006258	Protein kinase, cGMP-dependent, type I		0.42977	1.76535e-07
WIRE	A_23_P136325	NM_133264	WIRE protein		1.33128	0.0467322
HHAT	A_23_P136355	NM_018194	Hedgehog acyltransferase		0.573258	0.00021387
NRG1	A_23_P136493	NM_013962	Neuregulin 1		1.62807	0.00164233
FLJ20265	A_23_P136552	NM_017733	Hypothetical protein FLJ20265		1.61817	0.00115803
	A_23_P136724	BX640843	Hypothetical LOC344887		1.53083	0.0201941
KIAA1340	A_23_P13679	BC028742	KIAA1340 protein		1.39717	0.0208466
KNTC1	A_23_P136817	NM_014708	Kinetochore associated 1		0.645821	0.00292841
KNTC1	A_23_P136817	NM_014708	Kinetochore associated 1		0.635897	0.0021237
KNTC1	A_23_P136817	NM_014708	Kinetochore associated 1		0.63722	0.00221806
KNTC1	A_23_P136817	NM_014708	Kinetochore associated 1		0.631994	0.00186606
KNTC1	A_23_P136817	NM_014708	Kinetochore associated 1		0.653769	0.00375704
KNTC1	A_23_P136817	NM_014708	Kinetochore associated 1		0.637716	0.00225453
KNTC1	A_23_P136817	NM_014708	Kinetochore associated 1		0.65061	0.00340565
KNTC1	A_23_P136817	NM_014708	Kinetochore associated 1		0.631999	0.00186627
KNTC1	A_23_P136817	NM_014708	Kinetochore associated 1		0.654447	0.00383666
NULL	A_23_P136857	A_23_P136857	NULL		0.532955	3.85491e-05
ATRX	A_23_P136874	NM_138271	Alpha thalassemia/mental retardation syndrome X-linked (RAD54 homolog, S. cerevisiae)		0.735236	0.0331395
NSBP1	A_23_P136909	NM_030763	Nucleosomal binding protein 1		1.41301	0.0171084
NSBP1	A_23_P136909	NM_030763	Nucleosomal binding protein 1		1.43563	0.012827
NSBP1	A_23_P136909	NM_030763	Nucleosomal binding protein 1		1.3771	0.0267825
NSBP1	A_23_P136909	NM_030763	Nucleosomal binding protein 1		1.41548	0.0165676
NSBP1	A_23_P136909	NM_030763	Nucleosomal binding protein 1		1.44946	0.0107366
NSBP1	A_23_P136909	NM_030763	Nucleosomal binding protein 1		1.40847	0.0181126
NSBP1	A_23_P136909	NM_030763	Nucleosomal binding protein 1		1.38653	0.0238308
SRPX2	A_23_P136978	NM_014467	Sushi-repeat-containing protein, X-linked 2		0.602744	0.00219649
AMMECR1	A_23_P137116	NM_015365	Hypothetical protein LOC286505		1.64993	0.000919942
DKC1	A_23_P137143	NM_001363	Dyskeratosis congenita 1, dyskerin		1.59072	0.00166697
TMSNB	A_23_P137173	NM_021992	Thymosin, beta, identified in neuroblastoma cells		0.698436	0.0134534
ID3	A_23_P137381	NM_002167	Inhibitor of DNA binding 3, dominant negative helix-loop-helix protein		1.52253	0.00412403
MUF1	A_23_P137403	NM_006369	MUF1 protein		1.36247	0.0321438
ZMPSTE24	A_23_P137427	NM_005857	Zinc metalloproteinase (STE24 homolog, yeast)		1.39383	0.0216875
IVNS1ABP	A_23_P137514	AK093912	Influenza virus NS1A binding protein		0.726185	0.0267204
PROX1	A_23_P137634	NM_002763	Prospero-related homeobox 1		0.710064	0.018703
TBX3	A_23_P13772	NM_005996	T-box 3 (ulnar mammary syndrome)		1.4013	0.0233414
FAM46C	A_23_P137751	NM_017709	Family with sequence similarity 46, member C		1.45253	0.0111499
PAFAH2	A_23_P137765	NM_000437	Platelet-activating factor acetylhydrolase 2, 40kDa		1.37274	0.0310876
RYR2	A_23_P137797	NM_001035	Ryanodine receptor 2 (cardiac)		1.45063	0.0211098
FLJ21415	A_23_P13797	NM_024738	Hypothetical protein FLJ21415		1.6676	0.000599077
FLJ10349	A_23_P138025	NM_018066	Hypothetical protein FLJ10349		1.34884	0.0377511
DKFZP564C186	A_23_P138058	NM_015658	DKFZP564C186 protein		1.3543	0.0353312
ABL2	A_23_P138099	NM_007314	V-abl Abelson murine leukemia viral oncogene homolog 2 (arg, Abelson-related gene)		1.6706	0.000582106
STYK1	A_23_P13822	NM_018423	Protein kinase STYK1		1.48066	0.00772175
ARL10B	A_23_P138271	NM_138795	ADP-ribosylation factor-like 10B		0.748299	0.0438789
CTGLF1	A_23_P138394	NM_133446	Centaurin, gamma-like family, member 1		0.726294	0.0271129
PEO1	A_23_P138461	NM_021830	Progressive external ophthalmoplegia 1		1.53483	0.0035172
NOLC1	A_23_P138465	NM_004741	Nucleolar and coiled-body phosphoprotein 1		1.67462	0.000542825
C10orf95	A_23_P138480	NM_024886	Chromosome 10 open reading frame 95		1.79511	0.000109688
CDC2	A_23_P138507	NM_001786	Cell division cycle 2, G1 to S and G2 to M		0.75055	0.0460359
AKR1C3	A_23_P138541	NM_003739	Aldo-keto reductase family 1, member C3 (3-alpha hydroxysteroid dehydrogenase, type II)		0.677654	0.00907036
AMID	A_23_P138567	AF506757	Apoptosis-inducing factor (AIF)-like mitochondrion-associated inducer of death		1.58466	0.00180783
ATE1	A_23_P138574	NM_007041	Arginyltransferase 1		1.43756	0.0127601
NULL	A_23_P138635	NM_004052	NULL		0.308116	3.78953e-11
CYP26A1	A_23_P138655	NM_057157	Cytochrome P450, family 26, subfamily A, polypeptide 1		2.13855	1.51487e-06
RGS10	A_23_P138717	BC009361	Regulator of G-protein signalling 10		0.721176	0.0237291
ACP2	A_23_P138782	NM_001610	Acid phosphatase 2, lysosomal		1.45402	0.0175429
AMOTL1	A_23_P138796	BC037539	Angiomotin like 1		1.54968	0.00288142
CHORDC1	A_23_P138805	NM_012124	Cysteine and histidine-rich domain (CHORD)-containing, zinc binding protein 1		1.73747	0.000234488
MRPL49	A_23_P138819	NM_004927	Mitochondrial ribosomal protein L49		1.34007	0.0483518
GAPD	A_23_P13899	NM_002046	Glyceraldehyde-3-phosphate dehydrogenase		0.541592	5.55697e-05
GAPD	A_23_P13899	NM_002046	Glyceraldehyde-3-phosphate dehydrogenase		0.480209	2.79067e-06
GAPD	A_23_P13899	NM_002046	Glyceraldehyde-3-phosphate dehydrogenase		0.578576	0.000264593
GAPD	A_23_P13899	NM_002046	Glyceraldehyde-3-phosphate dehydrogenase		0.648032	0.00313986
SERPING1	A_23_P139123	NM_000062	Serine (or cysteine) proteinase inhibitor, clade G (C1 inhibitor), member 1, (angioedema, hereditary		0.413364	0.000681896
DHX37	A_23_P13914	NM_032656	DEAH (Asp-Glu-Ala-His) box polypeptide 37		1.52814	0.00382982
STX3A	A_23_P139143	NM_004177	Syntaxin 3A		1.45459	0.01002
LNK	A_23_P13946	NM_005475	Lymphocyte adaptor protein		1.94279	1.93045e-05
RPS26	A_23_P139471	BC002604	Ribosomal protein S26		1.86442	0.000185414
CDK2AP1	A_23_P139486	NM_004642	CDK2-associated protein 1		1.35379	0.0355493
DKFZp564J157	A_23_P139575	NM_018457	DKFZp564J157 protein		1.47925	0.00727331
PDE1B	A_23_P139585	NM_000924	Phosphodiesterase 1B, calmodulin-dependent		0.721834	0.0311437
GNS	A_23_P139632	NM_002076	Glucosamine (N-acetyl)-6-sulfatase (Sanfilippo disease IIID)		1.72825	0.000271787
KLRC1	A_23_P139654	NM_007328	Killer cell lectin-like receptor subfamily C, member 1		1.40866	0.0426184
SLC2A3	A_23_P139669	AY034634	Solute carrier family 2 (facilitated glucose transporter), member 3		0.707808	0.018885
DUSP6	A_23_P139704	NM_001946	Dual specificity phosphatase 6		1.55767	0.00259116
IRAK4	A_23_P13978	NM_016123	Interleukin-1 receptor-associated kinase 4		0.709822	0.0180646
XPO4	A_23_P139983	NM_022459	Exportin 4		1.36933	0.0294876
C14orf109	A_23_P140154	BC030119	Chromosome 14 open reading frame 109		1.40311	0.0193158
NP	A_23_P140256	NM_000270	Nucleoside phosphorylase		1.33383	0.0452307
SYNE2	A_23_P140277	AK095241	Spectrin repeat containing, nuclear envelope 2		0.623586	0.0014103
RTN1	A_23_P140290	NM_021136	Reticulon 1		1.42364	0.0234395
C10orf137	A_23_P1403	AK025270	Chromosome 10 open reading frame 137		1.48779	0.00659988
DKFZp762F0713	A_23_P140316	AL834372	Hypothetical protein DKFZp762F0713		0.700196	0.0141991
PAPLN	A_23_P140347	AY358330	Papilin, proteoglycan-like sulfated glycoprotein		0.69152	0.0408848
NFATC4	A_23_P140394	NM_004554	Nuclear factor of activated T-cells, cytoplasmic, calcineurin-dependent 4		0.649957	0.00814342
EVL	A_23_P140427	NM_016337	Enah/Vasp-like		0.678308	0.00776231
C15orf23	A_23_P140705	BC045739	Chromosome 15 open reading frame 23		1.34105	0.0414763
KRT8	A_23_P14072	NM_002273	Keratin 8		1.37062	0.0289316
KIAA0590	A_23_P140725	NM_014714	KIAA0590 gene product		0.608933	0.000840713
PSMB10	A_23_P140807	NM_002801	Proteasome (prosome, macropain) subunit, beta type, 10		1.45137	0.0104418
ABCA3	A_23_P140876	NM_001089	ATP-binding cassette, sub-family A (ABC1), member 3		0.607868	0.000807388
TMC7	A_23_P140928	NM_024847	Transmembrane channel-like 7		1.57782	0.0020223
FLJ20481	A_23_P141021	NM_017839	Hypothetical protein FLJ20481		1.54781	0.00315424
SRR	A_23_P141248	NM_021947	Serine racemase		0.732078	0.0306843
FLJ10458	A_23_P141315	NM_018096	Notchless gene homolog (Drosophila)		1.44674	0.011081
ARHGAP27	A_23_P141335	NM_199282	Rho GTPase activating protein 27		0.738629	0.0471115
GPR2	A_23_P141367	NM_016602	Runt-related transcription factor 1 (acute myeloid leukemia 1; aml1 oncogene)		0.639901	0.0117205
PTRF	A_23_P141376	NM_012232	Polymerase I and transcript release factor		0.722546	0.0444235
RAD52B	A_23_P141447	NM_145654	RAD52 homolog B (S. cerevisiae)		0.630263	0.00176092
CDK5R1	A_23_P141467	NM_003885	Cyclin-dependent kinase 5, regulatory subunit 1 (p35)		1.83226	9.91904e-05
NAPG	A_23_P141764	NM_003826	N-ethylmaleimide-sensitive factor attachment protein, gamma		1.43833	0.0123521
SCDR10	A_23_P141992	NM_198706	Short-chain dehydrogenase/reductase 10		0.693557	0.0121859
PRPF31	A_23_P142018	NM_015629	PRP31 pre-mRNA processing factor 31 homolog (yeast)		1.4531	0.0102092
ACP5	A_23_P142075	NM_001611	Acid phosphatase 5, tartrate resistant		0.652764	0.00543164
GRWD1	A_23_P142154	NM_031485	Glutamate-rich WD repeat containing 1		1.66897	0.000585399
NULL	A_23_P14216	ENST00000239860	NULL		0.621784	0.00171729
C19orf33	A_23_P142239	BC025257	Chromosome 19 open reading frame 33		2.26372	6.45795e-07
AKAP8	A_23_P142380	NM_005858	A kinase (PRKA) anchor protein 8		1.5534	0.00274017
NULL	A_23_P142395	A_23_P142395	NULL		0.637343	0.00253136
FLJ39369	A_23_P142497	NM_152363	Hypothetical protein FLJ39369		0.599439	0.018028
GADD45B	A_23_P142506	NM_015675	Growth arrest and DNA-damage-inducible, beta		1.44869	0.0108491
BTBD14B	A_23_P142518	NM_052876	BTB (POZ) domain containing 14B		1.81282	0.000454738
NULL	A_23_P142533	X01742	NULL		0.523014	2.88901e-05
ILKAP	A_23_P142590	NM_176799	Integrin-linked kinase-associated serine/threonine phosphatase 2C		1.41173	0.0173172
LMAN2L	A_23_P142708	NM_030805	Lectin, mannose-binding 2-like		1.39159	0.0223073
MGC33926	A_23_P142738	NM_152390	Hypothetical protein MGC33926		0.485953	5.95997e-06
PRKR	A_23_P142750	NM_002759	Protein kinase, interferon-inducible double stranded RNA dependent		0.737971	0.0350032
ATP6V1B1	A_23_P142815	NM_001692	ATPase, H+ transporting, lysosomal 56/58kDa, V1 subunit B, isoform 1 (Renal tubular acidosis with de		0.570799	0.00300473
VTI1B	A_23_P14284	NM_006370	Vesicle transport through interaction with t-SNAREs homolog 1B (yeast)		1.35519	0.0349496
TCF7L1	A_23_P142872	NM_031283	Transcription factor 7-like 1 (T-cell specific, HMG-box)		0.672613	0.00660601
FLJ38973	A_23_P142918	AK096292	Hypothetical protein FLJ38973		0.728907	0.0285076
ZNF2	A_23_P142969	NM_021088	Zinc finger protein 2 (A1-5)		1.53378	0.00371966
ACOXL	A_23_P143034	NM_018308	Acyl-Coenzyme A oxidase-like		1.51897	0.0142569
ID2	A_23_P143143	NM_002166	Inhibitor of DNA binding 2, dominant negative helix-loop-helix protein		1.35781	0.0338511
STK4	A_23_P143199	NM_006282	Serine/threonine kinase 4		1.59649	0.00184166
C20orf17	A_23_P143247	NM_173485	Chromosome 20 open reading frame 17		0.466285	2.11543e-06
S100B	A_23_P143526	NM_006272	S100 calcium binding protein, beta (neural)		0.672775	0.00972858
WDR4	A_23_P143535	NM_018669	WD repeat domain 4		1.56493	0.00235625
KELCHL	A_23_P143580	AK027266	Kelch-like		0.606692	0.000790899
APOBEC3G	A_23_P143713	NM_021822	Apolipoprotein B mRNA editing enzyme, catalytic polypeptide-like 3G		0.598007	0.000565354
SMP3	A_23_P143935	NM_025163	SMP3 mannosyltransferase		0.622276	0.00136413
COL7A1	A_23_P144071	NM_000094	Collagen, type VII, alpha 1 (epidermolysis bullosa, dystrophic, dominant and recessive)		0.743813	0.0452145
MGC33365	A_23_P144134	NM_173552	Hypothetical protein MGC33365		0.662349	0.00673163
DZIP3	A_23_P144165	AF279370	Zinc finger DAZ interacting protein 3		0.706472	0.0165226
NULL	A_23_P144244	THC1880463	NULL		1.60285	0.00142673
TOMM70A	A_23_P144264	NM_014820	Translocase of outer mitochondrial membrane 70 homolog A (yeast)		1.42163	0.0153006
PGR1	A_23_P144453	NM_033296	Protein associated with MRG, 14 kDa		1.33391	0.0451851
RPS3A	A_23_P144497	NM_182777	Ribosomal protein S3A		0.402141	2.90813e-08
LAK	A_23_P144531	AK026323	Lymphocyte alpha-kinase		0.727618	0.0276311
C14orf149	A_23_P14458	NM_144581	Chromosome 14 open reading frame 149		1.40464	0.0189726
	A_23_P144677	AF178574	MSTP146 (MST146)		0.604335	0.000709131
FLJ10246	A_23_P144704	NM_018038	Hypothetical protein FLJ10246		0.699181	0.0202199
HSPC111	A_23_P144726	NM_016391	Hypothetical protein HSPC111		1.68598	0.000466179
PDLIM4	A_23_P144796	NM_003687	PDZ and LIM domain 4		0.664303	0.00517288
VDAC1	A_23_P144816	NM_003374	Voltage-dependent anion channel 1		1.32918	0.0478125
C14orf166	A_23_P14482	NM_016039	Chromosome 14 open reading frame 166		1.34599	0.0390767
GFPT2	A_23_P144916	BC000012	Glutamine-fructose-6-phosphate transaminase 2		0.70921	0.0177169
SMAD5	A_23_P144944	NM_005903	SMAD, mothers against DPP homolog 5 (Drosophila)		0.636935	0.00219854
CSPG2	A_23_P144959	NM_004385	Chondroitin sulfate proteoglycan 2 (versican)		0.577034	0.000248846
HMGCL	A_23_P145	NM_000191	3-hydroxymethyl-3-methylglutaryl-Coenzyme A lyase (hydroxymethylglutaricaciduria)		0.686433	0.00973838
HSPCB	A_23_P145089	NM_007355	Heat shock 90kDa protein 1, beta		1.60422	0.00139208
PLA2G7	A_23_P145096	NM_005084	Phospholipase A2, group VII (platelet-activating factor acetylhydrolase, plasma)		0.580739	0.00029085
BYSL	A_23_P145197	NM_004053	Bystin-like		1.64968	0.000757758
NFKBIL1	A_23_P145301	NM_005007	Nuclear factor of kappa light polypeptide gene enhancer in B-cells inhibitor-like 1		0.743091	0.0414386
ALKBH	A_23_P14543	NM_006020	AlkB, alkylation repair homolog (E. coli)		1.48217	0.00701657
EYA4	A_23_P145507	NM_004100	Eyes absent homolog 4 (Drosophila)		0.531534	3.54916e-05
IL20RA	A_23_P145514	NM_014432	Interleukin 20 receptor, alpha		0.30727	4.76656e-11
DDC	A_23_P145644	NM_000790	Dopa decarboxylase (aromatic L-amino acid decarboxylase)		1.45308	0.0250338
STAG3	A_23_P145657	NM_012447	Stromal antigen 3		1.59679	0.00157597
ASNS	A_23_P145694	M27396	Asparagine synthetase		1.34376	0.0401417
HOXA1	A_23_P145752	S79869	Homeo box A1		1.6807	0.000733665
WBSCR14	A_23_P145786	NM_032951	Williams Beuren syndrome chromosome region 14		0.588268	0.000483787
PPP1R9A	A_23_P145824	AK000075	Protein phosphatase 1, regulatory (inhibitor) subunit 9A		0.752682	0.0481613
TP53AP1	A_23_P145895	NM_007233	TP53 activated protein 1		0.647472	0.00308498
TM4SF12	A_23_P145984	NM_012338	Transmembrane 4 superfamily member 12		0.735867	0.0333932
CBLL1	A_23_P146004	NM_024814	Cas-Br-M (murine) ecotropic retroviral transforming sequence-like 1		1.33545	0.0444096
SPAG1	A_23_P146066	NM_003114	Sperm associated antigen 1		1.49386	0.00615516
NULL	A_23_P146077	NM_017606	NULL		0.702007	0.0147328
ATP6V0D2	A_23_P146146	NM_152565	ATPase, H+ transporting, lysosomal 38kDa, V0 subunit d isoform 2		0.639373	0.00711369
RRS1	A_23_P146187	NM_015169	RRS1 ribosome biogenesis regulator homolog (S. cerevisiae)		1.68638	0.000463706
BAG4	A_23_P146217	NM_004874	BCL2-associated athanogene 4		1.33855	0.0454722
SURF2	A_23_P146479	NM_017503	Surfeit 2		1.45427	0.0100561
C9orf60	A_23_P146631	NM_006336	Chromosome 9 open reading frame 60		1.37545	0.0278671
GAS6	A_23_P146922	NM_000820	Growth arrest-specific 6		0.570943	0.000200668
RAB33A	A_23_P147025	NM_004794	RAB33A, member RAS oncogene family		0.693762	0.0119885
SUHW4	A_23_P14708	BX640707	Suppressor of hairy wing homolog 4 (Drosophila)		0.5656	0.000158627
NULL	A_23_P147404	A_23_P147404	NULL		0.754138	0.0496506
TCEA2	A_23_P147641	NM_003195	Transcription elongation factor A (SII), 2		0.596635	0.000532743
FLJ10997	A_23_P147801	NM_018293	Hypothetical protein FLJ10997		0.62754	0.00166283
EPS8L2	A_23_P147822	NM_022772	EPS8-like 2		0.614285	0.00101923
KIAA1109	A_23_P147869	AK025057	KIAA1109		0.587114	0.000443348
S100A16	A_23_P147918	NM_080388	S100 calcium binding protein A16		0.472428	1.88534e-06
FLJ32731	A_23_P147950	AK057293	Hypothetical protein FLJ32731		1.37883	0.0267817
NEO1	A_23_P14798	NM_002499	Neogenin homolog 1 (chicken)		1.36492	0.0310365
EHBP1L1	A_23_P148121	AL834433	EH domain binding protein 1-like 1		0.619695	0.00129508
MTCBP-1	A_23_P148162	NM_018269	Membrane-type 1 matrix metalloproteinase cytoplasmic tail binding protein-1		2.05802	3.76441e-06
MTCBP-1	A_23_P148194	NM_018269	Membrane-type 1 matrix metalloproteinase cytoplasmic tail binding protein-1		1.59954	0.00148196
FLJ13710	A_23_P148249	AK130734	Hypothetical protein FLJ13710		0.662514	0.00490319
CUL4B	A_23_P148463	AB014595	Cullin 4B		0.55522	0.000100823
CTAG1B	A_23_P148541	NM_001327	Cancer/testis antigen 1B		1.41304	0.0271048
DOCK11	A_23_P148584	NM_144658	Dedicator of cytokinesis 11		0.59309	0.000466069
F5	A_23_P148768	NM_000130	Coagulation factor V (proaccelerin, labile factor)		0.551366	0.000298384
F5	A_23_P148768	NM_000130	Coagulation factor V (proaccelerin, labile factor)		0.552462	0.000355206
F5	A_23_P148768	NM_000130	Coagulation factor V (proaccelerin, labile factor)		0.49735	2.38115e-05
F5	A_23_P148768	NM_000130	Coagulation factor V (proaccelerin, labile factor)		0.530709	9.96177e-05
F5	A_23_P148768	NM_000130	Coagulation factor V (proaccelerin, labile factor)		0.505574	4.73219e-05
F5	A_23_P148768	NM_000130	Coagulation factor V (proaccelerin, labile factor)		0.506119	5.50161e-05
F5	A_23_P148768	NM_000130	Coagulation factor V (proaccelerin, labile factor)		0.475606	1.19605e-05
F5	A_23_P148768	NM_000130	Coagulation factor V (proaccelerin, labile factor)		0.497541	6.3723e-05
F5	A_23_P148768	NM_000130	Coagulation factor V (proaccelerin, labile factor)		0.454559	1.18152e-05
F5	A_23_P148768	NM_000130	Coagulation factor V (proaccelerin, labile factor)		0.497452	7.81566e-05
LOC375035	A_23_P148785	AL035297	Hypothetical protein LOC375035		1.5111	0.00481299
FIBL-6	A_23_P148990	NM_031935	Hemicentin		0.572073	0.000205672
NULL	A_23_P149221	AK024809	NULL		1.5103	0.00612155
NULL	A_23_P149270	THC1923504	NULL		0.637748	0.00861944
HES4	A_23_P149448	NM_021170	Hairy and enhancer of split 4 (Drosophila)		0.712181	0.0190581
MGC12458	A_23_P149476	NM_032328	Hypothetical protein MGC12458		1.43893	0.0122887
HIST2H2BE	A_23_P149545	NM_003528	Histone 2, H2be		0.638847	0.0285038
C1orf37	A_23_P149664	NM_138391	Chromosome 1 open reading frame 37		1.3382	0.0429214
RSU1	A_23_P149812	NM_152724	Ras suppressor protein 1		1.78195	0.000152098
POLR3A	A_23_P149834	NM_007055	Polymerase (RNA) III (DNA directed) polypeptide A, 155kDa		1.54827	0.00300456
ZDHHC16	A_23_P150009	NM_032327	Zinc finger, DHHC domain containing 16		1.4086	0.0180169
DUSP5	A_23_P150018	NM_004419	Dual specificity phosphatase 5		1.5148	0.0045896
ACTA2	A_23_P150053	NM_001613	Actin, alpha 2, smooth muscle, aorta		0.645199	0.00287044
TP53I11	A_23_P150281	AK096176	Tumor protein p53 inducible protein 11		0.550682	9.32848e-05
NULL	A_23_P150316	ENST00000326227	NULL		0.570289	0.000432736
DKFZP566E144	A_23_P150365	NM_015523	Small fragment nuclease		1.53382	0.00355215
FXYD6	A_23_P150394	NM_022003	FXYD domain containing ion transport regulator 6		0.676214	0.00751599
LCMR1	A_23_P150510	NM_153450	Lung cancer metastasis-related protein 1		1.3451	0.0395047
IGF2	A_23_P150609	AF318382	Insulin-like growth factor 2 (somatomedin A)		0.459552	9.08303e-07
PRSS23	A_23_P150789	NM_007173	Protease, serine, 23		1.41423	0.0167787
NULL	A_23_P150827	THC1835732	NULL		0.614382	0.00101793
DNAJA2	A_23_P15090	NM_005880	DnaJ (Hsp40) homolog, subfamily A, member 2		1.44022	0.0120484
LOC118430	A_23_P150979	NM_058173	Small breast epithelial mucin		1.36545	0.0442207
KLRC1	A_23_P151046	NM_002259	Killer cell lectin-like receptor subfamily C, member 1		0.650478	0.00768908
YPEL3	A_23_P15108	NM_031477	Yippee-like 3 (Drosophila)		0.641072	0.0026333
REA	A_23_P151106	NM_007273	Repressor of estrogen receptor activity		1.38637	0.0238041
MGC10854	A_23_P151159	NM_032300	Hypothetical protein MGC10854		1.70406	0.000368949
MGC15619	A_23_P151166	NM_032369	Hypothetical protein MGC15619		0.690729	0.0165328
PDAP1	A_23_P151198	NM_014891	PDGFA associated protein 1		0.556871	0.000108221
UBPH	A_23_P15123	NM_019116	Similar to ubiquitin binding protein		1.54019	0.00326482
TENC1	A_23_P151297	NM_015319	Tensin like C1 domain containing phosphatase		0.658515	0.00577262
NK4	A_23_P15146	NM_004221	Natural killer cell transcript 4		0.617377	0.00133296
FLJ40452	A_23_P151497	NM_152307	Hypothetical protein FLJ40452		1.67565	0.000537927
PLEK2	A_23_P151506	NM_016445	Pleckstrin 2		1.57249	0.00212946
C14orf132	A_23_P151529	NM_020215	Chromosome 14 open reading frame 132		0.618344	0.00117154
GARNL1	A_23_P151565	AL834362	GTPase activating Rap/RanGAP domain-like 1		0.693002	0.0116277
GARNL1	A_23_P151570	AL050050	GTPase activating Rap/RanGAP domain-like 1		0.712918	0.0194573
APEX1	A_23_P151653	NM_080649	APEX nuclease (multifunctional DNA repair enzyme) 1		1.35894	0.0333894
PPM1A	A_23_P151679	NM_021003	Protein phosphatase 1A (formerly 2C), magnesium-dependent, alpha isoform		1.37123	0.0287151
PTGER2	A_23_P151710	NM_000956	Prostaglandin E receptor 2 (subtype EP2), 53kDa		1.54496	0.00308907
MT1F	A_23_P15174	NM_005949	Metallothionein 1F (functional)		1.34285	0.041933
CILP	A_23_P151895	NM_003613	Cartilage intermediate layer protein, nucleotide pyrophosphohydrolase		0.674632	0.0201749
PITPNM1	A_23_P1519	NM_004910	Phosphatidylinositol transfer protein, membrane-associated 1		0.608427	0.000955051
FEM1B	A_23_P151970	NM_015322	Fem-1 homolog b (C. elegans)		1.4073	0.0183996
MVD	A_23_P152125	NM_002461	Mevalonate (diphospho) decarboxylase		0.74483	0.0415806
FLJ13912	A_23_P152136	NM_022770	Hypothetical protein FLJ13912		1.34854	0.0378874
FLJ23436	A_23_P15218	NM_024671	Hypothetical protein FLJ23436		0.717855	0.0219733
POLR3E	A_23_P152181	NM_018119	Polymerase (RNA) III (DNA directed) polypeptide E (80kD)		1.58756	0.00173896
NULL	A_23_P15226	A_23_P15226	NULL		0.40239	1.26159e-07
C16orf33	A_23_P152284	NM_024571	Chromosome 16 open reading frame 33		1.32552	0.0499421
KIAA1970	A_23_P152353	AL832489	KIAA1970 protein		1.32775	0.0486385
ABAT	A_23_P152505	NM_020686	4-aminobutyrate aminotransferase		1.44056	0.0119988
SCPEP1	A_23_P152548	NM_021626	Serine carboxypeptidase 1		1.5236	0.00406596
BZRAP1	A_23_P152559	NM_004758	Benzodiazapine receptor (peripheral) associated protein 1		0.492844	5.54042e-06
KIAA2026	A_23_P157758	AB095946	KIAA2026		0.695475	0.0127053
	A_23_P157838	BC020163	Homo sapiens, clone IMAGE:4346533, mRNA		0.652087	0.00446974
MGC2603	A_23_P160537	NM_024037	Hypothetical protein MGC2603		1.4318	0.0134193
ECM1	A_23_P160559	NM_004425	Extracellular matrix protein 1		0.599517	0.000595019
PC	A_23_P161647	NM_000920	Pyruvate carboxylase		1.73452	0.000246032
NULL	A_23_P161706	THC1957556	NULL		0.72495	0.027217
APBB1	A_23_P1998	NM_145689	Amyloid beta (A4) precursor protein-binding, family B, member 1 (Fe65)		0.645471	0.00294259
NULL	A_23_P204979	NM_005757	NULL		0.745472	0.0459582
UGCGL2	A_23_P204980	NM_020121	UDP-glucose ceramide glucosyltransferase-like 2		0.631771	0.00185289
BRCA1	A_23_P207400	NM_007294	Breast cancer 1, early onset		0.657789	0.00425025
BRCA1	A_23_P207400	NM_007294	Breast cancer 1, early onset		0.694363	0.012058
HSA272196	A_23_P152858	NM_018405	Hypothetical protein, clone 2746033		1.60362	0.0014032
MGC16309	A_23_P152949	NM_033413	Hypothetical gene MGC16309		1.39794	0.0215927
GAA	A_23_P153026	NM_000152	Glucosidase, alpha; acid (Pompe disease, glycogen storage disease type II)		0.678933	0.00790034
CDH7	A_23_P153146	NM_004361	Cadherin 7, type 2		0.746037	0.0418085
SERPINB2	A_23_P153185	BC012609	Serine (or cysteine) proteinase inhibitor, clade B (ovalbumin), member 2		0.423269	1.17298e-07
ZNF234	A_23_P153286	NM_006630	Zinc finger protein 234		0.715166	0.0205209
TRPM4	A_23_P153529	NM_017636	Transient receptor potential cation channel, subfamily M, member 4		0.74547	0.046813
IGFL2	A_23_P153571	AY358692	Insulin growth factor-like family member 2		1.35679	0.0346519
MADCAM1	A_23_P153616	NM_130761	Mucosal vascular addressin cell adhesion molecule 1		0.675393	0.00778459
TLE2	A_23_P153676	M99436	Transducin-like enhancer of split 2 (E(sp1) homolog, Drosophila)		0.502668	8.91066e-06
BTBD2	A_23_P153698	NM_017797	BTB (POZ) domain containing 2		0.728481	0.028292
NULL	A_23_P153745	J03909	NULL		1.39522	0.0213167
LASS4	A_23_P153867	NM_024552	LAG1 longevity assurance homolog 4 (S. cerevisiae)		0.544679	6.85881e-05
ACVR2	A_23_P153930	NM_001616	Activin A receptor, type II		1.34833	0.0384329
NULL	A_23_P153958	THC2003438	NULL		0.639757	0.00255544
INHBB	A_23_P153964	NM_002193	Inhibin, beta B (activin AB beta polypeptide)		0.599258	0.000587946
KCNJ3	A_23_P153986	NM_002239	Potassium inwardly-rectifying channel, subfamily J, member 3		0.557586	0.00416198
TUBA1	A_23_P154065	NM_006000	Tubulin, alpha 1 (testis specific)		1.37657	0.0272023
BCS1L	A_23_P154086	NM_004328	BCS1-like (yeast)		1.47321	0.00786912
MGC11332	A_23_P154155	BC009310	Hypothetical protein MGC11332		1.56012	0.00250851
PPP1R7	A_23_P154199	NM_002712	Protein phosphatase 1, regulatory subunit 7		1.33048	0.0470787
BCL2L11	A_23_P154426	AK027160	BCL2-like 11 (apoptosis facilitator)		1.42831	0.0141309
FLJ14075	A_23_P154457	NM_024894	Hypothetical protein FLJ14075		1.40518	0.0189439
FLJ10970	A_23_P15450	NM_018286	Hypothetical protein FLJ10970		0.678129	0.00804849
DNMT3A	A_23_P154500	NM_175629	DNA (cytosine-5-)-methyltransferase 3 alpha		1.41903	0.0158092
C20orf161	A_23_P154585	AF523834	Chromosome 20 open reading frame 161		1.3301	0.0473396
SNRPB	A_23_P154675	NM_003091	Small nuclear ribonucleoprotein polypeptides B and B1		1.48517	0.00673301
SLC4A11	A_23_P154688	NM_032034	Solute carrier family 4, sodium bicarbonate transporter-like, member 11		1.35544	0.0358005
DUSP15	A_23_P154771	NM_080611	Dual specificity phosphatase-like 15		1.40696	0.0187147
MAP1LC3A	A_23_P154786	NM_032514	Microtubule-associated protein 1 light chain 3 alpha		0.66447	0.00554265
EPB41L1	A_23_P154806	BC040259	Erythrocyte membrane protein band 4.1-like 1		0.709765	0.0179466
OLIG1	A_23_P154849	BC033290	Oligodendrocyte transcription factor 1		0.617447	0.00113498
BID	A_23_P154929	NM_001196	BH3 interacting domain death agonist		1.43121	0.0135223
SUHW1	A_23_P154972	NM_080740	Suppressor of hairy wing homolog 1 (Drosophila)		0.686288	0.010536
GGT1	A_23_P154986	NM_013430	Gamma-glutamyltransferase 1		0.67923	0.00797995
FLJ22349	A_23_P155106	NM_024821	Hypothetical protein FLJ22349		1.58021	0.00195747
DDX5	A_23_P15511	NM_004396	DEAD (Asp-Glu-Ala-Asp) box polypeptide 5		0.72691	0.0271777
PANX2	A_23_P155162	NM_052839	Pannexin 2		0.715033	0.0365448
EFG1	A_23_P155288	NM_024996	Mitochondrial elongation factor G1		1.49453	0.00595907
NEK11	A_23_P155301	AB071997	NIMA (never in mitosis gene a)- related kinase 11		1.38642	0.0274634
PCNP	A_23_P155332	NM_020357	PEST-containing nuclear protein		0.740322	0.0368817
NULL	A_23_P155425	A_23_P155425	NULL		1.67349	0.000555431
MGC15396	A_23_P15580	NM_052855	Hypothetical protein MGC15396		1.48668	0.00698735
FKSG14	A_23_P155989	NM_022145	Leucine zipper protein FKSG14		0.73502	0.0328219
FLJ22578	A_23_P15603	NM_024864	Hypothetical protein FLJ22578		1.43818	0.0123774
ZNF622	A_23_P156209	NM_033414	Zinc finger protein 622		1.34663	0.0387756
NULL	A_23_P156319	NP706633	NULL		1.3892	0.0229794
TGFBI	A_23_P156327	NM_000358	Transforming growth factor, beta-induced, 68kDa		1.69854	0.000404962
PGBD1	A_23_P156632	NM_032507	PiggyBac transposable element derived 1		1.41886	0.0159866
STX11	A_23_P156788	NM_003764	Syntaxin 11		1.65694	0.000899652
NULL	A_23_P156809	AF338191	NULL		0.665799	0.00540638
NULL	A_23_P156811	AF338192	NULL		0.704054	0.015527
RGS17	A_23_P156861	NM_012419	Regulator of G-protein signalling 17		0.653659	0.00382138
MEST	A_23_P156970	NM_002402	Mesoderm specific transcript homolog (mouse)		1.41026	0.0177883
HUS1	A_23_P156977	Y16893	HUS1 checkpoint homolog (S. pombe)		1.3714	0.0287146
CREB5	A_23_P157117	NM_004904	CAMP responsive element binding protein 5		0.721141	0.0238286
MGC27348	A_23_P157196	BC026177	Similar to ribosomal protein S2; 40S ribosomal protein S2		0.741861	0.0381554
MGC9712	A_23_P157247	NM_152689	Hypothetical protein MGC9712		1.54828	0.00377369
FLJ10300	A_23_P157361	NM_018051	Hypothetical protein FLJ10300		0.721485	0.0239337
AP1S1	A_23_P157404	NM_057089	Adaptor-related protein complex 1, sigma 1 subunit		0.750328	0.0461752
CHCHD2	A_23_P157405	NM_016139	Coiled-coil-helix-coiled-coil-helix domain containing 2		0.640108	0.0024365
ZNF395	A_23_P157460	NM_018660	Zinc finger protein 395		0.710688	0.0196984
D8S2298E	A_23_P157465	NM_005671	Reproduction 8		1.55176	0.00280073
NKX3-1	A_23_P157545	NM_006167	NK3 transcription factor related, locus 1 (Drosophila)		1.50131	0.00547719
ADHFE1	A_23_P157569	NM_144650	Alcohol dehydrogenase, iron containing, 1		0.711376	0.0241136
NDUFB9	A_23_P157669	NM_005005	NADH dehydrogenase (ubiquinone) 1 beta subcomplex, 9, 22kDa		1.40565	0.0186972
C9orf55	A_23_P157726	NM_017925	Chromosome 9 open reading frame 55		0.684176	0.009158
C9orf67	A_23_P157736	NM_032728	Chromosome 9 open reading frame 67		0.54455	6.43592e-05
XPMC2H	A_23_P157861	NM_020385	XPMC2 prevents mitotic catastrophe 2 homolog (Xenopus laevis)		1.36499	0.0310579
DEAF1	A_23_P158533	NM_021008	Deformed epidermal autoregulatory factor 1 (Drosophila)		0.652091	0.00358024
PPP4R1	A_23_P15857	NM_005134	Protein phosphatase 4, regulatory subunit 1		1.36047	0.0327761
MGC3162	A_23_P158627	NM_024078	Hypothetical protein MGC3162		1.45565	0.00988826
SLC16A3	A_23_P158725	NM_004207	Solute carrier family 16 (monocarboxylic acid transporters), member 3		0.180972	7.70366e-16
PRKG1	A_23_P158811	NM_006258	Protein kinase, cGMP-dependent, type I		0.568684	0.000207919
STARD5	A_23_P158880	NM_030574	START domain containing 5		1.43518	0.0129889
ZNF505	A_23_P158885	AK096342	Zinc finger protein 505		0.633712	0.00197684
ABCC2	A_23_P158976	NM_000392	ATP-binding cassette, sub-family C (CFTR/MRP), member 2		1.44989	0.0168546
ANKRA2	A_23_P159012	NM_023039	Ankyrin repeat, family A (RFXANK-like), 2		0.697955	0.0132559
SCRIB	A_23_P159039	NM_015356	Scribbled homolog (Drosophila)		1.36426	0.0312816
CRK7	A_23_P159119	NM_016507	CDC2-related protein kinase 7		1.91762	2.22807e-05
SLC16A5	A_23_P159125	NM_004695	Solute carrier family 16 (monocarboxylic acid transporters), member 5		0.702046	0.0148378
ANGPTL4	A_23_P159325	NM_139314	Angiopoietin-like 4		2.61493	2.80886e-06
ASMTL	A_23_P159539	AK090498	Acetylserotonin O-methyltransferase-like		0.673394	0.0067716
ASMTL	A_23_P159544	NM_004192	Acetylserotonin O-methyltransferase-like		0.638207	0.0036065
NULL	A_23_P159688	A_23_P159688	NULL		0.320382	1.44112e-10
NULL	A_23_P159693	THC1975857	NULL		0.276651	5.13441e-11
GABRE	A_23_P159775	NM_021990	Gamma-aminobutyric acid (GABA) A receptor, epsilon		0.63253	0.00190728
MAGED4	A_23_P159907	NM_030801	Melanoma antigen, family D, 4		0.700677	0.0143012
ARHGAP4	A_23_P159927	NM_001666	Rho GTPase activating protein 4		0.703922	0.0155597
BEX1	A_23_P159952	NM_018476	Brain expressed, X-linked 1		1.3717	0.0285849
IFI16	A_23_P160025	NM_005531	Interferon, gamma-inducible protein 16		0.528888	3.12105e-05
ZNF600	A_23_P16006	AK075230	Zinc finger protein 600		0.74224	0.0385076
PPP1R15B	A_23_P160449	NM_032833	Protein phosphatase 1, regulatory (inhibitor) subunit 15B		1.49479	0.00610132
AP4B1	A_23_P160729	NM_006594	Adaptor-related protein complex 4, beta 1 subunit		1.3798	0.0258386
SMPDL3B	A_23_P160881	NM_014474	Sphingomyelin phosphodiesterase, acid-like 3B		1.52545	0.00402895
LAP1B	A_23_P161070	NM_015602	Lamina-associated polypeptide 1B		1.40668	0.0184825
ZMYM1	A_23_P161091	NM_024772	Zinc finger, MYM domain containing 1		0.658857	0.00439919
ELK4	A_23_P161098	NM_021795	ELK4, ETS-domain protein (SRF accessory protein 1)		2.02532	1.39314e-05
	A_23_P16110	Y10529	Putative olfactory receptor (clone ht2)		1.33594	0.0441245
MOV10	A_23_P161125	NM_020963	Mov10, Moloney leukemia virus 10, homolog (mouse)		0.72119	0.0237537
ASAH2	A_23_P161171	NM_019893	N-acylsphingosine amidohydrolase (non-lysosomal ceramidase) 2		1.47041	0.0112691
ANKRD1	A_23_P161218	NM_014391	Ankyrin repeat domain 1 (cardiac muscle)		1.48759	0.00803366
NULL	A_23_P161257	THC1817416	NULL		1.45284	0.0102432
MXI1	A_23_P161399	NM_005962	MAX interactor 1		0.677367	0.00755891
MCM10	A_23_P161474	AB042719	MCM10 minichromosome maintenance deficient 10 (S. cerevisiae)		1.4426	0.01169
MTL5	A_23_P161507	NM_004923	Metallothionein-like 5, testis-specific (tesmin)		0.511445	1.4225e-05
FLJ21749	A_23_P161522	NM_025124	Hypothetical protein FLJ21749		0.709913	0.0180254
NAALAD2	A_23_P161583	NM_005467	N-acetylated alpha-linked acidic dipeptidase 2		0.705206	0.0212121
MGC15912	A_23_P161644	NM_032886	Hypothetical protein MGC15912		0.62176	0.00145603
MGC2574	A_23_P161918	NM_024098	Hypothetical protein MGC2574		1.86727	4.23251e-05
CCKBR	A_23_P162010	NM_176875	Cholecystokinin B receptor		1.68144	0.000691706
PIP5K2C	A_23_P162199	NM_024779	Phosphatidylinositol-4-phosphate 5-kinase, type II, gamma		1.4121	0.0172922
NACA	A_23_P162228	AF054187	Nascent-polypeptide-associated complex alpha polypeptide		0.58351	0.000321563
DENR	A_23_P162256	BC000925	Density-regulated protein		1.64329	0.000825482
DRIM	A_23_P162525	NM_014503	Down-regulated in metastasis		1.34272	0.0406613
VDR	A_23_P162589	NM_000376	Vitamin D (1,25- dihydroxyvitamin D3) receptor		1.68107	0.000503874
VDR	A_23_P162589	NM_000376	Vitamin D (1,25- dihydroxyvitamin D3) receptor		1.63249	0.000967702
VDR	A_23_P162589	NM_000376	Vitamin D (1,25- dihydroxyvitamin D3) receptor		1.6824	0.000494706
VDR	A_23_P162589	NM_000376	Vitamin D (1,25- dihydroxyvitamin D3) receptor		1.65995	0.000668196
VDR	A_23_P162589	NM_000376	Vitamin D (1,25- dihydroxyvitamin D3) receptor		1.68163	0.000498419
VDR	A_23_P162589	NM_000376	Vitamin D (1,25- dihydroxyvitamin D3) receptor		1.71715	0.000310047
VDR	A_23_P162589	NM_000376	Vitamin D (1,25- dihydroxyvitamin D3) receptor		1.7682	0.000157496
VDR	A_23_P162589	NM_000376	Vitamin D (1,25- dihydroxyvitamin D3) receptor		1.75173	0.000195877
VDR	A_23_P162589	NM_000376	Vitamin D (1,25- dihydroxyvitamin D3) receptor		1.59665	0.00156007
VDR	A_23_P162589	NM_000376	Vitamin D (1,25- dihydroxyvitamin D3) receptor		1.72547	0.000279764
GPD1	A_23_P162660	NM_005276	Glycerol-3-phosphate dehydrogenase 1 (soluble)		1.54853	0.014457
CRYL1	A_23_P162746	BC008562	Crystallin, lambda 1		0.552388	8.92691e-05
CPT1C	A_23_P16283	NM_152359	Carnitine palmitoyltransferase 1C		0.695797	0.0125682
GCH1	A_23_P163079	NM_000161	GTP cyclohydrolase 1 (dopa-responsive dystonia)		1.42801	0.014111
NID2	A_23_P163087	NM_007361	Nidogen 2 (osteonidogen)		0.652364	0.00359787
PRPF39	A_23_P163113	NM_017922	PRP39 pre-mRNA processing factor 39 homolog (yeast)		0.726026	0.0266617
C14orf169	A_23_P163117	NM_024644	Chromosome 14 open reading frame 169		1.37278	0.0281741
MTHFS	A_23_P163380	NM_006441	5,10-methenyltetrahydrofolate synthetase (5-formyltetrahydrofolate cyclo-ligase)		1.36027	0.032847
CYP1A1	A_23_P163402	NM_000499	Cytochrome P450, family 1, subfamily A, polypeptide 1		1.87865	5.27229e-05
ZNF291	A_23_P163408	NM_020843	Zinc finger protein 291		0.599909	0.000601923
EHD4	A_23_P163458	NM_139265	EH-domain containing 4		1.53737	0.00338952
MRPS34	A_23_P163496	NM_023936	Mitochondrial ribosomal protein S34		1.49314	0.00606693
SMPD3	A_23_P163567	NM_018667	Sphingomyelin phosphodiesterase 3, neutral membrane (neutral sphingomyelinase II)		1.63293	0.00119361
WFIKKN1	A_23_P163666	NM_053284	WAP, follistatin/kazal, immunoglobulin, kunitz and netrin domain containing 1		1.36407	0.0425898
LOC51760	A_23_P163697	NM_016524	B/K protein		0.704358	0.0164883
DKFZP434I2117	A_23_P163711	NM_031478	Hypothetical protein DKFZp434I2117		0.629547	0.00217302
CREBBP	A_23_P163850	NM_004380	CREB binding protein (Rubinstein-Taybi syndrome)		1.63131	0.000984348
CREBBP	A_23_P163850	NM_004380	CREB binding protein (Rubinstein-Taybi syndrome)		1.7006	0.000389641
CREBBP	A_23_P163850	NM_004380	CREB binding protein (Rubinstein-Taybi syndrome)		1.67023	0.000581257
CREBBP	A_23_P163850	NM_004380	CREB binding protein (Rubinstein-Taybi syndrome)		1.74659	0.000210391
CREBBP	A_23_P163850	NM_004380	CREB binding protein (Rubinstein-Taybi syndrome)		1.70029	0.000389679
CREBBP	A_23_P163850	NM_004380	CREB binding protein (Rubinstein-Taybi syndrome)		1.68222	0.000500173
CREBBP	A_23_P163850	NM_004380	CREB binding protein (Rubinstein-Taybi syndrome)		1.63583	0.000930931
NULL	A_23_P16394	AF090927	NULL		1.32935	0.0478657
GRB7	A_23_P163992	NM_005310	Growth factor receptor-bound protein 7		0.703458	0.015856
MYO1C	A_23_P164022	BC044891	Myosin IC		0.712045	0.0189928
MMD	A_23_P164047	NM_012329	Monocyte to macrophage differentiation-associated		0.555277	0.000101095
DLX4	A_23_P164196	NM_138281	Distal-less homeobox 4		0.657234	0.00418006
TBC1D3	A_23_P164210	NM_032258	TBC1 domain family, member 3		0.703961	0.0154903
HCA66	A_23_P164237	NM_018428	Hepatocellular carcinoma-associated antigen 66		1.38678	0.0236831
CLDN7	A_23_P164284	NM_001307	Claudin 7		0.37159	3.85013e-09
FLJ20753	A_23_P164415	AK000760	Hypothetical protein FLJ20753		1.48647	0.00879597
APOE	A_23_P164650	NM_000041	Apolipoprotein E		0.684532	0.00926508
APOE	A_23_P164650	NM_000041	Apolipoprotein E		0.680318	0.00824442
APOE	A_23_P164650	NM_000041	Apolipoprotein E		0.680924	0.00838382
APOE	A_23_P164650	NM_000041	Apolipoprotein E		0.701353	0.0145244
APOE	A_23_P164650	NM_000041	Apolipoprotein E		0.712301	0.0191697
APOE	A_23_P164650	NM_000041	Apolipoprotein E		0.71808	0.0220822
APOE	A_23_P164650	NM_000041	Apolipoprotein E		0.714949	0.0204695
APOE	A_23_P164650	NM_000041	Apolipoprotein E		0.683186	0.0089309
ICAM3	A_23_P164691	NM_002162	Intercellular adhesion molecule 3		1.44568	0.0113156
CRSP7	A_23_P164737	AK128435	Cofactor required for Sp1 transcriptional activation, subunit 7, 70kDa		1.34245	0.0407859
LMTK3	A_23_P164918	AB067470	Lemur tyrosine kinase 3		0.747711	0.0464477
SYNGR4	A_23_P164927	NM_012451	Synaptogyrin 4		0.706489	0.0165592
FKRP	A_23_P164946	NM_024301	Fukutin related protein		1.35075	0.0370456
AES	A_23_P165061	AK095154	Amino-terminal enhancer of split		0.706213	0.0164054
FKSG24	A_23_P165130	NM_032683	Hypothetical protein MGC12972		1.41752	0.0160939
ARID3A	A_23_P16516	NM_005224	AT rich interactive domain 3A (BRIGHT- like)		0.675019	0.00707784
LOC114977	A_23_P165214	NM_021047	Hypothetical protein BC014148		0.697602	0.0131427
GDF15	A_23_P16523	NM_004864	Growth differentiation factor 15		0.550688	8.29974e-05
ZNF208	A_23_P165239	NM_007153	Zinc finger protein 208		0.676679	0.00859958
RPE	A_23_P165301	AJ224326	Ribulose-5-phosphate-3-epimerase		1.33444	0.0449053
PTPN4	A_23_P165343	NM_002830	Protein tyrosine phosphatase, non-receptor type 4 (megakaryocyte)		0.754349	0.0498782
FARSLB	A_23_P165346	BC006502	Phenylalanine-tRNA synthetase-like, beta subunit		1.39528	0.0212978
ASB1	A_23_P165360	AF156777	Ankyrin repeat and SOCS box-containing 1		1.39555	0.0212751
NULL	A_23_P165390	AK000844	NULL		1.42644	0.0146781
CRYBA2	A_23_P165457	NM_005209	Crystallin, beta A2		1.64712	0.010035
STRN	A_23_P165521	NM_003162	Striatin, calmodulin binding protein		1.48342	0.0076608
NULL	A_23_P165541	A_23_P165541	NULL		1.48643	0.00862464
PLCL1	A_23_P165582	NM_006226	Phospholipase C-like 1		1.37436	0.0453341
	A_23_P165598	AF086541	Similar to death-associated protein		0.484866	3.85006e-05
MRPL35	A_23_P165651	NM_145644	Mitochondrial ribosomal protein L35		1.38788	0.0233738
SLC20A1	A_23_P165657	L20859	Solute carrier family 20 (phosphate transporter), member 1		1.46737	0.00848797
SLC35F5	A_23_P165668	AK025657	Solute carrier family 35, member F5		1.64818	0.000847864
MGC5509	A_23_P165698	NM_024093	Hypothetical protein MGC5509		1.45734	0.00967501
HOXD13	A_23_P165796	NM_000523	Homeo box D13		1.40009	0.0201057
ALS2CR8	A_23_P165828	NM_024744	Amyotrophic lateral sclerosis 2 (juvenile) chromosome region, candidate 8		0.479473	7.22415e-06
ODC1	A_23_P165840	NM_002539	Ornithine decarboxylase 1		1.44005	0.012074
ACTR5	A_23_P165952	NM_024855	ARP5 actin-related protein 5 homolog (yeast)		1.63705	0.000918985
MOBKL2C	A_23_P166	NM_145279	MOB1, Mps One Binder kinase activator-like 2C (yeast)		0.712902	0.0220329
IDH3B	A_23_P166068	NM_006899	Isocitrate dehydrogenase 3 (NAD+) beta		1.37017	0.0290935
DJ971N18.2	A_23_P166100	NM_021156	Hypothetical protein DJ971N18.2		0.740995	0.0374484
FLRT3	A_23_P166109	NM_013281	Fibronectin leucine rich transmembrane protein 3		0.727864	0.0278043
FAM3B	A_23_P166269	NM_058186	Family with sequence similarity 3, member B		1.36021	0.0442703
NULL	A_23_P166280	THC1932975	NULL		1.41958	0.015753
UFD1L	A_23_P166333	NM_005659	Ubiquitin fusion degradation 1-like		1.45305	0.0102155
RRP22	A_23_P166400	NM_006477	RAS-related on chromosome 22		0.72538	0.026237
CDC42EP1	A_23_P166453	NM_152243	CDC42 effector protein (Rho GTPase binding) 1		0.746782	0.0429148
LGALS1	A_23_P166459	NM_002305	Lectin, galactoside-binding, soluble, 1 (galectin 1)		0.628834	0.00167781
RUTBC3	A_23_P166491	NM_015705	RUN and TBC1 domain containing 3		0.725844	0.0265383
SREBF2	A_23_P166502	BC051799	Sterol regulatory element binding transcription factor 2		0.676128	0.00732962
APPL	A_23_P166663	NM_012096	Adaptor protein containing pH domain, PTB domain and leucine zipper motif 1		0.688883	0.0104064
FLJ14153	A_23_P166677	NM_022736	Hypothetical protein FLJ14153		1.44003	0.0120793
CNN2	A_23_P16673	NM_004368	Calponin 2		1.7732	0.000173595
EAF1	A_23_P166742	NM_033083	ELL associated factor 1		1.37012	0.0353464
LOH3CR2A	A_23_P166779	NM_013343	Loss of heterozygosity, 3, chromosomal region 2, gene A		0.722231	0.0249667
TNNC1	A_23_P166823	NM_003280	Troponin C, slow		0.63161	0.00532357
FLJ20244	A_23_P16683	NM_017722	Hypothetical protein FLJ20244		1.36648	0.0304436
DNAJB11	A_23_P166899	NM_016306	DnaJ (Hsp40) homolog, subfamily B, member 11		1.71402	0.000320494
NULL	A_23_P166929	NM_005025	NULL		1.35604	0.036113
PTHR1	A_23_P167030	NM_000316	Parathyroid hormone receptor 1		0.515072	0.00672236
IDUA	A_23_P167093	NM_000203	Iduronidase, alpha-L-		0.623037	0.00364033
CENPC1	A_23_P167194	NM_001812	Centromere protein C 1		0.74763	0.0434035
SLA/LP	A_23_P167201	NM_016955	Soluble liver antigen/liver pancreas antigen		1.34143	0.0424478
RALB	A_23_P16733	NM_002881	V-ral simian leukemia viral oncogene homolog B (ras related; GTP binding protein)		1.40688	0.0184458
ARAP3	A_23_P167389	NM_022481	ARF-GAP, RHO-GAP, ankyrin repeat and plekstrin homology domains-containing protein 3		0.613915	0.00100162
FLJ20152	A_23_P167599	NM_019000	Hypothetical protein FLJ20152		0.737509	0.0346597
MFAP3	A_23_P167711	NM_005927	Microfibrillar-associated protein 3		1.40887	0.018133
RBM24	A_23_P167812	AK095016	RNA binding motif protein 24		0.662579	0.00605239
IL17F	A_23_P167882	NM_052872	Interleukin 17F		1.78117	0.00134899
DHX16	A_23_P168062	NM_003587	DEAH (Asp-Glu-Ala-His) box polypeptide 16		1.34071	0.0416464
KIAA0319	A_23_P168324	AB002317	KIAA0319		1.4856	0.00684699
FNDC4	A_23_P16834	NM_022823	Fibronectin type III domain containing 4		0.588448	0.000400971
HEY2	A_23_P168351	AF311884	Hairy/enhancer-of-split related with YRPW motif 2		1.4323	0.0134467
SLC29A4	A_23_P168551	NM_153247	Solute carrier family 29 (nucleoside transporters), member 4		0.431474	3.81814e-07
POMZP3	A_23_P168576	NM_152992	POM (POM121 homolog, rat) and ZP3 fusion		1.38999	0.0229396
RBM28	A_23_P168629	NM_018077	RNA binding motif protein 28		1.34864	0.0378462
VIL1	A_23_P16866	NM_007127	Villin 1		1.6996	0.0133799
TIEG	A_23_P168828	NM_005655	TGFB inducible early growth response		0.753986	0.0494969
PTDSS1	A_23_P168868	NM_014754	Phosphatidylserine synthase 1		1.44389	0.0114931
TP53INP1	A_23_P168882	NM_033285	Tumor protein p53 inducible nuclear protein 1		0.707651	0.0170246
MMP1	A_23_P1691	NM_002421	Matrix metalloproteinase 1 (interstitial collagenase)		0.557868	0.0472429
MMP1	A_23_P1691	NM_002421	Matrix metalloproteinase 1 (interstitial collagenase)		0.518144	0.033978
MMP1	A_23_P1691	NM_002421	Matrix metalloproteinase 1 (interstitial collagenase)		0.52498	0.046727
QPCT	A_23_P16915	NM_012413	Glutaminyl-peptide cyclotransferase (glutaminyl cyclase)		1.42419	0.0147868
AGTPBP1	A_23_P169278	NM_015239	ATP/GTP binding protein 1		0.704352	0.0156478
DMRT1	A_23_P169293	NM_021951	Doublesex and mab-3 related transcription factor 1		1.83426	0.000106874
TRUB2	A_23_P169428	NM_015679	TruB pseudouridine (psi) synthase homolog 2 (E. coli)		1.55123	0.00282051
NULL	A_23_P169503	NR_001275	NULL		0.686657	0.0435215
HRB	A_23_P169529	NM_004504	HIV-1 Rev binding protein		1.35269	0.0360267
FLJ39378	A_23_P169934	NM_178314	Hypothetical protein FLJ39378		0.640388	0.00245949
ZNF608	A_23_P169978	AB033107	Zinc finger protein 608		1.32919	0.0478742
SCRN3	A_23_P17012	NM_024583	Secernin 3		0.719908	0.0234409
ATP10D	A_23_P170280	NM_020453	ATPase, Class V, type 10D		1.33137	0.0467896
RNPEPL1	A_23_P17030	NM_018226	Arginyl aminopeptidase (aminopeptidase B)-like 1		0.703406	0.0154613
CST5	A_23_P170453	NM_001900	Cystatin D		0.715468	0.0206941
DKFZP761H1710	A_23_P170464	NM_031297	Hypothetical protein DKFZp761H1710		0.708134	0.025859
TRIP	A_23_P170491	NM_005879	TRAF interacting protein		1.34013	0.0419413
LOC253982	A_23_P170667	NM_181718	Hypothetical protein LOC253982		1.36186	0.0348672
COL4A3	A_23_P170679	NM_000091	Collagen, type IV, alpha 3 (Goodpasture antigen)		0.607544	0.000860863
NULL	A_23_P170713	A_23_P170713	NULL		0.719468	0.0227757
NULL	A_23_P170719	A_23_P170719	NULL		1.9466	0.00667575
TFPI	A_23_P17095	NM_006287	Tissue factor pathway inhibitor (lipoprotein-associated coagulation inhibitor)		0.559366	0.00012045
EBP	A_23_P171077	NM_006579	Emopamil binding protein (sterol isomerase)		1.32648	0.0493737
CCNB3	A_23_P171107	NM_033031	Cyclin B3		1.76764	0.00039895
ACRC	A_23_P171237	NM_052957	Acidic repeat containing		1.37065	0.0291005
MAL	A_23_P17134	NM_002371	Mal, T-cell differentiation protein		2.33678	2.69271e-07
USP11	A_23_P171366	NM_004651	Ubiquitin specific protease 11		0.707003	0.0167373
ABHD1	A_23_P17242	NM_032604	Abhydrolase domain containing 1		0.7262	0.027204
NULL	A_23_P17269	NM_017571	NULL		0.746012	0.0417846
NULL	A_23_P17269	NM_017571	NULL		0.751152	0.0466367
NULL	A_23_P17269	NM_017571	NULL		0.745416	0.0412466
CDH4	A_23_P17593	NM_001794	Cadherin 4, type 1, R-cadherin (retinal)		0.656353	0.0113798
PNUTL1	A_23_P17724	NM_002688	Peanut-like 1 (Drosophila)		0.530577	0.00307653
DPAGT1	A_23_P1775	NM_001382	Dolichyl-phosphate (UDP-N-acetylglucosamine) N-acetylglucosaminephosphotransferase 1 (GlcNAc-1-P tra		1.46371	0.00890872
CPA3	A_23_P18017	NM_001870	Carboxypeptidase A3 (mast cell)		1.4128	0.0480411
SENP5	A_23_P18102	NM_152699	SUMO1/sentrin specific protease 5		1.33006	0.0474955
B3GNT5	A_23_P18372	AK074235	UDP-GlcNAc:betaGal beta-1,3-N-acetylglucosaminyltransferase 5		0.714819	0.0203437
FLJ30655	A_23_P18656	NM_144643	Hypothetical protein FLJ30655		0.695786	0.0125813
CLGN	A_23_P18684	NM_004362	Calmegin		0.693719	0.0118656
TMEM34	A_23_P18739	NM_018241	Transmembrane protein 34		1.48328	0.00693275
KIAA1194	A_23_P18818	NM_015455	Carbon catabolite repression 4 protein		1.40136	0.0198463
MCCC2	A_23_P18887	NM_022132	Methylcrotonoyl-Coenzyme A carboxylase 2 (beta)		1.65957	0.000668888
P4HA2	A_23_P18966	NM_004199	Procollagen-proline, 2-oxoglutarate 4-dioxygenase (proline 4-hydroxylase), alpha polypeptide II		0.695479	0.0124332
SNCAIP	A_23_P19020	NM_005460	Synuclein, alpha interacting protein (synphilin)		0.518885	2.07081e-05
HNRPAB	A_23_P19084	NM_031266	Heterogeneous nuclear ribonucleoprotein A/B		1.36596	0.0306357
GALNT10	A_23_P19102	AK021777	UDP-N-acetyl-alpha-D-galactosamine:polypeptide N-acetylgalactosaminyltransferase 10 (GalNAc-T10)		1.51746	0.00446058
TTC1	A_23_P19164	NM_003314	Tetratricopeptide repeat domain 1		1.54816	0.0029374
MGC23985	A_23_P19176	BC021680	Similar to AVLV472		2.1534	0.000167069
CUL7	A_23_P19348	NM_014780	Cullin 7		0.601361	0.00063788
HLA-DQB2	A_23_P19510	BC031995	Major histocompatibility complex, class II, DQ beta 2		1.37523	0.0276983
SF3B5	A_23_P19576	NM_031287	Splicing factor 3b, subunit 5, 10kDa		1.38343	0.0246892
HIVEP1	A_23_P19619	NM_002114	Human immunodeficiency virus type I enhancer binding protein 1		0.730523	0.029617
CTGF	A_23_P19663	NM_001901	Connective tissue growth factor		3.87573	6.75071e-13
SGK	A_23_P19673	NM_005627	Serum/glucocorticoid regulated kinase		1.83333	6.61622e-05
SLC22A3	A_23_P19733	AJ001417	Solute carrier family 22 (extraneuronal monoamine transporter), member 3		0.652304	0.0109115
CPA4	A_23_P19754	NM_016352	Carboxypeptidase A4		2.22109	0.019922
SLC13A4	A_23_P19778	NM_012450	Solute carrier family 13 (sodium/sulfate symporters), member 4		0.649619	0.00337026
FLJ14936	A_23_P200186	NM_032284	Hypothetical protein FLJ14936		1.50548	0.00516129
DEPDC1	A_23_P200310	NM_017779	DEP domain containing 1		0.592357	0.000452738
RABGAP1L	A_23_P200325	AL049701	RAB GTPase activating protein 1-like		1.8432	5.8924e-05
ADAR	A_23_P200439	NM_001111	Adenosine deaminase, RNA-specific		1.40459	0.0196437
SHC1	A_23_P200443	NM_003029	SHC (Src homology 2 domain containing) transforming protein 1		1.35708	0.0341602
SHC1	A_23_P200443	NM_003029	SHC (Src homology 2 domain containing) transforming protein 1		1.35047	0.0370219
SHC1	A_23_P200443	NM_003029	SHC (Src homology 2 domain containing) transforming protein 1		1.35736	0.034047
AK3	A_23_P200524	NM_013410	Adenylate kinase 3		0.542299	5.74117e-05
FLJ20605	A_23_P200685	NM_017898	Hypothetical protein FLJ20605		0.686681	0.0098013
RGS4	A_23_P200737	BC000737	Regulator of G-protein signalling 4		1.83339	8.60211e-05
SSA2	A_23_P200767	M25077	Sjogren syndrome antigen A2 (60kDa, ribonucleoprotein autoantigen SS-A/Ro)		0.651628	0.00351618
PDE4DIP	A_23_P200801	AB007946	Phosphodiesterase 4D interacting protein (myomegalin)		1.4005	0.0200947
STMN1	A_23_P200866	NM_005563	Stathmin 1/oncoprotein 18		0.516896	1.77377e-05
GBA	A_23_P201035	NM_000157	Glucosidase, beta; acid (includes glucosylceramidase)		1.65407	0.000721955
THBS3	A_23_P201047	NM_007112	Thrombospondin 3		0.617129	0.0011696
FLJ10052	A_23_P201066	BC004888	Hypothetical protein FLJ10052		1.7	0.000888083
TSPAN-2	A_23_P201193	NM_005725	Tetraspan 2		0.443775	3.7853e-07
ZC3HAV1	A_23_P20122	NM_024625	Zinc finger CCCH type, antiviral 1		1.46393	0.00957924
CTBS	A_23_P201368	NM_004388	Chitobiase, di-N-acetyl-		0.659765	0.00452015
SSX2IP	A_23_P201376	NM_014021	Synovial sarcoma, X breakpoint 2 interacting protein		0.618756	0.00119308
G1P3	A_23_P201459	NM_022873	Interferon, alpha-inducible protein (clone IFI-6-16)		0.672718	0.0067041
RASSF5	A_23_P201497	NM_182665	Ras association (RalGDS/AF-6) domain family 5		1.483	0.00794598
JUN	A_23_P201538	BC002646	V-jun sarcoma virus 17 oncogene homolog (avian)		0.640729	0.00248607
JUN	A_23_P201538	BC002646	V-jun sarcoma virus 17 oncogene homolog (avian)		0.622526	0.00135283
JUN	A_23_P201538	BC002646	V-jun sarcoma virus 17 oncogene homolog (avian)		0.594625	0.000493433
JUN	A_23_P201538	BC002646	V-jun sarcoma virus 17 oncogene homolog (avian)		0.542378	5.75521e-05
JUN	A_23_P201538	BC002646	V-jun sarcoma virus 17 oncogene homolog (avian)		0.576568	0.000244199
JUN	A_23_P201538	BC002646	V-jun sarcoma virus 17 oncogene homolog (avian)		0.570858	0.000193842
JUN	A_23_P201538	BC002646	V-jun sarcoma virus 17 oncogene homolog (avian)		0.641907	0.00258253
SORT1	A_23_P201587	NM_002959	Sortilin 1		1.34404	0.0400214
CGI-01	A_23_P201672	NM_015935	CGI-01 protein		1.52819	0.0038263
HES2	A_23_P201687	BC012091	Hairy and enhancer of split (Drosophila) homolog 2		0.484517	8.84796e-06
TRAF5	A_23_P201731	NM_004619	TNF receptor-associated factor 5		0.742821	0.039038
RBBP5	A_23_P201887	NM_005057	Retinoblastoma binding protein 5		1.65607	0.000735213
TCF8	A_23_P202013	NM_030751	Transcription factor 8 (represses interleukin 2 expression)		0.669175	0.0117454
RNF159	A_23_P202117	BC007377	Ring finger protein (C3HC4 type) 159		1.63307	0.000949283
GSTO2	A_23_P202206	AK094412	Glutathione S-transferase omega 2		0.736561	0.0343328
RRM2B	A_23_P20225	NM_015713	Ribonucleotide reductase M2 B (TP53 inducible)		0.720213	0.0232223
INPP5A	A_23_P202307	AF273055	Inositol polyphosphate-5-phosphatase, 40kDa		1.58983	0.00207935
HPS1	A_23_P202361	NM_182639	Hermansky-Pudlak syndrome 1		1.33224	0.0461173
ADD3	A_23_P202435	NM_016824	Adducin 3 (gamma)		0.686892	0.00985527
CXCL12	A_23_P202448	U19495	Chemokine (C-X-C motif) ligand 12 (stromal cell-derived factor 1)		0.730972	0.0318856
ZNF503	A_23_P202484	NM_032772	Zinc finger protein 503		1.4122	0.0172147
TSSC4	A_23_P2026	NM_005706	Tumor suppressing subtransferable candidate 4		1.36417	0.0313279
JRKL	A_23_P202737	NM_003772	Jerky homolog-like (mouse)		0.744112	0.0404431
KCNK4	A_23_P202773	NM_016611	Potassium channel, subfamily K, member 4		1.38512	0.0255606
CTTN	A_23_P202823	AK091778	Cortactin		1.42327	0.0150972
FEZ1	A_23_P202881	NM_005103	Fasciculation and elongation protein zeta 1 (zygin I)		0.476393	2.28457e-06
TIRAP	A_23_P202905	NM_148910	Toll-interleukin 1 receptor (TIR) domain containing adaptor protein		1.5544	0.0031776
PORIMIN	A_23_P202964	AY157580	Pro-oncosis receptor inducing membrane injury gene		0.680312	0.00821572
ARCN1	A_23_P203103	X81197	Archain 1		1.42029	0.0159481
API5	A_23_P203255	AF229253	Apoptosis inhibitor 5		1.33995	0.0420431
FADS1	A_23_P203419	AK074754	Fatty acid desaturase 1		0.750126	0.0456229
MTA2	A_23_P203420	NM_004739	Metastais-associated gene family, member 2		1.45151	0.0104255
SMPD1	A_23_P203488	NM_000543	Sphingomyelin phosphodiesterase 1, acid lysosomal (acid sphingomyelinase)		1.36648	0.0311613
RPL27A	A_23_P203577	NM_000990	Hypothetical protein MGC10850		0.727156	0.0273344
UCP3	A_23_P203601	NM_003356	Uncoupling protein 3 (mitochondrial, proton carrier)		1.45895	0.00961408
CGI-62	A_23_P20363	NM_016010	CGI-62 protein		0.727919	0.0278407
PICALM	A_23_P203658	NM_007166	Phosphatidylinositol binding clathrin assembly protein		1.46235	0.00907881
NY-REN-41	A_23_P203773	NM_080654	NY-REN-41 antigen		1.4156	0.0212438
BAZ2A	A_23_P203841	NM_013449	Bromodomain adjacent to zinc finger domain, 2A		1.33418	0.0451317
NULL	A_23_P20392	NM_018422	NULL		0.738131	0.0351324
ARG99	A_23_P203957	NM_175861	ARG99 protein		1.53576	0.00346402
FZD10	A_23_P203972	NM_007197	Frizzled homolog 10 (Drosophila)		0.735655	0.0332372
NULL	A_23_P203994	AK055339	NULL		1.38856	0.0231626
NPFF	A_23_P204079	NM_003717	Neuropeptide FF-amide peptide precursor		1.43064	0.0136471
FLJ14966	A_23_P2041	NM_032867	Hypothetical protein FLJ14966		0.675281	0.0105206
GALNT6	A_23_P204133	NM_007210	UDP-N-acetyl-alpha-D-galactosamine:polypeptide N-acetylgalactosaminyltransferase 6 (GalNAc-T6)		0.729966	0.0293904
FLJ14627	A_23_P204158	NM_032814	Hypothetical protein FLJ14627		1.42363	0.0148985
NULL	A_23_P204170	THC1811009	NULL		1.4228	0.015051
NULL	A_23_P204225	A_23_P204225	NULL		1.52878	0.00426188
PTPRO	A_23_P204304	NM_030667	Protein tyrosine phosphatase, receptor type, O		0.533888	0.0222643
GPR92	A_23_P204375	NM_020400	G protein-coupled receptor 92		0.690697	0.0333308
LZTS1	A_23_P20443	NM_021020	Leucine zipper, putative tumor suppressor 1		0.680092	0.00818044
RPLP0	A_23_P204472	NM_053275	Ribosomal protein, large, P0		0.388434	1.1932e-08
RPLP0	A_23_P204472	NM_053275	Ribosomal protein, large, P0		0.380068	6.83657e-09
RPLP0	A_23_P204472	NM_053275	Ribosomal protein, large, P0		0.376889	5.51805e-09
RPLP0	A_23_P204472	NM_053275	Ribosomal protein, large, P0		0.362551	2.06269e-09
RAB35	A_23_P204484	NM_006861	RAB35, member RAS oncogene family		1.5	0.00554565
TXNRD1	A_23_P204581	NM_003330	Thioredoxin reductase 1		1.73011	0.000258804
NTN4	A_23_P204630	NM_021229	Netrin 4		0.728341	0.0281348
OCIL	A_23_P204689	BC019883	Lectin-like NK cell receptor		0.674627	0.00701933
GPD1	A_23_P204736	NM_005276	Glycerol-3-phosphate dehydrogenase 1 (soluble)		1.47254	0.0163445
OSBPL8	A_23_P204810	AK055835	Oxysterol binding protein-like 8		0.731738	0.030421
LCP1	A_23_P204847	NM_002298	Lymphocyte cytosolic protein 1 (L-plastin)		1.38078	0.0255162
RB1	A_23_P204850	NM_000321	Retinoblastoma 1 (including osteosarcoma)		0.740837	0.0373049
RB1	A_23_P204850	NM_000321	Retinoblastoma 1 (including osteosarcoma)		0.738127	0.0351254
RB1	A_23_P204850	NM_000321	Retinoblastoma 1 (including osteosarcoma)		0.738668	0.0355518
RB1	A_23_P204850	NM_000321	Retinoblastoma 1 (including osteosarcoma)		0.723176	0.0248891
RB1	A_23_P204850	NM_000321	Retinoblastoma 1 (including osteosarcoma)		0.744264	0.0402177
RB1	A_23_P204850	NM_000321	Retinoblastoma 1 (including osteosarcoma)		0.752176	0.0476469
RB1	A_23_P204850	NM_000321	Retinoblastoma 1 (including osteosarcoma)		0.737021	0.0342661
AKAP11	A_23_P204929	NM_016248	A kinase (PRKA) anchor protein 11		0.678409	0.00779351
RGC32	A_23_P204937	NM_014059	Response gene to complement 32		0.746861	0.0425838
NDRG1	A_23_P20494	NM_006096	N-myc downstream regulated gene 1		0.339988	4.13555e-10
HSMPP8	A_23_P204967	BC003542	M-phase phosphoprotein, mpp8		0.407542	4.10716e-08
NULL	A_23_P205069	X51602	NULL		0.529463	0.000229706
LOC283537	A_23_P205074	AF315594	Hypothetical protein LOC283537		1.42156	0.0177998
C13orf23	A_23_P205101	AK022723	Chromosome 13 open reading frame 23		1.33512	0.0445912
FLJ13639	A_23_P205200	NM_024705	Hypothetical protein FLJ13639		0.649708	0.00332038
UTP14A	A_23_P205216	NM_006649	UTP14, U3 small nucleolar ribonucleoprotein, homolog A (yeast)		1.76859	0.000155222
PPP1R13B	A_23_P205273	AK021580	Protein phosphatase 1, regulatory (inhibitor) subunit 13B		1.49577	0.00594951
ASB2	A_23_P205370	NM_016150	Ankyrin repeat and SOCS box-containing 2		1.46186	0.0357036
C14orf130	A_23_P205393	NM_175748	Chromosome 14 open reading frame 130		1.38458	0.0243466
SLC7A8	A_23_P205489	NM_182728	Solute carrier family 7 (cationic amino acid transporter, y+ system), member 8		1.39987	0.021375
NULL	A_23_P205500	A_23_P205500	NULL		0.507472	0.00403728
RNASE4	A_23_P205531	NM_002937	Angiogenin, ribonuclease, RNase A family, 5		0.503298	9.53011e-06
MAP4K5	A_23_P205646	BC036013	Mitogen-activated protein kinase kinase kinase kinase 5		0.740783	0.0372775
BTBD5	A_23_P205659	AK000088	BTB (POZ) domain containing 5		0.637578	0.0110766
DLST	A_23_P205697	D16373	Dihydrolipoamide S-succinyltransferase (E2 component of 2-oxo-glutarate complex)		0.600574	0.000616762
STXBP6	A_23_P205713	AF161505	Syntaxin binding protein 6 (amisyn)		0.68482	0.00931311
C14orf102	A_23_P205724	BC008925	Chromosome 14 open reading frame 102		1.42351	0.015014
GABPB2	A_23_P205789	NM_002041	GA binding protein transcription factor, beta subunit 2, 47kDa		1.47195	0.00800279
KIAA0377	A_23_P205818	NM_014659	KIAA0377 gene product		1.39239	0.0224097
TJP1	A_23_P205828	NM_003257	Tight junction protein 1 (zona occludens 1)		1.41627	0.0163621
MYO9A	A_23_P205841	NM_006901	Myosin IXA		0.696966	0.0129169
NR2E3	A_23_P205867	NM_014249	Nuclear receptor subfamily 2, group E, member 3		0.657088	0.00447445
ACTC	A_23_P205894	NM_005159	Actin, alpha, cardiac muscle		1.53354	0.00415595
NTRK3	A_23_P205900	NM_002530	Neurotrophic tyrosine kinase, receptor, type 3		0.571937	0.0412629
ALDH1A3	A_23_P205959	NM_000693	Aldehyde dehydrogenase 1 family, member A3		0.559737	0.000122192
NULL	A_23_P206120	AK127078	NULL		0.547124	0.00109133
THBS1	A_23_P206212	X04665	Thrombospondin 1		1.85891	0.0388549
THBS1	A_23_P206212	X04665	Thrombospondin 1		1.9667	0.0283959
THBS1	A_23_P206212	X04665	Thrombospondin 1		1.91882	0.0189375
VPS13C	A_23_P206228	NM_017684	Vacuolar protein sorting 13C (yeast)		0.721279	0.0238397
NULL	A_23_P206301	THC1944464	NULL		1.4415	0.0118939
HSPC171	A_23_P206369	NM_014187	HSPC171 protein		1.34962	0.0373954
WWOX	A_23_P206413	NM_130844	WW domain containing oxidoreductase		1.57925	0.00194828
LOC348174	A_23_P206501	NM_182619	Secretory protein LOC348174		1.61243	0.00839386
PRKCB1	A_23_P206585	X07109	Protein kinase C, beta 1		1.51717	0.00478046
NULL	A_23_P206598	THC1965453	NULL		1.45586	0.00985382
USP31	A_23_P206612	AK092790	Ubiquitin specific protease 31		1.4523	0.0103478
NQO1	A_23_P206661	NM_000903	NAD(P)H dehydrogenase, quinone 1		2.63782	4.02405e-08
CYB5-M	A_23_P206697	AB009282	Hypothetical protein LOC283852		1.35995	0.0329777
NULL	A_23_P206741	A_23_P206741	NULL		1.48132	0.016101
AP1G1	A_23_P206788	BC036283	Adaptor-related protein complex 1, gamma 1 subunit		1.5251	0.00399013
MGC13138	A_23_P206792	NM_033410	Hypothetical protein MGC13138		1.33421	0.0453861
RRN3	A_23_P206877	NM_018427	RRN3 RNA polymerase I transcription factor homolog (yeast)		1.51337	0.00468752
MTMR4	A_23_P206998	AF264717	Myotubularin related protein 4		1.50463	0.00542133
CMRF-35H	A_23_P207037	AJ010103	Leukocyte membrane antigen		1.45764	0.0122648
SHBG	A_23_P207089	NM_001040	Sex hormone-binding globulin		1.50595	0.00775955
NLGN2	A_23_P207125	NM_020795	Neuroligin 2		0.580177	0.000282862
SNAPC4	A_23_P20728	NM_003086	Small nuclear RNA activating complex, polypeptide 4, 190kDa		1.32665	0.0493288
GTF3C4	A_23_P20732	NM_012204	General transcription factor IIIC, polypeptide 4, 90kDa		1.49665	0.0057966
LGP1	A_23_P207387	NM_032484	Homolog of mouse LGP1		1.37894	0.0261533
BRCA1	A_23_P207400	NM_007294	Breast cancer 1, early onset		0.698445	0.0134297
BRCA1	A_23_P207400	NM_007294	Breast cancer 1, early onset		0.718403	0.022199
BRCA1	A_23_P207400	NM_007294	Breast cancer 1, early onset		0.672091	0.00649927
BRCA1	A_23_P207400	NM_007294	Breast cancer 1, early onset		0.715156	0.0205105
BRCA1	A_23_P207400	NM_007294	Breast cancer 1, early onset		0.7082	0.0172532
BRCA1	A_23_P207400	NM_007294	Breast cancer 1, early onset		0.689252	0.0105107
BRCA1	A_23_P207400	NM_007294	Breast cancer 1, early onset		0.699143	0.0136763
BRCA1	A_23_P207400	NM_007294	Breast cancer 1, early onset		0.68992	0.010703
SPAG9	A_23_P207476	BC007524	Sperm associated antigen 9		1.38697	0.0238163
CROP	A_23_P207493	NM_006107	Cisplatin resistance-associated overexpressed protein		0.734177	0.0321367
PDK2	A_23_P207517	NM_002611	Pyruvate dehydrogenase kinase, isoenzyme 2		0.72636	0.026836
ATP2A3	A_23_P207632	NM_174953	ATPase, Ca++ transporting, ubiquitous		0.625341	0.0196805
NULL	A_23_P207719	THC1856622	NULL		1.75578	0.000187881
PMAIP1	A_23_P207999	BC032663	Phorbol-12-myristate-13-acetate-induced protein 1		0.637333	0.0022257
PMAIP1	A_23_P207999	BC032663	Phorbol-12-myristate-13-acetate-induced protein 1		0.629204	0.00169875
PMAIP1	A_23_P207999	BC032663	Phorbol-12-myristate-13-acetate-induced protein 1		0.562992	0.000140065
LOC90701	A_23_P208009	NM_033280	Similar to signal peptidase complex (18kD)		1.4031	0.0193086
ZNF24	A_23_P208041	X52348	Zinc finger protein 24 (KOX 17)		2.32435	1.65988e-07
LPIN2	A_23_P208055	NM_014646	Lipin 2		0.722244	0.0461505
MBD1	A_23_P208090	NM_015846	Methyl-CpG binding domain protein 1		1.41861	0.0158749
NULL	A_23_P208143	AF533250	NULL		0.745742	0.0415411
DTNA	A_23_P208158	NM_001392	Dystrobrevin, alpha		1.40917	0.0179536
ZNF137	A_23_P208238	NM_003438	Zinc finger protein 137 (clone pHZ-30)		0.683709	0.00908112
ASE-1	A_23_P208310	NM_012099	CD3-epsilon-associated protein; antisense to ERCC-1		1.5677	0.00226579
CTL2	A_23_P208340	NM_020428	CTL2 gene		0.577936	0.000258306
NULL	A_23_P208393	A_23_P208393	NULL		1.44952	0.0277749
ELAVL1	A_23_P208477	BC003376	ELAV (embryonic lethal, abnormal vision, Drosophila)-like 1 (Hu antigen R)		1.39665	0.0209359
LDLR	A_23_P208595	BC014514	Low density lipoprotein receptor (familial hypercholesterolemia)		0.741757	0.0384808
LOC284361	A_23_P208674	NM_175063	Hypothetical protein LOC284361		1.41788	0.0160195
BAX	A_23_P208706	NM_138764	BCL2-associated X protein		0.708061	0.017191
BAX	A_23_P208706	NM_138764	BCL2-associated X protein		0.718008	0.0219855
BAX	A_23_P208706	NM_138764	BCL2-associated X protein		0.701078	0.0143803
BAX	A_23_P208706	NM_138764	BCL2-associated X protein		0.718627	0.0223173
BAX	A_23_P208706	NM_138764	BCL2-associated X protein		0.689436	0.010562
BAX	A_23_P208706	NM_138764	BCL2-associated X protein		0.698239	0.0133548
BAX	A_23_P208706	NM_138764	BCL2-associated X protein		0.690653	0.0109155
BAX	A_23_P208706	NM_138764	BCL2-associated X protein		0.725211	0.0261154
MAP2K2	A_23_P208835	NM_030662	Mitogen-activated protein kinase kinase 2		0.753307	0.0488059
AKT2	A_23_P208870	BC022779	V-akt murine thymoma viral oncogene homolog 2		0.749958	0.0455024
UHRF1	A_23_P208880	NM_013282	Ubiquitin-like, containing PHD and RING finger domains, 1		1.50869	0.0049478
DPP9	A_23_P208915	NM_139159	Dipeptidylpeptidase 9		1.62292	0.00167862
FLJ14009	A_23_P208937	NM_024760	Transducin-like enhancer protein 6		0.703261	0.0158573
PALM	A_23_P208991	NM_002579	Paralemmin		0.639102	0.00235818
ZNF302	A_23_P209032	NM_018675	Zinc finger protein 302		0.736985	0.0342489
ZNF91	A_23_P209146	NM_003430	Zinc finger protein 91 (HPF7, HTF10)		0.536825	4.49035e-05
STAM2	A_23_P209215	BC028740	Signal transducing adaptor molecule (SH3 domain and ITAM motif) 2		1.38331	0.0247644
CACNB4	A_23_P209227	NM_000726	Calcium channel, voltage-dependent, beta 4 subunit		0.65935	0.00456412
FLJ21069	A_23_P209232	NM_024692	Hypothetical protein FLJ21069		0.724501	0.0257283
SPG4	A_23_P209356	NM_014946	Spastic paraplegia 4 (autosomal dominant; spastin)		1.40544	0.0188761
GALNT3	A_23_P209459	NM_004482	UDP-N-acetyl-alpha-D-galactosamine:polypeptide N-acetylgalactosaminyltransferase 3 (GalNAc-T3)		0.723087	0.0248357
TAIP-2	A_23_P209464	NM_024969	TGF-beta induced apotosis protein 2		0.60542	0.000956096
CYBRD1	A_23_P209564	NM_024843	Cytochrome b reductase 1		0.593074	0.000470223
GAD1	A_23_P209578	NM_013445	Glutamate decarboxylase 1 (brain, 67kDa)		1.82335	7.52806e-05
NULL	A_23_P209712	AK090565	NULL		0.722231	0.025255
SP140	A_23_P209726	NM_007237	SP140 nuclear body protein		1.42616	0.04247
PSMD1	A_23_P209740	NM_002807	Proteasome (prosome, macropain) 26S subunit, non-ATPase, 1		1.45957	0.00939117
MGC4268	A_23_P209760	AK095871	Hypothetical protein MGC4268		1.35471	0.0466765
ADD2	A_23_P209856	NM_017488	Adducin 2 (beta)		1.33539	0.0468026
ATF2	A_23_P209879	AF283776	Activating transcription factor 2		0.630733	0.00178884
TGOLN2	A_23_P209933	NM_006464	Trans-golgi network protein 2		1.38034	0.0256714
POLR1B	A_23_P209987	NM_019014	Polymerase (RNA) I polypeptide B, 128kDa		1.41536	0.0165402
ITGA6	A_23_P210176	NM_000210	Integrin, alpha 6		0.745716	0.0415104
NULL	A_23_P210285	A_23_P210285	NULL		0.46039	9.50684e-07
KIAA0582	A_23_P210323	AK093846	KIAA0582		0.75387	0.0493997
KCNQ2	A_23_P210400	NM_004518	Potassium voltage-gated channel, KQT-like subfamily, member 2		0.496812	0.0237936
ADA	A_23_P210482	NM_000022	Adenosine deaminase		0.7389	0.0357368
NCOA5	A_23_P210515	AB046857	Nuclear receptor coactivator 5		1.5262	0.00415767
ELMO2	A_23_P210538	NM_022086	Engulfment and cell motility 2 (ced-12 homolog, C. elegans)		1.41346	0.0174982
KCNG1	A_23_P210581	NM_002237	Potassium voltage-gated channel, subfamily G, member 1		0.734582	0.0324463
ZNF217	A_23_P210608	NM_006526	Zinc finger protein 217		0.67417	0.00690184
C20orf43	A_23_P210619	NM_016407	Chromosome 20 open reading frame 43		1.34193	0.04104
SYCP2	A_23_P210675	NM_014258	Synaptonemal complex protein 2		0.44621	1.89691e-06
RAB24	A_23_P21072	NM_130781	RAB24, member RAS oncogene family		0.693792	0.0119114
CGI-09	A_23_P210747	NM_015939	CGI-09 protein		1.63331	0.000943456
SNAP25	A_23_P210756	L19760	Synaptosomal-associated protein, 25kDa		0.630993	0.00226041
ACAS2	A_23_P210900	NM_018677	Acetyl-Coenzyme A synthetase 2 (ADP forming)		0.721878	0.0241657
NRIP1	A_23_P211007	NM_003489	Nuclear receptor interacting protein 1		0.743971	0.0399925
ADAMTS1	A_23_P211039	NM_006988	A disintegrin-like and metalloprotease (reprolysin type) with thrombospondin type 1 motif, 1		0.719029	0.0225351
OLIG2	A_23_P211079	NM_005806	Oligodendrocyte lineage transcription factor 2		1.36565	0.037591
IFNAR2	A_23_P211080	NM_000874	Interferon (alpha, beta and omega) receptor 2		0.385868	2.41486e-07
DSCAM	A_23_P211141	NM_001389	Down syndrome cell adhesion molecule		0.650913	0.0139199
COL18A1	A_23_P211212	NM_030582	Collagen, type XVIII, alpha 1		0.738661	0.0355469
COL6A2	A_23_P211233	NM_001849	Collagen, type VI, alpha 2		0.386767	1.93101e-08
PKNOX1	A_23_P211299	BC007746	PBX/knotted 1 homeobox 1		1.39755	0.0207083
TBX1	A_23_P211345	NM_080647	T-box 1		0.663345	0.00502516
DGCR8	A_23_P211355	NM_022720	DiGeorge syndrome critical region gene 8		1.36061	0.0327176
GNAZ	A_23_P211363	NM_002073	Guanine nucleotide binding protein (G protein), alpha z polypeptide		0.743294	0.0405127
KREMEN1	A_23_P211401	NM_153379	Kringle containing transmembrane protein 1		0.723973	0.026556
MALAT1	A_23_P21143	BX538238	Metastasis associated lung adenocarcinoma transcript 1 (non-coding RNA)		0.382791	8.51404e-09
SYNGR1	A_23_P211522	NM_145738	Synaptogyrin 1		0.698527	0.0134688
FLJ21128	A_23_P21155	AK024781	Hypothetical protein FLJ21128		1.3386	0.0427464
LOC116211	A_23_P21162	NM_152773	Hypothetical protein BC013113		0.680432	0.00824278
NUP50	A_23_P211627	NM_153684	Nucleoporin 50kDa		1.364	0.0313941
FBLN1	A_23_P211631	AF126110	Fibulin 1		0.516474	1.73838e-05
CERK	A_23_P211659	NM_022766	Ceramide kinase		1.42276	0.0150814
HDAC10	A_23_P211673	AL512711	Histone deacetylase 10		0.641422	0.00254238
FGF12	A_23_P211727	NM_004113	Fibroblast growth factor 12		0.690412	0.0109079
CENTB2	A_23_P211773	NM_012287	Centaurin, beta 2		0.610665	0.000901074
MGC11349	A_23_P211829	AK092101	Hypothetical protein MGC11349		0.697475	0.0131215
PLOD2	A_23_P211910	NM_000935	Procollagen-lysine, 2-oxoglutarate 5-dioxygenase (lysine hydroxylase) 2		0.334373	2.742e-10
SEC22L3	A_23_P211997	NM_032970	SEC22 vesicle trafficking protein-like 3 (S. cerevisiae)		1.54742	0.00297943
FLJ35036	A_23_P212025	BC008901	Hypothetical protein FLJ35036		0.721085	0.0236979
FLJ10707	A_23_P212204	BX648380	Hypothetical protein FLJ10707		0.62394	0.00221489
DKFZP434C245	A_23_P212284	NM_015426	DKFZP434C245 protein		1.33727	0.0434055
FLJ12592	A_23_P212497	NM_032169	Putative acyl-CoA dehydrogenase		0.651388	0.00354459
TBL1XR1	A_23_P212552	BC048298	Transducin (beta)-like 1X-linked receptor 1		0.575437	0.000249181
TBL1XR1	A_23_P212554	BC048298	Transducin (beta)-like 1X-linked receptor 1		0.753574	0.0492708
CLSTN2	A_23_P212608	NM_022131	Calsyntenin 2		0.660564	0.00694261
ABCC5	A_23_P212665	NM_005688	ATP-binding cassette, sub-family C (CFTR/MRP), member 5		1.60713	0.00152336
GRK4	A_23_P212756	NM_005307	G protein-coupled receptor kinase 4		0.59187	0.000670921
DKFZP564O0823	A_23_P212779	NM_015393	DKFZP564O0823 protein		1.42959	0.0138201
NULL	A_23_P21278	AK022122	NULL		0.332941	4.35033e-08
PCDH7	A_23_P212888	NM_032456	BH-protocadherin (brain-heart)		2.15174	1.31871e-06
HSHIN1	A_23_P212974	AK056597	HIV-1 induced protein HIN-1		0.678137	0.0077696
HSHIN1	A_23_P212977	AL137460	HIV-1 induced protein HIN-1		1.59626	0.00440563
SLC2A9	A_23_P213014	NM_020041	Solute carrier family 2 (facilitated glucose transporter), member 9		1.91443	0.00070233
TMEM33	A_23_P213069	NM_018126	Transmembrane protein 33		1.45493	0.0099742
FLJ14281	A_23_P213199	BC022248	Hypothetical protein FLJ14281		0.674862	0.00705766
SEMA5A	A_23_P213415	NM_003966	Sema domain, seven thrombospondin repeats (type 1 and type 1-like), transmembrane domain (TM) and sh		0.277026	2.04039e-07
FLJ12787	A_23_P213441	NM_032175	Src-associated protein SAW		1.61377	0.00122611
BTF3	A_23_P213458	NM_001207	Basic transcription factor 3		0.735414	0.0330469
PCSK1	A_23_P213508	M90753	Proprotein convertase subtilisin/kexin type 1		1.51479	0.0463078
PPP2R2B	A_23_P213620	NM_004576	Protein phosphatase 2 (formerly 2A), regulatory subunit B (PR 52), beta isoform		1.34303	0.0483492
CXCL14	A_23_P213745	NM_004887	Chemokine (C-X-C motif) ligand 14		1.83602	9.5763e-05
AIP1	A_23_P21376	NM_012301	Atrophin-1 interacting protein 1		0.605371	0.000737878
FLJ13231	A_23_P213877	AK096581	Hypothetical protein FLJ13231		0.534742	4.08954e-05
SPINK1	A_23_P214079	NM_003122	Serine protease inhibitor, Kazal type 1		3.25324	5.07099e-11
EGR1	A_23_P214080	NM_001964	Early growth response 1		1.82935	6.95174e-05
KIF13A	A_23_P214111	NM_022113	Kinesin family member 13A		1.52102	0.00424509
UBE2J1	A_23_P214185	NM_016021	Ubiquitin-conjugating enzyme E2, J1 (UBC6 homolog, yeast)		1.4211	0.0153794
C6orf33	A_23_P214281	BC030664	Chromosome 6 open reading frame 33		0.630364	0.00177004
SERPINB1	A_23_P214330	NM_030666	Serine (or cysteine) proteinase inhibitor, clade B (ovalbumin), member 1		0.594686	0.000494619
AIF1	A_23_P214627	NM_004847	Allograft inflammatory factor 1		0.314786	1.03844e-09
PBX2	A_23_P214658	NM_002586	Pre-B-cell leukemia transcription factor 2		0.620779	0.00127524
GPR63	A_23_P214727	NM_030784	G protein-coupled receptor 63		1.37485	0.028987
Cep70	A_23_P21473	AK023098	P10-binding protein		0.713117	0.0195406
HIVEP2	A_23_P214766	NM_006734	Human immunodeficiency virus type I enhancer binding protein 2		0.70414	0.0155663
EDN1	A_23_P214821	NM_001955	Endothelin 1		2.1249	2.42476e-06
EDN1	A_23_P214821	NM_001955	Endothelin 1		2.21881	8.45288e-07
EDN1	A_23_P214821	NM_001955	Endothelin 1		2.37385	1.63488e-07
EDN1	A_23_P214821	NM_001955	Endothelin 1		2.25924	4.7414e-07
EDN1	A_23_P214821	NM_001955	Endothelin 1		2.22508	6.70593e-07
EDN1	A_23_P214821	NM_001955	Endothelin 1		2.31387	2.45263e-07
EDN1	A_23_P214821	NM_001955	Endothelin 1		2.27272	3.89511e-07
EDN1	A_23_P214821	NM_001955	Endothelin 1		2.32907	2.10133e-07
EDN1	A_23_P214821	NM_001955	Endothelin 1		2.08853	4.21801e-06
FTHFSDC1	A_23_P214907	NM_015440	Formyltetrahydrofolate synthetase domain containing 1		1.47827	0.00737852
ALDH8A1	A_23_P214944	NM_022568	Aldehyde dehydrogenase 8 family, member A1		0.615913	0.00937812
LRRC1	A_23_P215024	NM_018214	Leucine rich repeat containing 1		1.34942	0.037489
FLJ10900	A_23_P215198	NM_018264	Hypothetical protein FLJ10900		1.51154	0.00476638
TAC1	A_23_P215283	NM_003182	Tachykinin, precursor 1 (substance K, substance P, neurokinin 1, neurokinin 2, neuromedin L, neuroki		1.54689	0.00364793
VPS41	A_23_P215318	NM_014396	Vacuolar protein sorting 41 (yeast)		0.716934	0.0214505
SFRP4	A_23_P215328	BC032828	Secreted frizzled-related protein 4		0.627607	0.00375751
NULL	A_23_P215382	A_23_P215382	NULL		1.57599	0.00203974
ICA1	A_23_P215419	NM_004968	Islet cell autoantigen 1, 69kDa		0.742495	0.0387077
NULL	A_23_P215431	AB014518	NULL		1.42693	0.0147373
CYLN2	A_23_P215479	NM_003388	Cytoplasmic linker 2		0.590094	0.000429702
FAM49A	A_23_P21560	NM_030797	Family with sequence similarity 49, member A		0.710292	0.0186466
IGFBP3	A_23_P215634	S56205	Insulin-like growth factor binding protein 3		1.38091	0.0296602
IGFBP3	A_23_P215634	S56205	Insulin-like growth factor binding protein 3		1.36247	0.0364801
IGFBP3	A_23_P215634	S56205	Insulin-like growth factor binding protein 3		1.45483	0.011385
IGFBP3	A_23_P215634	S56205	Insulin-like growth factor binding protein 3		1.34496	0.0436617
IGFBP3	A_23_P215634	S56205	Insulin-like growth factor binding protein 3		1.43564	0.0163642
IGFBP3	A_23_P215634	S56205	Insulin-like growth factor binding protein 3		1.40452	0.0228649
ST7	A_23_P215735	NM_021908	Suppression of tumorigenicity 7		1.43641	0.0126564
CTTNBP2	A_23_P215744	NM_033427	Cortactin binding protein 2		0.720258	0.0232633
EGFR	A_23_P215790	NM_005228	Epidermal growth factor receptor (erythroblastic leukemia viral (v-erb-b) oncogene homolog, avian)		0.736991	0.034424
EGFR	A_23_P215790	NM_005228	Epidermal growth factor receptor (erythroblastic leukemia viral (v-erb-b) oncogene homolog, avian)		0.747104	0.0430304
ZNF117	A_23_P215806	NM_024498	Krueppel-related zinc finger protein		0.586917	0.000367402
VIK	A_23_P215819	NM_024061	Vav-1 interacting Kruppel-like protein		1.6335	0.000945152
MYC	A_23_P215956	NM_002467	V-myc myelocytomatosis viral oncogene homolog (avian)		1.78898	0.000118347
MYC	A_23_P215956	NM_002467	V-myc myelocytomatosis viral oncogene homolog (avian)		1.81956	7.90598e-05
MYC	A_23_P215956	NM_002467	V-myc myelocytomatosis viral oncogene homolog (avian)		1.79167	0.000114201
MYC	A_23_P215956	NM_002467	V-myc myelocytomatosis viral oncogene homolog (avian)		1.83327	6.60226e-05
MYC	A_23_P215956	NM_002467	V-myc myelocytomatosis viral oncogene homolog (avian)		1.79128	0.000114781
MYC	A_23_P215956	NM_002467	V-myc myelocytomatosis viral oncogene homolog (avian)		1.76028	0.00017311
MYC	A_23_P215956	NM_002467	V-myc myelocytomatosis viral oncogene homolog (avian)		1.75982	0.000174158
MYC	A_23_P215956	NM_002467	V-myc myelocytomatosis viral oncogene homolog (avian)		1.75671	0.000181525
MYC	A_23_P215956	NM_002467	V-myc myelocytomatosis viral oncogene homolog (avian)		1.73382	0.000246191
DERL1	A_23_P216043	NM_024295	Derlin-1		1.42502	0.014657
HOOK3	A_23_P216080	NM_032410	Hook homolog 3 (Drosophila)		0.699837	0.0139683
ASPH	A_23_P216094	NM_004318	Aspartate beta-hydroxylase		0.399126	2.42703e-08
ANK1	A_23_P216108	NM_020478	Ankyrin 1, erythrocytic		0.605632	0.000771115
WHSC1L1	A_23_P216132	AF318339	Wolf-Hirschhorn syndrome candidate 1-like 1		0.705277	0.0160198
TPD52	A_23_P216257	AK057075	Tumor protein D52		0.688068	0.0101771
COL14A1	A_23_P216361	Y11711	Collagen, type XIV, alpha 1 (undulin)		0.59427	0.000513201
UCK1	A_23_P216402	NM_031432	Uridine-cytidine kinase 1		1.34168	0.0411624
SLC1A1	A_23_P216468	NM_004170	Solute carrier family 1 (neuronal/epithelial high affinity glutamate transporter, system Xag), membe		0.729875	0.029123
SUSD1	A_23_P216610	NM_022486	Sushi domain containing 1		1.50447	0.00523518
FCMD	A_23_P216622	NM_006731	Fukuyama type congenital muscular dystrophy (fukutin)		0.732507	0.0347396
TRIM14	A_23_P216655	NM_014788	Tripartite motif-containing 14		1.42996	0.0137632
BRD3	A_23_P216689	NM_007371	Bromodomain containing 3		0.695037	0.0122747
TRPM6	A_23_P216712	NM_017662	Transient receptor potential cation channel, subfamily M, member 6		1.65188	0.00552048
NULL	A_23_P216836	THC1869938	NULL		1.71507	0.000316418
ANKRD20A	A_23_P216889	NM_032250	Ankyrin repeat domain 20A		0.599773	0.000958488
SH3GLB2	A_23_P216996	NM_020145	SH3-domain GRB2-like endophilin B2		0.684883	0.00976435
FREQ	A_23_P217049	BC004856	Frequenin homolog (Drosophila)		1.42179	0.0152477
CTPS	A_23_P21706	NM_001905	CTP synthase		1.40131	0.0197479
RPL12	A_23_P217068	NM_000976	Ribosomal protein L12		0.630755	0.00178962
MAGEC1	A_23_P217178	NM_005462	Melanoma antigen, family C, 1		1.48826	0.0283826
SLC35A2	A_23_P217208	NM_005660	Solute carrier family 35 (UDP-galactose transporter), member A2		1.437	0.0140037
ZNF6	A_23_P217297	BX648117	Zinc finger protein 6 (CMPX1)		0.453206	6.34742e-07
COL4A6	A_23_P217379	NM_033641	Collagen, type IV, alpha 6		0.678411	0.00778688
ARMCX3	A_23_P217611	BX647802	Armadillo repeat containing, X-linked 3		0.630664	0.00178984
TIMM8A	A_23_P217637	NM_004085	Translocase of inner mitochondrial membrane 8 homolog A (yeast)		1.4158	0.0164497
ATP7A	A_23_P217737	NM_000052	ATPase, Cu++ transporting, alpha polypeptide (Menkes syndrome)		0.483645	3.71626e-06
C1orf24	A_23_P217832	NM_022083	Chromosome 1 open reading frame 24		1.50815	0.00504301
RGS16	A_23_P217845	AF493937	Regulator of G-protein signalling 16		0.658106	0.00429783
IFI16	A_23_P217866	AK094968	Interferon, gamma-inducible protein 16		0.510212	1.28402e-05
CDH23	A_23_P217946	AL122081	Cadherin-like 23		0.391219	0.000627405
RODH	A_23_P25030	NM_003725	3-hydroxysteroid epimerase		1.3685	0.0297665
KIAA1524	A_23_P250313	AK022912	KIAA1524 protein		0.574642	0.000233177
HERC6	A_23_P250353	BC042047	Hect domain and RLD 6		1.34937	0.0375387
HSF1	A_23_P253841	NM_005526	Heat shock transcription factor 1		1.35604	0.0345878
FAIM	A_23_P253932	NM_018147	Fas apoptotic inhibitory molecule		1.37255	0.028253
LRRC17	A_23_P253958	NM_005824	Leucine rich repeat containing 17		0.574493	0.000235064
MGC42105	A_23_P254863	NM_153361	Hypothetical protein MGC42105		0.648314	0.00436226
ILT10	A_23_P27781	NM_024317	Leukocyte immunoglobulin-like receptor, subfamily A (without TM domain), member 5		1.80539	0.000435485
DHX57	A_23_P28307	AL832534	DEAH (Asp-Glu-Ala-Asp/His) box polypeptide 57		0.712535	0.0192387
EDNRB	A_23_P2831	NM_003991	Endothelin receptor type B		1.82335	8.44477e-05
KLRC4	A_23_P218058	NM_013431	Killer cell lectin-like receptor subfamily C, member 4		0.597372	0.000673457
SLC38A2	A_23_P218079	NM_018976	Solute carrier family 38, member 2		0.678867	0.00789429
CYB5R2	A_23_P2181	NM_016229	Cytochrome b5 reductase b5R.2		1.4603	0.0111072
C14orf151	A_23_P218131	NM_032714	Chromosome 14 open reading frame 151		2.11946	1.78724e-06
QPRT	A_23_P218225	NM_014298	Quinolinate phosphoribosyltransferase (nicotinate-nucleotide pyrophosphorylase (carboxylating))		0.719957	0.0230452
LCAT	A_23_P218237	NM_000229	Lecithin-cholesterol acyltransferase		0.654909	0.00406522
VPS4A	A_23_P218295	AK092372	Vacuolar protein sorting 4A (yeast)		1.62373	0.00117875
FBXW10	A_23_P218358	NM_031456	F-box and WD-40 domain protein 10		1.48249	0.0283179
ZNF226	A_23_P218434	NM_015919	Zinc finger protein 226		0.687357	0.00998753
SERTAD1	A_23_P218463	NM_013376	SERTA domain containing 1		1.51183	0.00474861
MGC4093	A_23_P218476	NM_030578	Hypothetical protein MGC4093		1.50556	0.00516155
RANBP2L1	A_23_P218637	NM_005054	RAN binding protein 2-like 1		0.692989	0.0116226
KIAA1847	A_23_P218654	NM_181484	KIAA1847		1.40146	0.0197107
WFDC2	A_23_P218675	NM_006103	WAP four-disulfide core domain 2		0.673592	0.00741562
DDX17	A_23_P218784	NM_006386	DEAD (Asp-Glu-Ala-Asp) box polypeptide 17		0.473073	1.90607e-06
KPNA4	A_23_P218835	U93240	Karyopherin alpha 4 (importin alpha 3)		1.40664	0.018482
FLJ10808	A_23_P218905	BC031637	Hypothetical protein FLJ10808		0.683585	0.00974391
FGF2	A_23_P218918	NM_002006	Fibroblast growth factor 2 (basic)		0.694867	0.0124528
FGF2	A_23_P218918	NM_002006	Fibroblast growth factor 2 (basic)		0.731102	0.0305455
FGF2	A_23_P218918	NM_002006	Fibroblast growth factor 2 (basic)		0.715277	0.0207939
FGF2	A_23_P218918	NM_002006	Fibroblast growth factor 2 (basic)		0.740308	0.037191
FGF2	A_23_P218918	NM_002006	Fibroblast growth factor 2 (basic)		0.728223	0.0282983
FGF2	A_23_P218918	NM_002006	Fibroblast growth factor 2 (basic)		0.724713	0.0261713
FGF2	A_23_P218918	NM_002006	Fibroblast growth factor 2 (basic)		0.70609	0.0167483
GPSM3	A_23_P219060	NM_022107	G-protein signalling modulator 3 (AGS3-like, C. elegans)		0.626551	0.00155443
ADRA1B	A_23_P21929	NM_000679	Adrenergic, alpha-1B-, receptor		1.53224	0.0203239
CSPG4	A_23_P21976	NM_001897	Chondroitin sulfate proteoglycan 4 (melanoma-associated)		0.591933	0.000649119
INSIG1	A_23_P22027	NM_005542	Insulin induced gene 1		0.700433	0.0141419
SLC4A4	A_23_P22205	AF157492	Solute carrier family 4, sodium bicarbonate cotransporter, member 4		0.601849	0.000650638
KLRC3	A_23_P22232	NM_002260	Killer cell lectin-like receptor subfamily C, member 2		0.647109	0.00358546
	A_23_P22398	BC018687	Homo sapiens, clone IMAGE:4717477, mRNA		0.316747	8.99288e-10
RP2	A_23_P22433	NM_006915	Retinitis pigmentosa 2 (X-linked recessive)		0.745501	0.0413133
NULL	A_23_P22460	U45880	NULL		0.595016	0.000508116
CYSLTR1	A_23_P22660	NM_006639	Cysteinyl leukotriene receptor 1		1.5226	0.020441
CXorf45	A_23_P22672	NM_024810	Chromosome X open reading frame 45		0.688869	0.0104055
TTC4	A_23_P230	NM_004623	Tetratricopeptide repeat domain 4		1.36078	0.0326856
RHEBL1	A_23_P2307	NM_144593	Ras homolog enriched in brain like 1		1.5395	0.00383851
KAB	A_23_P23151	NM_014812	KARP-1-binding protein		0.732882	0.0312548
SNIP1	A_23_P23175	AK022615	Smad nuclear interacting protein		1.58603	0.00189285
NULL	A_23_P2322	THC1881980	NULL		1.55436	0.00897199
CGI-115	A_23_P23356	NM_016052	CGI-115 protein		1.43708	0.0125439
PRCC	A_23_P23411	NM_005973	Papillary renal cell carcinoma (translocation-associated)		1.33624	0.0439989
TRIM33	A_23_P23526	NM_033020	Tripartite motif-containing 33		0.752276	0.0477487
AMY1A	A_23_P23611	NM_004038	Amylase, alpha 1A; salivary		0.535262	6.64141e-05
CENTB5	A_23_P23625	NM_030649	Centaurin, beta 5		0.716129	0.0415763
USF1	A_23_P23646	NM_007122	Upstream transcription factor 1		0.523666	3.49593e-05
NUDT4	A_23_P2366	AF191650	Nudix (nucleoside diphosphate linked moiety X)-type motif 4		1.55113	0.00282475
PALMD	A_23_P23669	NM_017734	Palmdelphin		0.583851	0.000639532
SLC30A1	A_23_P23815	NM_021194	Solute carrier family 30 (zinc transporter), member 1		1.63865	0.000879428
LGR6	A_23_P23839	AB049405	Leucine-rich repeat-containing G protein-coupled receptor 6		1.41369	0.0170773
LHX4	A_23_P23869	NM_033343	LIM homeobox 4		1.41683	0.0172403
PNLIPRP2	A_23_P24083	NM_005396	Pancreatic lipase-related protein 2		0.427828	0.00180416
PLAU	A_23_P24104	NM_002658	Plasminogen activator, urokinase		0.627176	0.00160736
PLAU	A_23_P24104	NM_002658	Plasminogen activator, urokinase		0.638441	0.00233464
PLAU	A_23_P24104	NM_002658	Plasminogen activator, urokinase		0.631337	0.00185461
PLAU	A_23_P24104	NM_002658	Plasminogen activator, urokinase		0.653084	0.00371995
PLAU	A_23_P24104	NM_002658	Plasminogen activator, urokinase		0.637947	0.00230021
PLAU	A_23_P24104	NM_002658	Plasminogen activator, urokinase		0.665901	0.00545654
PLAU	A_23_P24104	NM_002658	Plasminogen activator, urokinase		0.621945	0.00133905
PLAU	A_23_P24104	NM_002658	Plasminogen activator, urokinase		0.651864	0.00357049
PLAU	A_23_P24104	NM_002658	Plasminogen activator, urokinase		0.660255	0.00461307
DKK1	A_23_P24129	NM_012242	Dickkopf homolog 1 (Xenopus laevis)		1.54225	0.00339498
C10orf33	A_23_P24157	NM_032709	Chromosome 10 open reading frame 33		0.735508	0.0432447
KIAA0690	A_23_P24192	NM_015179	KIAA0690		1.6191	0.0011458
C10orf110	A_23_P24275	NM_018470	Chromosome 10 open reading frame 110		1.91515	2.8639e-05
EFEMP2	A_23_P24414	AB030655	EGF-containing fibulin-like extracellular matrix protein 2		0.504618	2.59281e-05
CSRP3	A_23_P24469	NM_003476	Cysteine and glycine-rich protein 3 (cardiac LIM protein)		0.592255	0.00703939
CSE-C	A_23_P24616	NM_170601	Cytosolic sialic acid 9-O-acetylesterase homolog		0.638573	0.00399336
HSPC196	A_23_P24723	NM_016464	Hypothetical protein HSPC196		1.37953	0.0259344
COPS7A	A_23_P2474	NM_016319	COP9 constitutive photomorphogenic homolog subunit 7A (Arabidopsis)		1.42315	0.0150055
ABCC8	A_23_P24774	NM_000352	ATP-binding cassette, sub-family C (CFTR/MRP), member 8		0.732815	0.0362323
CD44	A_23_P24870	NM_000610	CD44 antigen (homing function and Indian blood group system)		0.733317	0.0315374
CD44	A_23_P24870	NM_000610	CD44 antigen (homing function and Indian blood group system)		0.72244	0.0244684
CD44	A_23_P24870	NM_000610	CD44 antigen (homing function and Indian blood group system)		0.717671	0.0218218
CD44	A_23_P24870	NM_000610	CD44 antigen (homing function and Indian blood group system)		0.744659	0.0405814
CD44	A_23_P24870	NM_000610	CD44 antigen (homing function and Indian blood group system)		0.722808	0.0246835
CD44	A_23_P24870	NM_000610	CD44 antigen (homing function and Indian blood group system)		0.74713	0.0428117
CD44	A_23_P24870	NM_000610	CD44 antigen (homing function and Indian blood group system)		0.727451	0.0275372
CD44	A_23_P24870	NM_000610	CD44 antigen (homing function and Indian blood group system)		0.694829	0.0122174
CD44	A_23_P24870	NM_000610	CD44 antigen (homing function and Indian blood group system)		0.723531	0.0251181
P2RY2	A_23_P24903	NM_176072	Purinergic receptor P2Y, G-protein coupled, 2		2.38492	1.20132e-07
HACE1	A_23_P250002	AB037741	HECT domain and ankyrin repeat containing, E3 ubiquitin protein ligase 1		0.751107	0.0466064
FAM20C	A_23_P250122	NM_020223	Family with sequence similarity 20, member C		0.73118	0.0300099
LRRC8	A_23_P250274	AB037858	Leucine rich repeat containing 8		1.37723	0.0266637
ABHD5	A_23_P250294	NM_016006	Abhydrolase domain containing 5		1.47666	0.0075248
NULL	A_23_P250404	Z75311	NULL		0.695538	0.0124453
NULL	A_23_P250404	Z75311	NULL		0.697883	0.0132359
NULL	A_23_P250404	Z75311	NULL		0.724778	0.0258565
NULL	A_23_P250404	Z75311	NULL		0.710752	0.0183975
NULL	A_23_P250404	Z75311	NULL		0.725836	0.0265086
NULL	A_23_P250404	Z75311	NULL		0.690443	0.0108575
NULL	A_23_P250404	Z75311	NULL		0.688965	0.0104343
NULL	A_23_P250404	Z75311	NULL		0.751153	0.0466421
NULL	A_23_P250404	Z75311	NULL		0.718746	0.0223912
NULL	A_23_P250404	Z75311	NULL		0.685836	0.0095806
HDAC6	A_23_P250455	NM_006044	Histone deacetylase 6		0.64484	0.00283906
PDK3	A_23_P250478	NM_005391	Pyruvate dehydrogenase kinase, isoenzyme 3		0.728319	0.0281191
VG5Q	A_23_P250554	NM_018046	Angiogenic factor VG5Q		0.710745	0.0183896
NULL	A_23_P25069	NM_173498	NULL		0.69117	0.011095
ENDOGL1	A_23_P250714	NM_005107	Endonuclease G-like 1		1.57354	0.00212097
MRPS35	A_23_P25073	NM_021821	Mitochondrial ribosomal protein S35		1.33969	0.0421601
PIP3AP	A_23_P250767	AY028703	Phosphatidylinositol-3-phosphate associated protein		1.44656	0.0123325
SIAT10	A_23_P250800	NM_006100	Sialyltransferase 10 (alpha-2,3-sialyltransferase VI)		0.754311	0.0498771
SIAT10	A_23_P250800	NM_006100	Sialyltransferase 10 (alpha-2,3-sialyltransferase VI)		0.74655	0.0423107
RABGEF1	A_23_P250825	BC015330	RAB guanine nucleotide exchange factor (GEF) 1		1.5329	0.00359646
THG-1	A_23_P250866	NM_030935	TSC-22-like		0.737459	0.0350162
UBQLN1	A_23_P250904	NM_013438	Ubiquilin 1		1.32901	0.0479389
UBQLN1	A_23_P250910	NM_053067	Ubiquilin 1		1.39254	0.0220532
SLC1A3	A_23_P250963	U03504	DKFZP547J0410 protein		1.92926	1.93792e-05
SNTG2	A_23_P251132	NM_018968	Syntrophin, gamma 2		0.656017	0.0472608
PROSC	A_23_P251186	NM_007198	Proline synthetase co-transcribed homolog (bacterial)		1.34633	0.039743
NULL	A_23_P251196	A_23_P251196	NULL		0.658051	0.00493297
FKBP11	A_23_P25121	NM_016594	FK506 binding protein 11, 19 kDa		1.4185	0.0158995
NULL	A_23_P251232	NR_001543	NULL		0.699755	0.0140711
DC12	A_23_P251377	NM_020187	DC12 protein		1.32695	0.0491046
TEX261	A_23_P251548	NM_144582	Testis expressed sequence 261		1.65012	0.000753696
TUSC2	A_23_P251562	NM_007275	Tumor suppressor candidate 2		1.35027	0.0371053
DRE1	A_23_P251574	NM_017644	DRE1 protein		0.568319	0.000177418
PUS1	A_23_P251771	NM_025215	Pseudouridylate synthase 1		1.32635	0.0494507
GPC2	A_23_P251795	NM_152742	Glypican 2 (cerebroglycan)		0.565411	0.000158934
SLC12A7	A_23_P251855	NM_006598	Solute carrier family 12 (potassium/chloride transporters), member 7		0.732461	0.0411139
SLC25A3	A_23_P25204	BC001328	Solute carrier family 25 (mitochondrial carrier; phosphate carrier), member 3		0.603166	0.000678643
NULL	A_23_P252175	AK022489	NULL		0.625969	0.00739057
NULL	A_23_P252250	AK022183	NULL		0.723922	0.0257847
ID1	A_23_P252306	NM_002165	Inhibitor of DNA binding 1, dominant negative helix-loop-helix protein		2.63867	6.35489e-09
ATP5E	A_23_P252322	NM_006886	ATP synthase, H+ transporting, mitochondrial F1 complex, epsilon subunit		0.62325	0.00138699
HNRPA0	A_23_P252449	NM_006805	Heterogeneous nuclear ribonucleoprotein A0		0.431792	1.82337e-07
AVPR1A	A_23_P25246	NM_000706	Arginine vasopressin receptor 1A		1.96996	0.000112154
BAI3	A_23_P252556	NM_001704	Brain-specific angiogenesis inhibitor 3		0.600177	0.00143254
BBS5	A_23_P252642	NM_152384	Bardet-Biedl syndrome 5		0.706052	0.0163385
PCYT1A	A_23_P252681	NM_005017	Phosphate cytidylyltransferase 1, choline, alpha isoform		1.76497	0.000169848
GPR116	A_23_P252874	AL832125	G protein-coupled receptor 116		0.633534	0.00547048
NULL	A_23_P253012	NM_017577	NULL		0.701059	0.0144789
BRI3BP	A_23_P25313	NM_080626	BRI3 binding protein		1.33791	0.0430742
HLXB9	A_23_P253331	NM_005515	Homeo box HB9		0.649308	0.0122063
C8orf4	A_23_P253345	NM_020130	Chromosome 8 open reading frame 4		0.277765	4.89967e-12
NULL	A_23_P253350	AF116660	NULL		0.239213	1.40749e-13
HOXA10	A_23_P253368	M30599	Homeo box A10		1.59329	0.00161139
KIAA1641	A_23_P253622	NM_020970	KIAA1641		0.700746	0.0142674
GPR64	A_23_P253692	NM_005756	G protein-coupled receptor 64		0.686944	0.00988075
NULL	A_23_P253762	ENST00000289348	NULL		1.95644	0.0186318
ZFP37	A_23_P254025	NM_003408	Zinc finger protein 37 homolog (mouse)		0.703233	0.0258686
LIAS	A_23_P254081	NM_006859	Lipoic acid synthetase		1.33621	0.0442466
NULL	A_23_P254111	AF155114	NULL		1.39209	0.0221649
RAI2	A_23_P254165	NM_021785	Retinoic acid induced 2		2.41824	5.97386e-08
RPA4	A_23_P254212	NM_013347	Replication protein A4, 34kDa		1.53662	0.00392371
OFD1	A_23_P254226	BC030787	Oral-facial-digital syndrome 1		0.753839	0.0493898
CUTL2	A_23_P2543	AB006631	Cut-like 2 (Drosophila)		0.589131	0.00053
RPN1	A_23_P254340	NM_002950	Ribophorin I		1.38924	0.0229683
NOXA1	A_23_P254353	AF039697	NADPH oxidase activator 1		0.478886	2.81618e-06
RANGNRF	A_23_P254498	NM_016492	RAN guanine nucleotide release factor		1.37489	0.0274473
COL4A4	A_23_P254522	NM_000092	Collagen, type IV, alpha 4		0.698578	0.0135247
Cep290	A_23_P25463	NM_025114	Centrosome protein cep290		0.643599	0.00272847
CLIC3	A_23_P254654	NM_004669	Chloride intracellular channel 3		1.56794	0.038503
DEK	A_23_P254702	NM_003472	DEK oncogene (DNA binding)		0.696197	0.0126563
MLF1IP	A_23_P254733	NM_024629	MLF1 interacting protein		0.747416	0.0430554
CD164	A_23_P254756	NM_006016	CD164 antigen, sialomucin		0.736042	0.0335184
UGCGL1	A_23_P255011	BC041098	UDP-glucose ceramide glucosyltransferase-like 1		1.38092	0.0288541
UGCGL1	A_23_P255016	NM_020120	UDP-glucose ceramide glucosyltransferase-like 1		1.35943	0.0331896
NULL	A_23_P255111	A_23_P255111	NULL		0.652315	0.00359112
NULL	A_23_P25534	THC1983432	NULL		1.62389	0.00114612
NULL	A_23_P255389	NM_030903	NULL		1.53694	0.0167382
ARSA	A_23_P255436	NM_000487	Arylsulfatase A		0.745279	0.0423939
PAFAH1B2	A_23_P255503	NM_002572	Platelet-activating factor acetylhydrolase, isoform Ib, beta subunit 30kDa		1.46562	0.00874299
ABCC4	A_23_P25559	NM_005845	ATP-binding cassette, sub-family C (CFTR/MRP), member 4		1.39282	0.0223785
MANEA	A_23_P255663	NM_024641	Mannosidase, endo-alpha		0.595324	0.000506859
CCDC2	A_23_P255714	NM_025103	Coiled-coil domain containing 2		0.700351	0.0141278
FKSG2	A_23_P255827	NM_021631	Apoptosis inhibitor		0.642632	0.00264709
MGC70863	A_23_P256051	BC019348	Similar to RPL23AP7 protein		1.46752	0.00848627
HPSE	A_23_P256107	AF144325	Heparanase		1.95288	1.4837e-05
FLJ20449	A_23_P25615	NM_017826	Hypothetical protein FLJ20449		0.480803	5.54612e-06
CDC42BPA	A_23_P256190	U59305	CDC42 binding protein kinase alpha (DMPK-like)		0.705966	0.0163139
C6orf57	A_23_P256279	NM_145267	Chromosome 6 open reading frame 57		0.469858	1.60948e-06
KIAA0179	A_23_P256297	BC028386	KIAA0179		1.61496	0.00120874
VCIP135	A_23_P256445	NM_025054	Valosin-containing protein (p97)/p47 complex-interacting protein p135		1.37017	0.0309191
SEMA3C	A_23_P256473	NM_006379	Sema domain, immunoglobulin domain (Ig), short basic domain, secreted, (semaphorin) 3C		0.737875	0.0349632
E2IG5	A_23_P256542	NM_014367	Growth and transformation-dependent protein		0.643769	0.00274185
KCNE1L	A_23_P256641	NM_012282	KCNE1-like		1.46738	0.009204
APEX2	A_23_P256682	NM_014481	APEX nuclease (apurinic/apyrimidinic endonuclease) 2		1.5112	0.00478839
TNFRSF10C	A_23_P256724	NM_003841	Tumor necrosis factor receptor superfamily, member 10c, decoy without an intracellular domain		0.591814	0.000444537
RPL24	A_23_P256933	NM_000986	Ribosomal protein L24		0.738195	0.0351774
NCBP1	A_23_P257104	NM_002486	Nuclear cap binding protein subunit 1, 80kDa		1.33124	0.0466528
D2S448	A_23_P257144	AK098167	Melanoma associated gene		0.519454	2.005e-05
AMT	A_23_P257164	NM_000481	Aminomethyltransferase (glycine cleavage system protein T)		0.614862	0.00115322
AGXT2L1	A_23_P257231	NM_031279	Alanine-glyoxylate aminotransferase 2-like 1		1.67913	0.000603848
MGC19780	A_23_P257423	NM_144988	Hypothetical protein MGC19780		1.34198	0.0410205
KIAA1277	A_23_P257583	AB033103	KIAA1277		0.54656	6.98761e-05
RBP1	A_23_P257649	NM_002899	Retinol binding protein 1, cellular		0.522457	2.32388e-05
FLJ12571	A_23_P257668	NM_024926	Hypothetical protein FLJ12571		1.66353	0.000637809
C9orf156	A_23_P257726	NM_016481	Chromosome 9 open reading frame 156		1.43838	0.0123718
FLJ13910	A_23_P257753	AK022815	Hypothetical protein FLJ13910		1.60893	0.00131157
FLJ13910	A_23_P257755	AK022815	Hypothetical protein FLJ13910		1.69084	0.000440249
HCCS	A_23_P257945	NM_005333	Holocytochrome c synthase (cytochrome c heme-lyase)		1.36529	0.0308932
SENP2	A_23_P257988	NM_021627	SUMO1/sentrin/SMT3 specific protease 2		1.59263	0.00163563
MYL5	A_23_P258018	NM_002477	Myosin, light polypeptide 5, regulatory		0.609268	0.000849293
ZNF36	A_23_P258048	AK056630	Zinc finger protein 36 (KOX 18)		0.660891	0.00466878
PACSIN1	A_23_P258088	NM_020804	Protein kinase C and casein kinase substrate in neurons 1		1.47253	0.00796181
NULL	A_23_P258108	A_23_P258108	NULL		0.745023	0.0408857
ABCC5	A_23_P258221	NM_005688	ATP-binding cassette, sub-family C (CFTR/MRP), member 5		1.37235	0.0283263
GPR172A	A_23_P258281	NM_024531	G protein-coupled receptor 172A		1.46201	0.00909898
GLE1L	A_23_P258367	NM_001499	GLE1 RNA export mediator-like (yeast)		1.40836	0.0182353
PROM1	A_23_P258463	NM_006017	Prominin 1		0.646432	0.00464531
LMNB1	A_23_P258493	NM_005573	Lamin B1		0.750246	0.0457397
PHKA1	A_23_P258531	NM_002637	Phosphorylase kinase, alpha 1 (muscle)		1.38938	0.0229497
ATP8A2	A_23_P258612	NM_016529	ATPase, aminophospholipid transporter-like, Class I, type 8A, member 2		0.592137	0.000468146
C14orf35	A_23_P25868	AK025749	Chromosome 14 open reading frame 35		1.36231	0.0320602
NULL	A_23_P258814	ENST00000328644	NULL		1.36348	0.0315918
C14orf31	A_23_P25888	BC029870	Chromosome 14 open reading frame 31		1.45852	0.00999563
FTHFD	A_23_P258887	NM_012190	Formyltetrahydrofolate dehydrogenase		0.615759	0.00366418
MYOM2	A_23_P258912	NM_003970	Myomesin (M-protein) 2, 165kDa		0.519868	2.04411e-05
NUDT12	A_23_P259090	NM_031438	Nudix (nucleoside diphosphate linked moiety X)-type motif 12		0.708361	0.0173279
FLJ10916	A_23_P259207	NM_018271	Hypothetical protein FLJ10916		0.585734	0.0013565
CDKL2	A_23_P259270	NM_003948	Cyclin-dependent kinase-like 2 (CDC2-related kinase)		0.615659	0.00107278
EIF2B2	A_23_P25929	NM_014239	Eukaryotic translation initiation factor 2B, subunit 2 beta, 39kDa		1.35744	0.0340049
SFMBT1	A_23_P259393	NM_016329	Scm-like with four mbt domains 1		1.33102	0.0467979
WBSCR5	A_23_P259621	NM_032463	Williams-Beuren syndrome chromosome region 5		1.4117	0.0196603
PSAT1	A_23_P259692	NM_058179	Phosphoserine aminotransferase 1		1.43667	0.0126097
FLJ20718	A_23_P259771	NM_017939	Hypothetical protein FLJ20718		1.47743	0.00744821
C14orf154	A_23_P25989	NM_032233	Chromosome 14 open reading frame 154		1.33386	0.0452425
GDF5	A_23_P259955	NM_000557	Growth differentiation factor 5 (cartilage-derived morphogenetic protein-1)		1.51359	0.00679637
NULL	A_23_P26072	AF118084	NULL		0.645559	0.00300621
SELS	A_23_P26084	NM_018445	Selenoprotein S		1.39794	0.020601
RORA	A_23_P26124	NM_134260	RAR-related orphan receptor A		0.581985	0.000304708
CGI-38	A_23_P26386	NM_015964	Brain specific protein		0.629915	0.0227357
MGC3101	A_23_P26439	NM_024043	Hypothetical protein MGC3101		0.712579	0.0202158
FLJ13909	A_23_P26557	NM_025108	Hypothetical protein FLJ13909		1.39496	0.0213836
MGC23911	A_23_P26570	NM_144676	Hypothetical protein MGC23911		1.73003	0.00616114
TRIM47	A_23_P26697	AY026763	Tripartite motif-containing 47		0.751893	0.0476975
COIL	A_23_P26729	NM_004645	Coilin		1.43815	0.0123765
RILP	A_23_P26815	NM_031430	Rab interacting lysosomal protein		1.5696	0.00221659
HDAC5	A_23_P26922	AK027734	Histone deacetylase 5		0.73102	0.0300873
C17orf32	A_23_P27048	NM_152464	Chromosome 17 open reading frame 32		1.53345	0.00356936
P2RY5	A_23_P2705	NM_005767	Purinergic receptor P2Y, G-protein coupled, 5		0.478349	3.10462e-06
KLHL10	A_23_P27128	NM_152467	Kelch-like 10 (Drosophila)		1.91845	0.00012662
MYO15A	A_23_P27229	NM_016239	Myosin XVA		0.59303	0.00368819
EMILIN2	A_23_P27315	NM_032048	Elastin microfibril interfacer 2		2.36931	1.0125e-07
CALR3	A_23_P27538	NM_145046	Calreticulin 3		1.65198	0.00433388
MCOLN1	A_23_P27571	NM_020533	Mucolipin 1		1.66687	0.000621043
LOC199800	A_23_P27688	BC022233	Hypothetical protein LOC199800		1.43096	0.015676
SAFB2	A_23_P27894	D50928	Scaffold attachment factor B2		1.65132	0.000741821
NULL	A_23_P28042	THC2000697	NULL		0.58293	0.000323933
GTPBP3	A_23_P28068	NM_032620	GTP binding protein 3 (mitochondrial)		1.54534	0.00305401
TSN	A_23_P28105	BC002359	Translin		1.33871	0.0426646
SCLY	A_23_P28153	AF175767	Selenocysteine lyase		1.94993	1.46942e-05
CTDSP1	A_23_P28263	NM_021198	CTD (carboxy-terminal domain, RNA polymerase II, polypeptide A) small phosphatase 1		1.44998	0.0106275
DLX2	A_23_P28595	NM_004405	Distal-less homeo box 2		1.53154	0.00366125
DLX2	A_23_P28598	NM_004405	Distal-less homeo box 2		1.49364	0.00602754
USP34	A_23_P28676	NM_014709	Ubiquitin specific protease 34		0.725689	0.0269711
MOCS3	A_23_P28811	NM_014484	Molybdenum cofactor synthesis 3		1.47283	0.00797573
CYP24A1	A_23_P28815	NM_000782	Cytochrome P450, family 24, subfamily A, polypeptide 1		0.599448	0.0222622
PHACTR3	A_23_P28834	NM_080672	Phosphatase and actin regulator 3		1.38983	0.0230526
SRC	A_23_P308603	NM_005417	V-src sarcoma (Schmidt-Ruppin A-2) viral oncogene homolog (avian)		0.751902	0.0478553
SRC	A_23_P308603	NM_005417	V-src sarcoma (Schmidt-Ruppin A-2) viral oncogene homolog (avian)		0.704204	0.0157784
SRC	A_23_P308603	NM_005417	V-src sarcoma (Schmidt-Ruppin A-2) viral oncogene homolog (avian)		0.746308	0.0423779
SRC	A_23_P308603	NM_005417	V-src sarcoma (Schmidt-Ruppin A-2) viral oncogene homolog (avian)		0.745444	0.0416447
GPR25	A_23_P316531	NM_005298	G protein-coupled receptor 25		1.37933	0.0326928
ZNF441	A_23_P316582	NM_152355	Zinc finger protein 441		0.616157	0.00154284
GLIS1	A_23_P316612	NM_147193	GLIS family zinc finger 1		1.5003	0.00554421
CXXC6	A_23_P322756	AB051463	CXXC finger 6		0.747005	0.0427385
BARX1	A_23_P32279	NM_021570	BarH-like homeobox 1		0.540497	0.000159707
FLJ20298	A_23_P325887	AK091248	FLJ20298 protein		0.354658	6.73043e-07
NULL	A_23_P28927	A_23_P28927	NULL		0.62997	0.0017529
DNMT3B	A_23_P28953	NM_175850	DNA (cytosine-5-)-methyltransferase 3 beta		1.35992	0.0329932
C20orf178	A_23_P28969	NM_176812	Chromosome 20 open reading frame 178		0.659357	0.00446058
CDH4	A_23_P28999	AK025855	Cadherin 4, type 1, R-cadherin (retinal)		0.422692	3.35605e-05
PFKL	A_23_P29079	NM_002626	Phosphofructokinase, liver		0.696099	0.0126981
PFKL	A_23_P29081	NM_002626	Phosphofructokinase, liver		0.717862	0.0221058
SLC19A1	A_23_P29083	NM_003056	Solute carrier family 19 (folate transporter), member 1		1.73326	0.000248428
DGCR5	A_23_P29118	AB051434	DiGeorge syndrome critical region gene 5 (non-coding)		0.478431	8.97644e-06
RTDR1	A_23_P29153	NM_014433	Rhabdoid tumor deletion region gene 1		0.730852	0.0304439
FBXO7	A_23_P29225	NM_012179	F-box protein 7		1.33467	0.0447778
H1F0	A_23_P29257	NM_005318	H1 histone family, member 0		0.546482	6.90204e-05
NPTXR	A_23_P29282	NM_014293	Neuronal pentraxin receptor		0.669837	0.0105492
FLJ40083	A_23_P29411	AK000130	Hypothetical protein FLJ40083		1.7657	0.0185474
CTNNB1	A_23_P29499	NM_001904	Catenin (cadherin-associated protein), beta 1, 88kDa		0.43511	2.26513e-07
NULL	A_23_P29504	THC1931787	NULL		1.39102	0.0228438
SEC13L1	A_23_P29555	NM_030673	SEC13-like 1 (S. cerevisiae)		1.41893	0.0158072
GLYCTK	A_23_P29621	NM_145262	CG9886-like		1.45995	0.00962195
SGOL1	A_23_P29723	NM_138484	Shugoshin-like 1 (S. pombe)		1.69738	0.000407782
TAZ	A_23_P29769	NM_015472	Transcriptional co-activator with PDZ-binding motif (TAZ)		1.39765	0.0213766
PLA1A	A_23_P29816	NM_015900	Phospholipase A1 member A		0.483378	0.00176526
VDP	A_23_P29855	NM_003715	Vesicle docking protein p115		0.753356	0.0488438
RBPSUH	A_23_P29994	NM_005349	Recombining binding protein suppressor of hairless (Drosophila)		0.737146	0.0343612
PDGFRA	A_23_P300033	NM_006206	Platelet-derived growth factor receptor, alpha polypeptide		0.704608	0.0223857
CDC42	A_23_P300056	NM_044472	Cell division cycle 42 (GTP binding protein, 25kDa)		1.42979	0.0203113
NFKB1	A_23_P30024	NM_003998	Nuclear factor of kappa light polypeptide gene enhancer in B-cells 1 (p105)		1.6137	0.00122767
NFKB1	A_23_P30024	NM_003998	Nuclear factor of kappa light polypeptide gene enhancer in B-cells 1 (p105)		1.58431	0.0018172
NFKB1	A_23_P30024	NM_003998	Nuclear factor of kappa light polypeptide gene enhancer in B-cells 1 (p105)		1.55732	0.00260301
NFKB1	A_23_P30024	NM_003998	Nuclear factor of kappa light polypeptide gene enhancer in B-cells 1 (p105)		1.55504	0.00268299
NFKB1	A_23_P30024	NM_003998	Nuclear factor of kappa light polypeptide gene enhancer in B-cells 1 (p105)		1.57925	0.00194388
NFKB1	A_23_P30024	NM_003998	Nuclear factor of kappa light polypeptide gene enhancer in B-cells 1 (p105)		1.53086	0.00369538
NFKB1	A_23_P30024	NM_003998	Nuclear factor of kappa light polypeptide gene enhancer in B-cells 1 (p105)		1.56218	0.0024397
NFKB1	A_23_P30024	NM_003998	Nuclear factor of kappa light polypeptide gene enhancer in B-cells 1 (p105)		1.54872	0.00291704
NFKB1	A_23_P30024	NM_003998	Nuclear factor of kappa light polypeptide gene enhancer in B-cells 1 (p105)		1.59348	0.00160767
NFKB1	A_23_P30024	NM_003998	Nuclear factor of kappa light polypeptide gene enhancer in B-cells 1 (p105)		1.56614	0.00231573
JMJD1C	A_23_P300301	AK027280	Jumonji domain containing 1C		0.723543	0.0255147
KIAA0657	A_23_P300484	BC007201	KIAA0657 protein		0.683697	0.00903158
NEFH	A_23_P300600	NM_021076	Neurofilament, heavy polypeptide 200kDa		1.56401	0.00238072
	A_23_P30069	AK023743	Similar to hypothetical protein FLJ20035		0.636429	0.00306737
UBR1	A_23_P300770	NM_174916	Ubiquitin protein ligase E3 component n-recognin 1		1.45891	0.00951804
FLJ31952	A_23_P301105	NM_144682	Hypothetical protein FLJ31952		0.617058	0.00297618
FGFBP1	A_23_P30126	NM_005130	Fibroblast growth factor binding protein 1		4.07103	2.22142e-12
RNASE6	A_23_P3014	NM_005615	Ribonuclease, RNase A family, k6		0.48979	0.00569271
ANK3	A_23_P301530	AL136710	Ankyrin 3, node of Ranvier (ankyrin G)		0.611184	0.000908204
C20orf178	A_23_P301732	NM_176812	Chromosome 20 open reading frame 178		0.653292	0.00370129
NULL	A_23_P301803	A_23_P301803	NULL		0.66881	0.00593798
LSAMP	A_23_P301855	NM_002338	Limbic system-associated membrane protein		0.482111	6.89344e-06
CRSP8	A_23_P301877	NM_004269	Cofactor required for Sp1 transcriptional activation, subunit 8, 34kDa		1.42513	0.014618
MASP2	A_23_P301971	NM_139208	Mannan-binding lectin serine protease 2		1.74988	0.000308562
SBLF	A_23_P302005	NM_006873	TFIIA-alpha/beta-like factor		0.467873	1.43917e-06
DKFZp434J1015	A_23_P302207	AL133055	Hypothetical protein DKFZp434J1015		0.622987	0.00139408
LRAP	A_23_P30243	NM_022350	Leukocyte-derived arginine aminopeptidase		0.664103	0.00514186
SLC30A3	A_23_P302568	NM_003459	Solute carrier family 30 (zinc transporter), member 3		0.713243	0.019573
IPO11	A_23_P30264	AL162083	Importin 11		1.35813	0.033816
NR1D2	A_23_P302709	NM_005126	Nuclear receptor subfamily 1, group D, member 2		0.667571	0.00571117
SPHK2	A_23_P303181	NM_020126	Sphingosine kinase 2		1.35266	0.0360412
MYCN	A_23_P303390	AF320053	V-myc myelocytomatosis viral related oncogene, neuroblastoma derived (avian)		1.41727	0.0175434
P4HA2	A_23_P30363	NM_004199	Procollagen-proline, 2-oxoglutarate 4-dioxygenase (proline 4-hydroxylase), alpha polypeptide II		0.700444	0.0141457
SCN4B	A_23_P303833	NM_174934	Sodium channel, voltage-gated, type IV, beta		0.433854	2.11164e-07
PSMC2	A_23_P304287	NM_002803	Proteasome (prosome, macropain) 26S subunit, ATPase, 2		1.47925	0.00727349
GATA6	A_23_P304450	NM_005257	GATA binding protein 6		1.6153	0.00120044
KIAA1919	A_23_P305100	NM_153369	KIAA1919		1.35831	0.0336846
FLJ90430	A_23_P305210	NM_178558	Hypothetical protein FLJ90430		0.724121	0.0347273
DBC-1	A_23_P305321	BC031867	P30 DBC protein		1.53739	0.0121949
FLJ46156	A_23_P3054	NM_198499	FLJ46156 protein		0.686518	0.0244844
PRM3	A_23_P305470	NM_021247	Protamine 3		1.37939	0.0349633
TOP1	A_23_P305507	NM_003286	Topoisomerase (DNA) I		1.37686	0.0267899
RYBP	A_23_P305711	NM_012234	RING1 and YY1 binding protein		0.581357	0.000295471
MI-ER1	A_23_P305723	NM_020948	Mesoderm induction early response 1		0.742302	0.0385311
GALNT1	A_23_P306105	NM_020474	UDP-N-acetyl-alpha-D-galactosamine:polypeptide N-acetylgalactosaminyltransferase 1 (GalNAc-T1)		0.738452	0.0353866
C6orf61	A_23_P30630	AK000177	Chromosome 6 open reading frame 61		1.36259	0.0319682
RGAG1	A_23_P306352	NM_020769	Retrotransposon gag domain containing 1		0.699508	0.019286
ZBTB11	A_23_P306479	BC003066	Zinc finger and BTB domain containing 11		1.53475	0.00360974
NULL	A_23_P306500	M54968	NULL		0.692588	0.0114985
NULL	A_23_P306655	AB058754	NULL		1.35837	0.0337524
POLI	A_23_P306890	NM_007195	Polymerase (DNA directed) iota		0.689981	0.0107268
PLXNA2	A_23_P307544	NM_153014	Plexin A2		1.38223	0.0269482
TRAD	A_23_P307563	NM_007064	Serine/threonine kinase with Dbl- and pleckstrin homology domains		1.42865	0.0171249
LOC136306	A_23_P307860	NM_174959	Hypothetical protein LOC136306		0.559615	0.000210985
SIRT5	A_23_P307955	NM_031244	Sirtuin (silent mating type information regulation 2 homolog) 5 (S. cerevisiae)		0.693456	0.0127614
NUP98	A_23_P308032	NM_139131	Nucleoporin 98kDa		2.05316	4.01106e-06
TRIM50C	A_23_P308136	BC033871	Tripartite motif-containing 50C		0.441862	0.00039737
C18orf17	A_23_P308305	AK074875	Chromosome 18 open reading frame 17		1.45267	0.0102704
NULL	A_23_P308483	ENST00000317804	NULL		0.725528	0.0275405
C6orf153	A_23_P308581	NM_033112	Chromosome 6 open reading frame 153		1.36484	0.0310596
SRC	A_23_P308603	NM_005417	V-src sarcoma (Schmidt-Ruppin A-2) viral oncogene homolog (avian)		0.734606	0.0328833
SRC	A_23_P308603	NM_005417	V-src sarcoma (Schmidt-Ruppin A-2) viral oncogene homolog (avian)		0.731107	0.0303604
BHLHB9	A_23_P308954	AB051488	Basic helix-loop-helix domain containing, class B, 9		1.43631	0.0127617
HLA-DPA1	A_23_P30913	NM_033554	Major histocompatibility complex, class II, DP alpha 1		0.674458	0.00695685
C19orf4	A_23_P309155	NM_012109	Chromosome 19 open reading frame 4		0.614702	0.0310692
C21orf69	A_23_P309198	NM_058189	Chromosome 21 open reading frame 69		1.33604	0.0444069
MDM2	A_23_P309545	NM_006882	Mdm2, transformed 3T3 cell double minute 2, p53 binding protein (mouse)		0.531846	3.62742e-05
KIAA0776	A_23_P30956	NM_015323	KIAA0776		0.595953	0.000518883
C20orf119	A_23_P309599	AK026760	Chromosome 20 open reading frame 119		0.750385	0.0491761
PTPN2	A_23_P309701	NM_002828	Protein tyrosine phosphatase, non-receptor type 2		1.60098	0.00146159
C15orf19	A_23_P309850	NM_152260	Chromosome 15 open reading frame 19		1.32828	0.0483324
ZNF449	A_23_P309865	NM_152695	Zinc finger protein 449		0.703922	0.0155888
NULL	A_23_P309950	NM_144592	NULL		0.349491	0.000388717
NULL	A_23_P309989	AB020638	NULL		1.41832	0.0171216
BCL2L11	A_23_P309991	NM_138621	BCL2-like 11 (apoptosis facilitator)		1.4386	0.0127717
KIAA1217	A_23_P310022	AB033043	KIAA1217		0.731395	0.0303896
SYNPO2	A_23_P310094	AK021484	Synaptopodin 2		1.71605	0.00917016
NULL	A_23_P310274	NR_001296	NULL		1.37368	0.0326653
NULL	A_23_P310295	BC002811	NULL		1.34804	0.0381421
TCOF1	A_23_P310317	NM_000356	Treacher Collins-Franceschetti syndrome 1		1.52261	0.00411871
MDGA1	A_23_P310460	NM_153487	MAM domain containing glycosylphosphatidylinositol anchor 1		0.532159	3.63121e-05
FLJ31265	A_23_P310560	NM_152395	Hypothetical protein FLJ31265		1.3702	0.0291397
MOXD1	A_23_P31064	NM_015529	Monooxygenase, DBH-like 1		0.697663	0.0131549
PCDH7	A_23_P310921	NM_002589	BH-protocadherin (brain-heart)		2.29865	2.21237e-07
COL6A2	A_23_P310956	NM_058175	Collagen, type VI, alpha 2		0.592443	0.00064647
COL21A1	A_23_P31124	NM_030820	Collagen, type XXI, alpha 1		0.288864	8.60466e-12
FLCN	A_23_P311410	AL831885	Hypothetical protein MGC13008		0.693257	0.0482096
L3MBTL3	A_23_P311885	AB058701	L(3)mbt-like 3 (Drosophila)		0.625516	0.00150802
C14orf78	A_23_P311912	AB095939	Chromosome 14 open reading frame 78		0.699188	0.0146939
EDN2	A_23_P312150	NM_001956	Endothelin 2		0.467609	1.8337e-06
RBM19	A_23_P312344	NM_016196	RNA binding motif protein 19		1.63126	0.000979467
CIRBP	A_23_P312652	AK094781	Cold inducible RNA binding protein		0.752956	0.0484501
IPLA2(GAMMA)	A_23_P312718	AK024335	Intracellular membrane-associated calcium-independent phospholipase A2 gamma		0.727797	0.0277521
SILV	A_23_P312851	NM_006928	Silver homolog (mouse)		0.664995	0.00543071
KRTAP8-1	A_23_P312932	NM_175857	Keratin associated protein 8-1		1.40031	0.0414767
PEF	A_23_P313	NM_012392	PEF protein with a long N-terminal hydrophobic domain (peflin)		1.41507	0.0166058
HOXA13	A_23_P31306	NM_000522	Homeo box A13		1.5827	0.00195881
NULL	A_23_P31335	NM_016265	NULL		0.669577	0.00604083
MGC34725	A_23_P313550	NM_173637	Hypothetical protein MGC34725		1.42595	0.0302753
DKFZP564F0522	A_23_P313728	AK074867	DKFZP564F0522 protein		1.37497	0.0274219
NME6	A_23_P313961	NM_005793	Non-metastatic cells 6, protein expressed in (nucleoside-diphosphate kinase)		1.43248	0.013323
BIA2	A_23_P314052	NM_015431	Olfactory receptor, family 2, subfamily W, member 3		1.65664	0.000692299
ARHGAP1	A_23_P314070	NM_004308	Rho GTPase activating protein 1		1.37164	0.0285689
NOLC1	A_23_P314151	NM_004741	Nucleolar and coiled-body phosphoprotein 1		1.57745	0.00198991
STEAP	A_23_P31453	NM_012449	Six transmembrane epithelial antigen of the prostate		1.36369	0.0316083
SPTLC2	A_23_P3146	Y08686	Serine palmitoyltransferase, long chain base subunit 2		1.41873	0.0159244
PRKAG2	A_23_P314760	NM_016203	Protein kinase, AMP-activated, gamma 2 non-catalytic subunit		1.32566	0.0498821
NULL	A_23_P315252	NM_173711	NULL		0.702578	0.014949
MT3	A_23_P315273	NM_005954	Metallothionein 3 (growth inhibitory factor (neurotrophic))		1.51356	0.0255527
CXCL2	A_23_P315364	NM_002089	Chemokine (C-X-C motif) ligand 2		1.37125	0.0349208
NULL	A_23_P31550	AK021933	NULL		1.69648	0.000407293
NRG1	A_23_P315815	NM_004495	Neuregulin 1		1.51275	0.0050712
BAIAP2	A_23_P315836	NM_017451	BAI1-associated protein 2		1.82565	7.38703e-05
NCOA5	A_23_P315843	NM_020967	Nuclear receptor coactivator 5		1.57047	0.00247156
G10	A_23_P31602	NM_003910	Maternal G10 transcript		1.33364	0.0453343
NULL	A_23_P316085	ENST00000239854	NULL		1.75155	0.00028806
KIAA1374	A_23_P316150	AB037795	KIAA1374 protein		0.624254	0.00143969
CXorf40	A_23_P316239	NM_178124	Chromosome X open reading frame 40		0.663788	0.00509191
TCBA1	A_23_P316501	NM_153355	T-cell lymphoma breakpoint associated target 1		0.664094	0.00526369
NULL	A_23_P317056	NM_173714	NULL		0.583847	0.000327448
SYTL5	A_23_P317082	NM_138780	Synaptotagmin-like 5		1.64259	0.00128797
STMN4	A_23_P31739	NM_030795	Stathmin-like 4		0.623534	0.00178302
PKIA	A_23_P31765	NM_006823	Protein kinase (cAMP-dependent, catalytic) inhibitor alpha		0.676598	0.00739523
AP1G1	A_23_P318208	NM_001128	Adaptor-related protein complex 1, gamma 1 subunit		1.43009	0.0137444
ZAK	A_23_P318300	NM_133646	Sterile alpha motif and leucine zipper containing kinase AZK		0.69257	0.0114946
CUGBP1	A_23_P318396	NM_006560	CUG triplet repeat, RNA binding protein 1		1.45423	0.0101756
ATP6V1B2	A_23_P31844	NM_001693	ATPase, H+ transporting, lysosomal 56/58kDa, V1 subunit B, isoform 2		1.32553	0.0499468
KIAA1430	A_23_P318581	AB037851	KIAA1430		0.628336	0.00164989
CCNK	A_23_P3186	BC015935	Cyclin K		1.35836	0.0336554
CYHR1	A_23_P318604	BC004544	Cysteine and histidine rich 1		1.39655	0.0209859
SSTR2	A_23_P318800	NM_001050	Somatostatin receptor 2		1.62328	0.00191458
SIAT4A	A_23_P31893	NM_003033	Sialyltransferase 4A (beta-galactoside alpha-2,3-sialyltransferase)		0.721792	0.0241178
SIAT4A	A_23_P31896	NM_003033	Sialyltransferase 4A (beta-galactoside alpha-2,3-sialyltransferase)		0.71575	0.0209175
ASS	A_23_P31921	NM_054012	Argininosuccinate synthetase		0.682997	0.00897141
C9orf26	A_23_P31945	NM_033439	Chromosome 9 open reading frame 26 (NF-HEV)		0.528024	3.96988e-05
PGBD3	A_23_P319565	NM_170753	Excision repair cross-complementing rodent repair deficiency, complementation group 6		1.57796	0.0019854
MGC5352	A_23_P319719	AK097688	Hypothetical protein MGC5352		1.57777	0.0019988
UNC13B	A_23_P31978	AF090884	Unc-13 homolog B (C. elegans)		1.44189	0.0132762
XRN1	A_23_P319792	AL133623	5'-3' exoribonuclease 1		0.588643	0.000393615
KIAA1076	A_23_P319895	AB028999	KIAA1076 protein		1.61883	0.00120916
WNT7B	A_23_P320054	NM_058238	Wingless-type MMTV integration site family, member 7B		0.357198	1.05176e-08
C20orf139	A_23_P320113	NM_080725	Chromosome 20 open reading frame 139		1.37197	0.0284538
FLJ39660	A_23_P320190	NM_173646	Hypothetical protein FLJ39660		0.612941	0.00102243
C9orf95	A_23_P32036	NM_017881	Chromosome 9 open reading frame 95		0.577936	0.000258321
LPIN1	A_23_P320371	AF147446	Lipin 1		0.59579	0.00054982
SURF4	A_23_P32052	AF078866	Surfeit 4		1.40752	0.0182627
PPFIA3	A_23_P320553	NM_003660	Protein tyrosine phosphatase, receptor type, f polypeptide (PTPRF), interacting protein (liprin), al		0.609604	0.000971931
RGS16	A_23_P320578	NM_002928	Regulator of G-protein signalling 16		0.673205	0.00671085
NELF	A_23_P32064	NM_015537	Nasal embryonic LHRH factor		0.713816	0.0201854
NULL	A_23_P320728	AL136788	NULL		0.70678	0.0219854
MEF2C	A_23_P320739	NM_002397	MADS box transcription enhancer factor 2, polypeptide C (myocyte enhancer factor 2C)		1.32859	0.0481563
DKFZP434A0131	A_23_P320837	NM_018991	DKFZp434A0131 protein		0.656855	0.0203372
FLJ20054	A_23_P320897	NM_019049	Family with sequence similarity 31, member B		0.737948	0.0350246
INADL	A_23_P321034	AB044807	InaD-like protein		0.753075	0.0489171
STK11IP	A_23_P321320	NM_052902	Serine/threonine kinase 11 interacting protein		1.4218	0.015243
FLJ33069	A_23_P321354	NM_144649	Hypothetical protein FLJ33069		0.37805	1.08249e-06
PEX11G	A_23_P321466	NM_080662	Peroxisomal biogenesis factor 11 gamma		0.60131	0.000860909
MGC34648	A_23_P321473	NM_152660	Hypothetical protein MGC34648		1.44599	0.0112213
C7orf3	A_23_P322196	BC007902	Chromosome 7 open reading frame 3		1.44614	0.0111879
KLF4	A_23_P32233	NM_004235	Kruppel-like factor 4 (gut)		1.62281	0.00109292
FNBP1	A_23_P32249	AK001616	Formin binding protein 1		1.39891	0.0205607
SRRM2	A_23_P323166	NM_016333	Serine/arginine repetitive matrix 2		1.57291	0.00211381
C9orf102	A_23_P323488	AL389952	Chromosome 9 open reading frame 102		0.679602	0.00816841
C20orf129	A_23_P323751	NM_030919	Chromosome 20 open reading frame 129		1.33165	0.0464273
PTER	A_23_P323774	NM_030664	Phosphotriesterase related		0.691555	0.0111917
C20orf40	A_23_P323783	NM_144703	Chromosome 20 open reading frame 40		1.76805	0.000157082
ISG20	A_23_P32404	NM_002201	Interferon stimulated gene 20kDa		0.680767	0.00831977
NULL	A_23_P32426	THC1992523	NULL		1.44708	0.0110492
ALAD	A_23_P324278	NM_000031	Aminolevulinate, delta-, dehydratase		1.38871	0.0233745
DISP2	A_23_P324340	NM_033510	Dispatched homolog 2 (Drosophila)		1.457	0.00980291
MGC3047	A_23_P32444	NM_032348	Hypothetical protein MGC3047		0.560125	0.00012577
NULL	A_23_P324538	NM_178433	NULL		1.37523	0.034406
EXOSC4	A_23_P32463	NM_019037	Exosome component 4		1.4051	0.0188291
KIAA1199	A_23_P324754	AY007811	KIAA1199		1.57274	0.00982397
ZNRF2	A_23_P325017	NM_147128	Zinc and ring finger 2		1.34725	0.0385494
TMPO	A_23_P325040	NM_003276	Thymopoietin		1.50859	0.00495477
PTOV1	A_23_P325080	NM_017432	Prostate tumor overexpressed gene 1		0.737753	0.034878
LOC56931	A_23_P325547	NM_020175	Hypothetical protein from EUROIMAGE 1967720		1.36662	0.030412
WDR5	A_23_P32558	NM_052821	WD repeat domain 5		1.54422	0.00309552
ESX1L	A_23_P325606	NM_153448	Extraembryonic, spermatogenesis, homeobox 1-like		1.80616	0.000155454
MGC26963	A_23_P326204	NM_152621	Hypothetical protein MGC26963		1.32996	0.0477769
C6orf170	A_23_P326325	AK055461	Chromosome 6 open reading frame 170		0.599198	0.000988427
TTC18	A_23_P326931	NM_145170	Tetratricopeptide repeat domain 18		0.596226	0.000566326
LOC151963	A_23_P326963	NM_178496	Similar to BcDNA:GH11415 gene product		1.80687	0.0001045
RC3	A_23_P327361	NM_015263	Rabconnectin-3		0.734256	0.0342609
PUNC	A_23_P3274	NM_004884	Putative neuronal cell adhesion molecule		0.533479	4.45359e-05
RFXDC1	A_23_P327462	NM_173560	Regulatory factor X domain containing 1		1.36686	0.0304838
STARD4	A_23_P327519	NM_139164	START domain containing 4, sterol regulated		0.715094	0.0205078
LHX9	A_23_P327562	NM_020204	LIM homeobox 9		0.537428	0.00249503
GATS	A_23_P327777	AK095056	Opposite strand transcription unit to STAG3		0.667571	0.0129338
C20orf96	A_23_P328034	NM_153269	Chromosome 20 open reading frame 96		0.712215	0.0256718
GRID1	A_23_P32805	BC039263	Glutamate receptor, ionotropic, delta 1		0.619173	0.00121216
MLR2	A_23_P328836	AB058698	Ligand-dependent corepressor		0.740954	0.0376027
RASGEF1B	A_23_P331186	NM_152545	RasGEF domain family, member 1B		1.35349	0.0466473
ELSPBP1	A_23_P33664	NM_022142	Epididymal sperm binding protein 1		3.26264	3.4383e-11
MMP12	A_23_P340698	NM_002426	Matrix metalloproteinase 12 (macrophage elastase)		0.475141	1.89299e-05
ONECUT1	A_23_P340717	NM_004498	One cut domain, family member 1		0.435636	1.63004e-05
FANCD2	A_23_P345678	NM_033084	Fanconi anemia, complementation group D2		1.3907	0.0253597
SLC35D1	A_23_P357929	NM_015139	Solute carrier family 35 (UDP-glucuronic acid/UDP-N-acetylgalactosamine dual transporter), member D1		1.70634	0.000379567
ASTN2	A_23_P357936	NM_014010	Astrotactin 2		0.746067	0.0420032
PPP2R5B	A_23_P35796	NM_006244	Protein phosphatase 2, regulatory subunit B (B56), beta isoform		0.670866	0.00635249
LOC115294	A_23_P357966	NM_052937	Similar to hypothetical protein FLJ10883		0.599324	0.0307103
KIFC2	A_23_P358542	NM_145754	Kinesin family member C2		0.670098	0.00663641
KCNJ2	A_23_P329261	NM_000891	Potassium inwardly-rectifying channel, subfamily J, member 2		0.708732	0.0178045
SEC24A	A_23_P329593	BC019341	SEC24 related gene family, member A (S. cerevisiae)		1.63057	0.00101607
DPP7	A_23_P32975	NM_013379	Dipeptidylpeptidase 7		0.622468	0.00135587
HTPAP	A_23_P329971	NM_032483	HTPAP protein		1.40811	0.0189348
POLR2L	A_23_P33015	BC018649	Polymerase (RNA) II (DNA directed) polypeptide L, 7.6kDa		1.86039	4.64319e-05
RFFL	A_23_P330209	NM_057178	Likely ortholog of mouse Rififylin		1.38618	0.0239406
ZADH2	A_23_P330448	BC010734	Zinc binding alcohol dehydrogenase, domain containing 2		1.43986	0.0129099
MAF1	A_23_P33072	NM_032272	Homolog of yeast MAF1		0.7413	0.0379353
NULL	A_23_P330727	ENST00000319909	NULL		1.51742	0.00465185
IQSEC2	A_23_P330788	AB011094	IQ motif and Sec7 domain 2		0.636777	0.00218755
CRSP3	A_23_P330999	NM_015979	Cofactor required for Sp1 transcriptional activation, subunit 3, 130kDa		1.36481	0.0311024
DPYSL4	A_23_P331049	NM_006426	Dihydropyrimidinase-like 4		0.432204	1.88245e-07
MGC22773	A_23_P331072	NM_145258	Hypothetical protein MGC22773		0.734193	0.0384246
DOCK7	A_23_P331348	AK055401	Dedicator of cytokinesis 7		0.587766	0.000380186
STAU2	A_23_P33154	NM_014393	Staufen, RNA binding protein, homolog 2 (Drosophila)		0.688713	0.0103912
FLJ37078	A_23_P331700	NM_153043	Hypothetical protein FLJ37078		0.742576	0.0466471
CD33	A_23_P331748	NM_001772	CD33 antigen (gp67)		1.67126	0.0184254
CD109	A_23_P331928	AK095888	CD109 antigen (Gov platelet alloantigens)		0.695935	0.0125696
STX6	A_23_P331992	AK056657	Syntaxin 6		1.33296	0.045946
FLJ31952	A_23_P332413	NM_144682	Hypothetical protein FLJ31952		0.597981	0.00148901
MGC23401	A_23_P332908	NM_144982	Hypothetical protein MGC23401		0.742465	0.0386907
C19orf23	A_23_P332937	NM_152480	Chromosome 19 open reading frame 23		1.67918	0.000660026
LOC283232	A_23_P332960	NM_174940	Hypothetical protein LOC283232		1.33418	0.0450423
KIAA1040	A_23_P333138	AB028963	KIAA1040 protein		0.691404	0.0124157
PAPLN	A_23_P333640	AK131073	Papilin, proteoglycan-like sulfated glycoprotein		0.630984	0.00180386
MHC2TA	A_23_P33384	AF410154	MHC class II transactivator		0.263933	9.17152e-06
TRIM14	A_23_P334083	NM_033219	Tripartite motif-containing 14		1.4346	0.0344296
KIAA1937	A_23_P334447	BC027293	KIAA1937 protein		0.45847	0.0170802
JRK	A_23_P334630	NM_003724	Jerky homolog (mouse)		1.45127	0.0120006
JRK	A_23_P334635	NM_003724	Jerky homolog (mouse)		1.44074	0.0128245
MGC11256	A_23_P33465	NM_024324	Hypothetical protein MGC11256		1.334	0.0451373
PML	A_23_P334664	NM_033246	Promyelocytic leukemia		1.42536	0.0255154
C6orf128	A_23_P334870	BC029657	Chromosome 6 open reading frame 128		1.47745	0.00822258
SHANK2	A_23_P334883	NM_012309	SH3 and multiple ankyrin repeat domains 2		0.586629	0.00193445
SARM1	A_23_P335069	BC022100	Sterile alpha and TIR motif containing 1		1.75705	0.00018096
EGFL4	A_23_P335198	AB011541	EGF-like-domain, multiple 4		0.593226	0.000501332
KIAA0657	A_23_P335695	AK023854	KIAA0657 protein		0.520421	2.0984e-05
TOB2	A_23_P335813	NM_016272	Transducer of ERBB2, 2		0.750011	0.0461615
GPR155	A_23_P335958	NM_152529	G protein-coupled receptor 155		0.665781	0.00562911
HOXC12	A_23_P335981	NM_173860	Homeo box C12		0.662889	0.0189356
DKFZP564C186	A_23_P336015	NM_015658	DKFZP564C186 protein		1.33243	0.046051
RIPX	A_23_P336083	NM_014961	Rap2 interacting protein x		0.730607	0.046087
MGC27345	A_23_P336218	BC024231	Hypothetical protein MGC27345		1.32569	0.0498658
OSBP	A_23_P336449	NM_002556	Oxysterol binding protein		1.6043	0.00140539
FARS1	A_23_P33720	NM_006567	Phenylalanine-tRNA synthetase 1 (mitochondrial)		1.33661	0.0437987
FLJ32685	A_23_P337270	AK057247	Hypothetical protein FLJ32685		2.00265	0.000346303
PAI-RBP1	A_23_P337424	BC036414	PAI-1 mRNA-binding protein		0.583614	0.000329192
ZFYVE9	A_23_P33768	NM_007324	Zinc finger, FYVE domain containing 9		0.70877	0.0175028
NULL	A_23_P337746	NM_006177	NULL		1.525	0.00417431
[truncated: 4,906 more rows]
