# Supplementary material for: A transcript profiling approach reveals the zinc finger transcription factor ZNF191 is a pleiotropic factor
Source: BMC Genomics. 2009 May 22;10:241. doi: 10.1186/1471-2164-10-241 (PMC2694838; doi:10.1186/1471-2164-10-241)
Supplement: Additional file 2 — Regulated genes by ZNF191 knockdown. Table S2 consists of the regulated probes by ZNF191 knockdown, containing the assigned designations (Accession number and sequence name), the fold of changed expression and PValueLogRatio(smaller than 0.05)for these genes. [file 1471-2164-10-241-S2.xls]

## Sheet: Sheet1
Regulated genes by ZNF191 knockdown
Symbol	ProbeName	GenBank	Title		Fold change	PValueLogRatio
NELL2	A_23_P10025	NM_006159	NEL-like 2 (chicken)		1.36931	0.0294069
JJAZ1	A_23_P100883	NM_015355	Joined to JAZF1		1.52545	0.00396723
KRTHA4	A_23_P101054	NM_021013	Keratin, hair, acidic, 4		0.42231	5.9105e-07
EML2	A_23_P101297	NM_012155	Echinoderm microtubule associated protein like 2		0.749284	0.0449342
FLJ14011	A_23_P101623	NM_022103	Hypothetical zinc finger protein FLJ14011		1.39054	0.0232377
NAV1	A_23_P103561	BC007523	Neuron navigator 1		0.678875	0.00808592
HSPBP1	A_23_P10685	NM_012267	Hsp70-interacting protein		0.728041	0.027905
MGC13024	A_23_P106898	NM_152288	Hypothetical protein MGC13024		1.32706	0.0492094
LRRC6	A_23_P112004	NM_012472	Leucine rich repeat containing 6		1.41623	0.0238382
DPH2L1	A_23_P118462	NM_001383	Candidate tumor suppressor in ovarian cancer 2		1.36092	0.0325893
ATF4	A_23_P120933	NM_001675	Activating transcription factor 4 (tax-responsive enhancer element B67)		0.728973	0.0285155
CXCR4	A_23_P102000	NM_003467	Chemokine (C-X-C motif) receptor 4		1.33979	0.0421131
CXCR4	A_23_P102000	NM_003467	Chemokine (C-X-C motif) receptor 4		1.34015	0.0419286
CXCR4	A_23_P102000	NM_003467	Chemokine (C-X-C motif) receptor 4		1.32551	0.0499469
CXCR4	A_23_P102000	NM_003467	Chemokine (C-X-C motif) receptor 4		1.37742	0.0266004
CXCR4	A_23_P102000	NM_003467	Chemokine (C-X-C motif) receptor 4		1.35201	0.036327
CXCR4	A_23_P102000	NM_003467	Chemokine (C-X-C motif) receptor 4		1.34185	0.0410797
CXCR4	A_23_P102000	NM_003467	Chemokine (C-X-C motif) receptor 4		1.36963	0.0292882
SLC40A1	A_23_P102391	NM_014585	Solute carrier family 40 (iron-regulated transporter), member 1		1.48922	0.00639403
MSH2	A_23_P102471	NM_000251	MutS homolog 2, colon cancer, nonpolyposis type 1 (E. coli)		1.40066	0.0199081
MSH2	A_23_P102471	NM_000251	MutS homolog 2, colon cancer, nonpolyposis type 1 (E. coli)		1.38478	0.0242804
MSH2	A_23_P102471	NM_000251	MutS homolog 2, colon cancer, nonpolyposis type 1 (E. coli)		1.4056	0.0187094
C2orf18	A_23_P102494	NM_017877	Chromosome 2 open reading frame 18		0.714339	0.0202876
CCT8	A_23_P102876	D13627	Chaperonin containing TCP1, subunit 8 (theta)		0.609473	0.00085383
MAFF	A_23_P103110	NM_012323	V-maf musculoaponeurotic fibrosarcoma oncogene homolog F (avian)		0.446154	5.17576e-07
NES	A_23_P103672	NM_006617	Nestin		0.705182	0.0160298
LOC126755	A_23_P103877	BC016048	Hypothetical protein LOC126755		0.457369	8.28523e-07
GCLM	A_23_P103996	NM_002061	Glutamate-cysteine ligase, modifier subunit		0.74131	0.0377019
MGC15634	A_23_P104138	BC007286	Hypothetical protein MGC15634		0.744013	0.0402179
ITIH5	A_23_P104252	AB075833	Inter-alpha (globulin) inhibitor H5		1.91748	2.59066e-05
MYPN	A_23_P104438	NM_032578	Myopalladin		1.46179	0.0154425
PIK3AP1	A_23_P104445	NM_152309	Phosphoinositide-3-kinase adaptor protein 1		0.609238	0.00289959
ALOX5	A_23_P104464	NM_000698	Arachidonate 5-lipoxygenase		1.33645	0.0440111
NULL	A_23_P10488	AK057704	NULL		1.63804	0.00397042
VMD2	A_23_P104996	NM_004183	Vitelliform macular dystrophy (Best disease, bestrophin)		1.41207	0.0189841
HRASLS2	A_23_P105012	NM_017878	HRAS-like suppressor 2		1.83714	0.000463954
DKFZP564J0863	A_23_P105028	NM_015459	DKFZP564J0863 protein		0.730636	0.029639
SCUBE2	A_23_P105144	NM_020974	Signal peptide, CUB domain, EGF-like 2		1.43526	0.0137466
CENTD2	A_23_P105184	NM_015242	Centaurin, delta 2		1.3513	0.0366427
ETV6	A_23_P105264	NM_001987	Ets variant gene 6 (TEL oncogene)		0.752611	0.0486071
DKFZP564I0422	A_23_P105382	BC008358	Hypothetical protein DKFZp564I0422		1.3862	0.0240319
ACTN1	A_23_P105957	NM_001102	Actinin, alpha 1		0.719658	0.0228818
NULL	A_23_P10605	A_23_P10605	NULL		0.693249	0.0117642
THAP10	A_23_P106391	NM_020147	THAP domain containing 10		1.334	0.0451451
MGC61550	A_23_P106425	NM_182616	Hypothetical protein MGC61550		0.717581	0.0220021
RPS2	A_23_P106708	NM_002952	Ribosomal protein S2		0.485107	3.61082e-06
NULL	A_23_P106814	A_23_P106814	NULL		0.734105	0.0364464
CHST6	A_23_P106922	NM_021615	Carbohydrate (N-acetylglucosamine 6-O) sulfotransferase 6		1.36022	0.0334062
FLJ10534	A_23_P107087	AB037822	Hypothetical protein FLJ10534		0.662417	0.00488767
MBTD1	A_23_P107238	NM_017643	Mbt domain containing 1		1.74589	0.00131146
FLJ35934	A_23_P107432	NM_207453	FLJ35934 protein		1.36727	0.0301523
EDG8	A_23_P107744	NM_030760	Endothelial differentiation, sphingolipid G-protein-coupled receptor, 8		1.38296	0.0302767
ZNF563	A_23_P107881	NM_145276	Zinc finger protein 563		1.77752	0.000447435
SLC7A10	A_23_P108075	NM_019849	Solute carrier family 7, (neutral amino acid transporter, y+ system) member 10		1.57402	0.00422109
PPP3R1	A_23_P108592	NM_000945	Protein phosphatase 3 (formerly 2B), regulatory subunit B, 19kDa, alpha isoform (calcineurin B, type		0.675713	0.00802022
FHL2	A_23_P108751	NM_001450	Four and a half LIM domains 2		0.732075	0.0306294
FRZB	A_23_P10902	U91903	Frizzled-related protein		1.37221	0.0299359
GABRB3	A_23_P10966	NM_000814	Gamma-aminobutyric acid (GABA) A receptor, beta 3		1.55375	0.011317
PRO2730	A_23_P109877	NM_025222	Hypothetical protein PRO2730		0.595248	0.000505426
	A_23_P110412	AK023055	Similar to hypothetical protein LOC231503		1.47444	0.00820291
FST	A_23_P110531	NM_013409	Follistatin		1.4321	0.0139109
STC2	A_23_P110686	NM_003714	Stanniocalcin 2		0.597736	0.000556319
DUSP1	A_23_P110712	NM_004417	Dual specificity phosphatase 1		0.745307	0.041138
CSF1R	A_23_P110791	NM_005211	Colony stimulating factor 1 receptor, formerly McDonough feline sarcoma viral (v-fms) oncogene homol		0.733736	0.033897
SLC17A5	A_23_P110896	AK075320	Solute carrier family 17 (anion/sugar transporter), member 5		1.78911	0.000118492
GSTA4	A_23_P110941	NM_001512	Glutathione S-transferase A4		1.35445	0.035266
PPIL6	A_23_P111361	NM_173672	Peptidylprolyl isomerase (cyclophilin)-like 6		1.40998	0.0179396
FLJ38564	A_23_P11144	NM_000390	Hypothetical protein FLJ38564		1.57824	0.00226971
TRAM1	A_23_P112135	NM_014294	Translocation associated membrane protein 1		1.34435	0.0398569
GNG10	A_23_P112260	U31383	Guanine nucleotide binding protein (G protein), gamma 10		0.63215	0.00187527
RPL35	A_23_P112429	NM_007209	Ribosomal protein L35		0.620354	0.00125487
FLJ10759	A_23_P112602	NM_018207	Hypothetical protein FLJ10759		0.75346	0.0490205
F8A1	A_23_P11262	NM_012151	Coagulation factor VIII-associated (intronic transcript)		1.39393	0.0216612
SCN9A	A_23_P112726	NM_002977	Sodium channel, voltage-gated, type IX, alpha		1.33851	0.0430164
AR	A_23_P113111	NM_000044	Androgen receptor (dihydrotestosterone receptor; testicular feminization; spinal and bulbar muscular		1.35528	0.0349763
AR	A_23_P113111	NM_000044	Androgen receptor (dihydrotestosterone receptor; testicular feminization; spinal and bulbar muscular		1.3992	0.020313
AR	A_23_P113111	NM_000044	Androgen receptor (dihydrotestosterone receptor; testicular feminization; spinal and bulbar muscular		1.36068	0.0327292
AR	A_23_P113111	NM_000044	Androgen receptor (dihydrotestosterone receptor; testicular feminization; spinal and bulbar muscular		1.4386	0.0123258
AR	A_23_P113111	NM_000044	Androgen receptor (dihydrotestosterone receptor; testicular feminization; spinal and bulbar muscular		1.36682	0.0303634
AR	A_23_P113111	NM_000044	Androgen receptor (dihydrotestosterone receptor; testicular feminization; spinal and bulbar muscular		1.43248	0.013343
AR	A_23_P113111	NM_000044	Androgen receptor (dihydrotestosterone receptor; testicular feminization; spinal and bulbar muscular		1.33535	0.0445114
AR	A_23_P113111	NM_000044	Androgen receptor (dihydrotestosterone receptor; testicular feminization; spinal and bulbar muscular		1.32968	0.04763
WIG1	A_23_P113283	AK022358	P53 target zinc finger protein		1.60687	0.0013589
CDCP1	A_23_P113613	NM_022842	CUB domain-containing protein 1		0.575922	0.00680943
TUBB5	A_23_P113656	NM_006087	Tubulin, beta, 5		0.711174	0.023122
BTBD14A	A_23_P113825	NM_144653	BTB (POZ) domain containing 14A		0.754069	0.0495809
SEC3L1	A_23_P113966	NM_018261	SEC3-like 1 (S. cerevisiae)		1.36493	0.0310287
SEC3L1	A_23_P113972	NM_018261	SEC3-like 1 (S. cerevisiae)		1.33633	0.0439436
KLHL5	A_23_P114048	AF123320	Kelch-like 5 (Drosophila)		0.619202	0.0122997
FLJ20298	A_23_P114172	NM_017752	FLJ20298 protein		1.60072	0.00146744
NULL	A_23_P114314	NM_005193	NULL		0.436337	0.000205493
RNF127	A_23_P114414	AK026265	Ring finger protein 127		0.753981	0.0496857
ARHGEF16	A_23_P114670	NM_014448	Rho guanine exchange factor (GEF) 16		0.719843	0.0230329
FLJ14904	A_23_P114934	NM_032858	Hypothetical protein FLJ14904		1.86243	0.000138647
RPL22	A_23_P115460	NM_000983	Ribosomal protein L22		1.42121	0.0153568
CCAR1	A_23_P115842	NM_018237	Cell division cycle and apoptosis regulator 1		1.38354	0.0246572
NULL	A_23_P115902	THC1976152	NULL		1.3292	0.0479632
LOC120376	A_23_P116173	BC042557	Hypothetical protein LOC120376		1.38687	0.0249397
MDK	A_23_P116235	NM_002391	Midkine (neurite growth-promoting factor 2)		1.40159	0.019678
HRASLS3	A_23_P116414	NM_007069	HRAS-like suppressor 3		0.748473	0.0440446
SOS2	A_23_P117546	AK129920	Son of sevenless homolog 2 (Drosophila)		1.44278	0.011699
FKBP3	A_23_P117558	NM_002013	FK506 binding protein 3, 25kDa		1.51404	0.00461175
KIAA0101	A_23_P117852	NM_014736	KIAA0101		1.49331	0.00605346
WNT4	A_23_P11787	NM_030761	Wingless-type MMTV integration site family, member 4		1.69048	0.000485626
CRABP1	A_23_P117882	NM_004378	Cellular retinoic acid binding protein 1		0.746301	0.0430199
ARL6IP	A_23_P118150	NM_015161	ADP-ribosylation factor-like 6 interacting protein		1.34589	0.0391224
GABARAPL2	A_23_P118313	NM_007285	GABA(A) receptor-associated protein-like 2		1.36454	0.0311773
BIRC5	A_23_P118815	BC000784	Baculoviral IAP repeat-containing 5 (survivin)		0.744801	0.0406891
TOP2A	A_23_P118834	NM_001067	Topoisomerase (DNA) II alpha 170kDa		1.55718	0.0026059
MGC11242	A_23_P118894	NM_024320	Hypothetical protein MGC11242		1.51191	0.00682664
NULL	A_23_P119006	THC1933421	NULL		1.36598	0.0307985
ICAM5	A_23_P119143	NM_003259	Intercellular adhesion molecule 5, telencephalin		0.729818	0.0302939
RHPN2	A_23_P119464	AF268032	Rhophilin, Rho GTPase binding protein 2		0.710839	0.0184891
ABHD9	A_23_P119593	NM_024794	Abhydrolase domain containing 9		0.730592	0.0296252
KIAA0961	A_23_P119735	AB023178	Zinc finger protein KIAA0961		1.55608	0.021757
MCFD2	A_23_P120270	AF475284	Multiple coagulation factor deficiency 2		0.713641	0.0197589
JAM2	A_23_P120667	NM_021219	Junctional adhesion molecule 2		1.66902	0.000669353
KCNE2	A_23_P120694	NM_172201	Potassium voltage-gated channel, Isk-related family, member 2		1.7177	0.00245292
TTC3	A_23_P120710	NM_003316	Tetratricopeptide repeat domain 3		1.51881	0.00433102
PKDREJ	A_23_P120982	NM_006071	Polycystic kidney disease (polycystin) and REJ (sperm receptor for egg jelly homolog, sea urchin)-li		1.85176	0.00213329
AXUD1	A_23_P121011	NM_033027	AXIN1 up-regulated 1		0.643574	0.00281353
LYZL4	A_23_P121144	NM_144634	Lysozyme-like 4		2.25256	4.78003e-05
EIF4A2	A_23_P121250	NM_001967	Eukaryotic translation initiation factor 4A, isoform 2		1.41058	0.0175712
TNFSF10	A_23_P121253	NM_003810	Tumor necrosis factor (ligand) superfamily, member 10		1.46651	0.0395535
TNFSF10	A_23_P121253	NM_003810	Tumor necrosis factor (ligand) superfamily, member 10		1.57705	0.0445737
PURB	A_23_P134517	NM_033224	Purine-rich element binding protein B		0.739234	0.0360025
GPM6A	A_23_P121545	NM_005277	Glycoprotein M6A		1.80544	9.57623e-05
CXXC4	A_23_P121676	NM_025212	CXXC finger 4		1.32596	0.0496861
SEPP1	A_23_P121926	NM_005410	Selenoprotein P, plasma, 1		1.36307	0.0317411
BRI3	A_23_P122915	NM_015379	Brain protein I3		1.47838	0.00735634
INHBA	A_23_P122924	NM_002192	Inhibin, beta A (activin A, activin AB alpha polypeptide)		1.55123	0.00284046
NULL	A_23_P123234	A_23_P123234	NULL		0.65851	0.0157057
NULL	A_23_P123234	A_23_P123234	NULL		0.628835	0.0105692
NULL	A_23_P123234	A_23_P123234	NULL		0.72627	0.049091
NULL	A_23_P123234	A_23_P123234	NULL		0.666541	0.0117591
NULL	A_23_P123234	A_23_P123234	NULL		0.614331	0.00395601
RPL30	A_23_P123330	NM_000989	Ribosomal protein L30		0.564389	0.00014847
TOX	A_23_P123413	AK000971	Thymus high mobility group box protein TOX		1.92744	4.99587e-05
PPP1R12B	A_23_P12435	NM_032103	Protein phosphatase 1, regulatory (inhibitor) subunit 12B		0.425864	2.37365e-06
SHOX2	A_23_P124384	NM_006884	Short stature homeobox 2		0.729226	0.0287922
FLJ90036	A_23_P124438	AK074517	Hypothetical protein FLJ90036		1.39154	0.0242126
CR2	A_23_P124542	M26004	Complement component (3d/Epstein Barr virus) receptor 2		0.538995	5.34679e-05
RASGRP1	A_23_P124642	NM_005739	RAS guanyl releasing protein 1 (calcium and DAG-regulated)		1.56248	0.00252649
LRP1	A_23_P124837	NM_002332	Low density lipoprotein-related protein 1 (alpha-2-macroglobulin receptor)		1.4599	0.0105258
LRP1	A_23_P124837	NM_002332	Low density lipoprotein-related protein 1 (alpha-2-macroglobulin receptor)		1.57695	0.00228556
LRP1	A_23_P124837	NM_002332	Low density lipoprotein-related protein 1 (alpha-2-macroglobulin receptor)		1.56055	0.00271266
LRP1	A_23_P124837	NM_002332	Low density lipoprotein-related protein 1 (alpha-2-macroglobulin receptor)		1.54127	0.00355218
LRP1	A_23_P124837	NM_002332	Low density lipoprotein-related protein 1 (alpha-2-macroglobulin receptor)		1.52214	0.00443742
LRP1	A_23_P124837	NM_002332	Low density lipoprotein-related protein 1 (alpha-2-macroglobulin receptor)		1.60834	0.0014332
LRP1	A_23_P124837	NM_002332	Low density lipoprotein-related protein 1 (alpha-2-macroglobulin receptor)		1.5051	0.00553107
LRP1	A_23_P124837	NM_002332	Low density lipoprotein-related protein 1 (alpha-2-macroglobulin receptor)		1.54073	0.00364553
RHOC	A_23_P12514	NM_175744	Ras homolog gene family, member C		1.44567	0.0112343
PPEF1	A_23_P125505	NM_006240	Protein phosphatase, EF hand calcium-binding domain 1		1.64221	0.0018497
FLJ20716	A_23_P125680	NM_017938	Hypothetical protein FLJ20716		1.32669	0.0493983
NAP1L2	A_23_P125705	NM_021963	Nucleosome assembly protein 1-like 2		0.718371	0.0227978
NAP1L3	A_23_P125717	NM_004538	Nucleosome assembly protein 1-like 3		0.581569	0.000716408
TNKS2	A_23_P12620	NM_025235	Tankyrase, TRF1-interacting ankyrin-related ADP-ribose polymerase 2		1.38594	0.023989
TNFSF4	A_23_P126836	NM_003326	Tumor necrosis factor (ligand) superfamily, member 4 (tax-transcriptionally activated glycoprotein 1		1.42037	0.017094
PANK1	A_23_P127054	NM_148977	Pantothenate kinase 1		1.44544	0.0113312
NULL	A_23_P127153	U88048	NULL		0.708073	0.0172003
FLJ10786	A_23_P127484	NM_018219	Hypothetical protein FLJ10786		1.3586	0.0339568
ETS1	A_23_P127525	BC017314	V-ets erythroblastosis virus E26 oncogene homolog 1 (avian)		0.599111	0.00107893
OR8D1	A_23_P127662	AF238489	Olfactory receptor, family 8, subfamily D, member 1		0.587131	0.035773
DKFZP586H2123	A_23_P127911	NM_015430	Regeneration associated muscle protease		0.735529	0.0423159
MARS	A_23_P128036	NM_004990	Methionine-tRNA synthetase		0.747529	0.0431926
NR4A1	A_23_P128230	NM_002135	Nuclear receptor subfamily 4, group A, member 1		0.702106	0.0147727
HSPC132	A_23_P128408	NM_016399	Hypothetical protein HSPC132		1.48	0.00720281
LRRK2	A_23_P128447	AL834529	Leucine-rich repeat kinase 2		1.3709	0.029471
C12orf5	A_23_P128486	NM_020375	Chromosome 12 open reading frame 5		1.35371	0.0355844
GATM	A_23_P129064	NM_001482	Glycine amidinotransferase (L-arginine:glycine amidinotransferase)		1.81889	7.99103e-05
RAD9A	A_23_P12920	NM_004584	RAD9 homolog A (S. pombe)		0.651767	0.00819998
C15orf25	A_23_P129301	BC010903	Chromosome 15 open reading frame 25		0.714548	0.0202193
ATF7IP2	A_23_P129466	NM_024997	Activating transcription factor 7 interacting protein 2		1.60001	0.00147895
MGC16943	A_23_P129717	NM_080663	Similar to RIKEN cDNA 4933424N09 gene		1.44194	0.0119669
DUSP3	A_23_P129956	BC008286	Dual specificity phosphatase 3 (vaccinia virus phosphatase VH1-related)		0.710353	0.0182103
EPN3	A_23_P130027	NM_017957	Epsin 3		1.61643	0.00329269
NULL	A_23_P130187	A_23_P130187	NULL		0.580682	0.000287667
KCTD1	A_23_P130343	BC042371	Potassium channel tetramerisation domain containing 1		1.4715	0.0080453
KCTD1	A_23_P130352	NM_198991	Potassium channel tetramerisation domain containing 1		1.44141	0.0119285
FAM38B	A_23_P130376	NM_022068	Family with sequence similarity 38, member B		1.35036	0.0372624
SLC6A16	A_23_P130735	NM_014037	Solute carrier family 6 (neurotransmitter transporter), member 16		1.35754	0.0344282
ZNF546	A_23_P130876	NM_178544	Zinc finger protein 546		1.4397	0.0121758
NICALIN	A_23_P130900	BC008920	Nicastrin-like protein		0.728666	0.028342
FLJ46061	A_23_P131089	NM_198471	FLJ46061 protein		1.64412	0.000824363
GPR45	A_23_P131534	NM_007227	G protein-coupled receptor 45		0.594151	0.00978783
TNNC2	A_23_P131825	NM_003279	Troponin C2, fast		1.50504	0.00532405
SNAI1	A_23_P131846	NM_005985	Snail homolog 1 (Drosophila)		0.676807	0.00754567
C21orf42	A_23_P132057	NM_058184	Chromosome 21 open reading frame 42		1.83021	0.000171146
LDOC1L	A_23_P132365	NM_032287	Leucine zipper, down-regulated in cancer 1-like		1.36946	0.0293457
CRYGS	A_23_P132738	NM_017541	Crystallin, gamma S		1.51103	0.00513008
FLJ22649	A_23_P132936	NM_021928	Hypothetical protein FLJ22649 similar to signal peptidase SPC22/23		0.751712	0.0471818
FLJ11539	A_23_P133000	AK021601	Hypothetical protein FLJ11539		1.58066	0.00490661
H2AFZ	A_23_P133146	NM_002106	H2A histone family, member Z		1.39955	0.0201892
HMGCS1	A_23_P133263	BC000297	3-hydroxy-3-methylglutaryl-Coenzyme A synthase 1 (soluble)		1.3623	0.0320503
LOC134145	A_23_P133279	BC048801	Hypothetical protein LOC134145		1.33618	0.0439856
FLJ21628	A_23_P133359	NM_030613	Hypothetical protein FLJ21628		1.59622	0.00163556
KLHL3	A_23_P133543	NM_017415	Kelch-like 3 (Drosophila)		1.33198	0.0462567
CYP39A1	A_23_P133712	NM_016593	Cytochrome P450, family 39, subfamily A, polypeptide 1		1.36949	0.0293902
HUS1B	A_23_P133739	AF508547	HUS1 checkpoint homolog b (S. pombe)		0.606206	0.000765776
NULL	A_23_P134405	A_23_P134405	NULL		0.428437	6.55198e-05
ZP3	A_23_P134419	NM_007155	Zona pellucida glycoprotein 3 (sperm receptor)		1.3655	0.0399815
WNT16	A_23_P134601	NM_057168	Wingless-type MMTV integration site family, member 16		2.36741	1.75529e-07
DUSP4	A_23_P134935	NM_001394	Dual specificity phosphatase 4		0.622103	0.00133586
LRRC14	A_23_P134946	BC011377	Leucine rich repeat containing 14		0.740476	0.0370582
KIAA0258	A_23_P135015	BC001725	KIAA0258		0.7321	0.0313569
NULL	A_23_P135063	A_23_P135063	NULL		1.59164	0.00433298
RPL7A	A_23_P135084	NM_000972	Ribosomal protein L7a		0.499018	7.37111e-06
MAGED1	A_23_P135634	NM_006986	Melanoma antigen, family D, 1		1.43224	0.0133429
GOLGB1	A_23_P135787	BX537520	Golgi autoantigen, golgin subfamily b, macrogolgin (with transmembrane signal), 1		1.34328	0.0436534
NULL	A_23_P135948	THC1883116	NULL		1.38308	0.0334968
PRKG1	A_23_P136041	NM_006258	Protein kinase, cGMP-dependent, type I		1.34218	0.0415393
PARK2	A_23_P136077	NM_004562	Parkinson disease (autosomal recessive, juvenile) 2, parkin		1.65181	0.00238495
FLJ32370	A_23_P136172	NM_152417	Hypothetical protein FLJ32370		1.45179	0.0103866
FLJ20421	A_23_P136232	NM_017813	Hypothetical protein FLJ20421		0.747864	0.0435449
KNTC1	A_23_P136817	NM_014708	Kinetochore associated 1		1.37768	0.0265164
KNTC1	A_23_P136817	NM_014708	Kinetochore associated 1		1.33029	0.047187
KNTC1	A_23_P136817	NM_014708	Kinetochore associated 1		1.34991	0.0372659
MAGEA6	A_23_P136870	NM_175868	Melanoma antigen, family A, 6		0.639957	0.030101
MAGEA6	A_23_P136870	NM_175868	Melanoma antigen, family A, 6		0.697431	0.0462086
MAGEA6	A_23_P136870	NM_175868	Melanoma antigen, family A, 6		0.618478	0.0124047
NSBP1	A_23_P136909	NM_030763	Nucleosomal binding protein 1		1.36906	0.0295363
NSBP1	A_23_P136909	NM_030763	Nucleosomal binding protein 1		1.36055	0.0327718
NSBP1	A_23_P136909	NM_030763	Nucleosomal binding protein 1		1.32762	0.0487622
NSBP1	A_23_P136909	NM_030763	Nucleosomal binding protein 1		1.33568	0.0442764
NSBP1	A_23_P136909	NM_030763	Nucleosomal binding protein 1		1.34112	0.0414807
NSBP1	A_23_P136909	NM_030763	Nucleosomal binding protein 1		1.34665	0.0388064
SRPX2	A_23_P136978	NM_014467	Sushi-repeat-containing protein, X-linked 2		0.683222	0.00967263
NAV3	A_23_P13740	AB023155	Neuron navigator 3		1.41246	0.0362715
NFE2	A_23_P13753	NM_006163	Nuclear factor (erythroid-derived 2), 45kDa		0.685029	0.0114655
DKFZP564C186	A_23_P138058	NM_015658	DKFZP564C186 protein		0.739598	0.0362942
NCF2	A_23_P138194	NM_000433	Neutrophil cytosolic factor 2 (65kDa, chronic granulomatous disease, autosomal 2)		0.374759	1.11415e-08
STYK1	A_23_P13822	NM_018423	Protein kinase STYK1		0.737276	0.0353134
C10orf95	A_23_P138480	NM_024886	Chromosome 10 open reading frame 95		0.73078	0.0297894
NEURL	A_23_P138492	NM_004210	Neuralized-like (Drosophila)		0.558231	0.000116121
ATE1	A_23_P138574	NM_007041	Arginyltransferase 1		0.742682	0.0392482
GAPD	A_23_P13899	NM_002046	Glyceraldehyde-3-phosphate dehydrogenase		1.35019	0.0371393
GAPD	A_23_P13899	NM_002046	Glyceraldehyde-3-phosphate dehydrogenase		1.38951	0.0228902
OR8D2	A_23_P139050	AF162668	Olfactory receptor, family 8, subfamily D, member 2		0.613847	0.0160394
SUPT16H	A_23_P151634	NM_007192	Suppressor of Ty 16 homolog (S. cerevisiae)		0.731193	0.0300164
RASAL1	A_23_P139600	NM_004658	RAS protein activator like 1 (GAP1 like)		0.693197	0.0140789
IAPP	A_23_P139648	NM_000415	Islet amyloid polypeptide		0.704904	0.0269551
DUSP6	A_23_P139704	NM_001946	Dual specificity phosphatase 6		0.738206	0.0351977
IRAK4	A_23_P13978	NM_016123	Interleukin-1 receptor-associated kinase 4		1.41311	0.0170625
SYNE2	A_23_P140277	AK095241	Spectrin repeat containing, nuclear envelope 2		1.34042	0.0418298
H63	A_23_P140469	NM_138423	H63 breast cancer expressed gene		1.56716	0.00235909
BRUNOL6	A_23_P140490	NM_052840	Bruno-like 6, RNA binding protein (Drosophila)		0.665745	0.00722285
ABCA3	A_23_P140876	NM_001089	ATP-binding cassette, sub-family A (ABC1), member 3		1.36261	0.0319433
CHC1L	A_23_P14105	NM_001268	Chromosome condensation 1-like		1.52009	0.00426675
FLJ13841	A_23_P141191	NM_024702	Hypothetical protein FLJ13841		1.93506	7.40597e-05
SRR	A_23_P141248	NM_021947	Serine racemase		1.40367	0.0191808
PTRF	A_23_P141376	NM_012232	Polymerase I and transcript release factor		0.70892	0.036415
MYCBPAP	A_23_P141415	NM_032133	MYCBP associated protein		1.5287	0.00898525
TBX21	A_23_P141555	NM_013351	T-box 21		0.605922	0.00672964
DDX48	A_23_P141636	NM_014740	DEAD (Asp-Glu-Ala-Asp) box polypeptide 48		0.738828	0.0356772
TPM4	A_23_P141974	M12127	Tropomyosin 4		0.677092	0.00749917
GRWD1	A_23_P142154	NM_031485	Glutamate-rich WD repeat containing 1		0.712849	0.0193765
HIF3A	A_23_P142187	NM_022462	Hypoxia inducible factor 3, alpha subunit		0.745221	0.0498372
MKNK2	A_23_P142310	NM_017572	MAP kinase interacting serine/threonine kinase 2		1.57557	0.00204028
RPS28	A_23_P142475	NM_001031	Ribosomal protein S28		0.75198	0.0474481
GADD45B	A_23_P142506	NM_015675	Growth arrest and DNA-damage-inducible, beta		0.675951	0.00726532
NULL	A_23_P142533	X01742	NULL		1.39149	0.0246719
MBD5	A_23_P142537	BC014534	Methyl-CpG binding domain protein 5		1.32841	0.0483787
ATP6V1B1	A_23_P142815	NM_001692	ATPase, H+ transporting, lysosomal 56/58kDa, V1 subunit B, isoform 1 (Renal tubular acidosis with de		1.4034	0.0391914
EML4	A_23_P143127	NM_019063	Echinoderm microtubule associated protein like 4		1.3306	0.0470126
ID2	A_23_P143143	NM_002166	Inhibitor of DNA binding 2, dominant negative helix-loop-helix protein		1.4625	0.0090417
KELCHL	A_23_P143580	AK027266	Kelch-like		1.37011	0.0293769
SMP3	A_23_P143935	NM_025163	SMP3 mannosyltransferase		1.61937	0.00114447
CNTN4	A_23_P144020	NM_175613	Contactin 4		1.77126	0.00018476
MGC33365	A_23_P144134	NM_173552	Hypothetical protein MGC33365		1.52772	0.00576754
FLJ20280	A_23_P144438	NM_017741	Hypothetical protein FLJ20280		0.701869	0.0148096
CDH10	A_23_P144656	NM_006727	Cadherin 10, type 2 (T2-cadherin)		1.61396	0.0105342
	A_23_P144677	AF178574	MSTP146 (MST146)		1.67009	0.00057685
CKMT2	A_23_P144778	NM_001825	Creatine kinase, mitochondrial 2 (sarcomeric)		1.358	0.0416171
C14orf166	A_23_P14482	NM_016039	Chromosome 14 open reading frame 166		1.37463	0.0275357
ESM1	A_23_P144843	NM_007036	Endothelial cell-specific molecule 1		0.576426	0.00452014
ADRB2	A_23_P145024	NM_000024	Adrenergic, beta-2-, receptor, surface		1.33427	0.0450513
PLA2G7	A_23_P145096	NM_005084	Phospholipase A2, group VII (platelet-activating factor acetylhydrolase, plasma)		1.34336	0.0403853
C6orf107	A_23_P145370	BX640641	Chromosome 6 open reading frame 107		0.741973	0.0389426
PHIP	A_23_P145437	NM_017934	Pleckstrin homology domain interacting protein		1.52293	0.00410126
EYA4	A_23_P145507	NM_004100	Eyes absent homolog 4 (Drosophila)		1.46939	0.00830174
IL20RA	A_23_P145514	NM_014432	Interleukin 20 receptor, alpha		1.69517	0.000436862
CHRM2	A_23_P145606	NM_000739	Cholinergic receptor, muscarinic 2		0.711116	0.0192125
STAG3	A_23_P145657	NM_012447	Stromal antigen 3		0.677722	0.00775186
C7orf10	A_23_P145711	AB014767	Chromosome 7 open reading frame 10		1.42228	0.0153448
TM4SF12	A_23_P145984	NM_012338	Transmembrane 4 superfamily member 12		1.40047	0.0199611
CYP7A1	A_23_P146198	NM_000780	Cytochrome P450, family 7, subfamily A, polypeptide 1		0.470184	0.00071787
DDEF1	A_23_P146325	AF161539	Development and differentiation enhancing factor 1		0.610813	0.000988861
NOPE	A_23_P14673	NM_020962	Likely ortholog of mouse neighbor of Punc E11		1.35369	0.0356448
RAB33A	A_23_P147025	NM_004794	RAB33A, member RAS oncogene family		1.38995	0.0230365
ZNF271	A_23_P147199	NM_006629	Zinc finger protein 271		1.34305	0.0404905
TCEA2	A_23_P147641	NM_003195	Transcription elongation factor A (SII), 2		1.32745	0.0488221
RIMS2	A_23_P147786	NM_014677	Regulating synaptic membrane exocytosis 2		1.42207	0.0165734
NULL	A_23_P148108	U88898	NULL		0.6705	0.0360236
FLJ13710	A_23_P148249	AK130734	Hypothetical protein FLJ13710		1.34429	0.0398911
MAGEA2	A_23_P148255	NM_005361	Melanoma antigen, family A, 2		0.696292	0.0328585
SH3BGRL	A_23_P148297	BC016709	SH3 domain binding glutamic acid-rich protein like		1.53143	0.00366711
CUL4B	A_23_P148463	AB014595	Cullin 4B		1.37624	0.026992
F5	A_23_P148768	NM_000130	Coagulation factor V (proaccelerin, labile factor)		1.63731	0.00148129
F5	A_23_P148768	NM_000130	Coagulation factor V (proaccelerin, labile factor)		1.51465	0.00707924
F5	A_23_P148768	NM_000130	Coagulation factor V (proaccelerin, labile factor)		1.73545	0.000364034
F5	A_23_P148768	NM_000130	Coagulation factor V (proaccelerin, labile factor)		1.76715	0.000233006
F5	A_23_P148768	NM_000130	Coagulation factor V (proaccelerin, labile factor)		1.85672	8.87478e-05
F5	A_23_P148768	NM_000130	Coagulation factor V (proaccelerin, labile factor)		1.96911	2.96119e-05
F5	A_23_P148768	NM_000130	Coagulation factor V (proaccelerin, labile factor)		1.86593	8.98699e-05
F5	A_23_P148768	NM_000130	Coagulation factor V (proaccelerin, labile factor)		1.689	0.00103435
F5	A_23_P148768	NM_000130	Coagulation factor V (proaccelerin, labile factor)		1.86183	0.000136455
F5	A_23_P148768	NM_000130	Coagulation factor V (proaccelerin, labile factor)		1.75758	0.000487827
FLJ20331	A_23_P148969	NM_017768	Hypothetical protein FLJ20331		1.38289	0.0248592
FIBL-6	A_23_P148990	NM_031935	Hemicentin		1.99327	8.50543e-06
CGN	A_23_P149390	NM_020770	Cingulin		0.751346	0.0477223
FMO1	A_23_P149613	NM_002021	Flavin containing monooxygenase 1		0.717031	0.039101
ACTA2	A_23_P150053	NM_001613	Actin, alpha 2, smooth muscle, aorta		1.53679	0.00341525
NULL	A_23_P150198	A_23_P150198	NULL		2.21997	7.63431e-06
AD031	A_23_P150325	NM_032021	AD031 protein		1.38593	0.0239906
SLN	A_23_P150343	NM_003063	Sarcolipin		0.652155	0.00498348
NULL	A_23_P150827	THC1835732	NULL		1.34604	0.0390594
FLJ10408	A_23_P151059	NM_018088	Hypothetical protein FLJ10408		0.663097	0.0050438
ARHGDIB	A_23_P151075	NM_001175	Rho GDP dissociation inhibitor (GDI) beta		0.556242	0.000136201
CGI-04	A_23_P151093	NM_015936	CGI-04 protein		0.745466	0.0412805
RPL6	A_23_P151321	NM_000970	Ribosomal protein L6		0.604835	0.000721501
MGC5590	A_23_P151361	BC000868	Hypothetical protein MGC5590		0.671772	0.0468993
CKAP2	A_23_P151405	NM_018204	Cytoskeleton associated protein 2		1.49082	0.00625382
PLEK2	A_23_P151506	NM_016445	Pleckstrin 2		0.677639	0.00761923
GARNL1	A_23_P151565	AL834362	GTPase activating Rap/RanGAP domain-like 1		1.45183	0.0103773
GARNL1	A_23_P151570	AL050050	GTPase activating Rap/RanGAP domain-like 1		1.3331	0.0456686
CILP	A_23_P151895	NM_003613	Cartilage intermediate layer protein, nucleotide pyrophosphohydrolase		1.43335	0.0263826
KIAA0182	A_23_P152420	BC037556	KIAA0182 protein		0.732402	0.0308624
BZRAP1	A_23_P152559	NM_004758	Benzodiazapine receptor (peripheral) associated protein 1		1.33138	0.0469105
GALR1	A_23_P153155	NM_001480	Galanin receptor 1		1.49937	0.012373
MADCAM1	A_23_P153616	NM_130761	Mucosal vascular addressin cell adhesion molecule 1		1.42455	0.0150995
TLE2	A_23_P153676	M99436	Transducin-like enhancer of split 2 (E(sp1) homolog, Drosophila)		1.37963	0.0259923
MLLT1	A_23_P153827	NM_005934	Myeloid/lymphoid or mixed-lineage leukemia (trithorax homolog, Drosophila); translocated to, 1		0.528918	0.000737947
CD68	A_23_P15394	BC015557	CD68 antigen		0.509585	1.27087e-05
FLJ23451	A_23_P153941	NM_024766	Hypothetical protein FLJ23451		1.36219	0.0346831
NULL	A_23_P153958	THC2003438	NULL		1.47997	0.0074396
TUBA1	A_23_P154065	NM_006000	Tubulin, alpha 1 (testis specific)		0.706741	0.0168291
BCL2L11	A_23_P154426	AK027160	BCL2-like 11 (apoptosis facilitator)		0.722686	0.024783
SULF2	A_23_P154605	NM_018837	Sulfatase 2		1.43079	0.0135924
OLIG1	A_23_P154849	BC033290	Oligodendrocyte transcription factor 1		1.46769	0.00845757
DDX5	A_23_P15511	NM_004396	DEAD (Asp-Glu-Ala-Asp) box polypeptide 5		0.736934	0.0341975
PCNP	A_23_P155332	NM_020357	PEST-containing nuclear protein		1.33263	0.0458867
LRRC2	A_23_P155463	NM_024512	Leucine rich repeat containing 2		0.597905	0.00146136
CYP2U1	A_23_P155835	NM_183075	Cytochrome P450, family 2, subfamily U, polypeptide 1		1.42799	0.0141036
CYP2U1	A_23_P155837	NM_183075	Cytochrome P450, family 2, subfamily U, polypeptide 1		1.50326	0.00539012
FLJ22578	A_23_P15603	NM_024864	Hypothetical protein FLJ22578		0.729154	0.0286518
TNPO1	A_23_P156101	NM_002270	Transportin 1		1.33149	0.046517
SLC22A4	A_23_P156180	NM_003059	Solute carrier family 22 (organic cation transporter), member 4		1.34844	0.0405146
TGFBI	A_23_P156327	NM_000358	Transforming growth factor, beta-induced, 68kDa		0.578079	0.000260111
STX11	A_23_P156788	NM_003764	Syntaxin 11		0.725	0.0274651
MEST	A_23_P156970	NM_002402	Mesoderm specific transcript homolog (mouse)		0.475295	2.17327e-06
NSF	A_23_P15714	NM_006178	N-ethylmaleimide-sensitive factor		0.690069	0.0107449
MGC27348	A_23_P157196	BC026177	Similar to ribosomal protein S2; 40S ribosomal protein S2		0.637031	0.00220372
PPP3CC	A_23_P157495	NM_005605	Protein phosphatase 3 (formerly 2B), catalytic subunit, gamma isoform (calcineurin A gamma)		0.663841	0.0051022
RNF18	A_23_P1575	NM_020358	Ring finger protein 18		1.46246	0.0122323
KIAA1764	A_23_P157527	AB051551	KIAA1764 protein		1.47122	0.00813035
C9orf67	A_23_P157736	NM_032728	Chromosome 9 open reading frame 67		1.41104	0.017546
TNC	A_23_P157865	NM_002160	Tenascin C (hexabrachion)		0.752286	0.0477658
C9orf39	A_23_P157963	NM_017738	Chromosome 9 open reading frame 39		1.57729	0.00231696
BRIP1	A_23_P15844	NM_032043	BRCA1 interacting protein C-terminal helicase 1		1.59324	0.00161702
CROT	A_23_P168669	NM_021151	Carnitine O-octanoyltransferase		1.43103	0.0135707
KIAA1505	A_23_P168771	AB040938	KIAA1505 protein		1.52102	0.00426188
TSPYL2	A_23_P158485	NM_022117	TSPY-like 2		1.51266	0.00469567
PRKG1	A_23_P158811	NM_006258	Protein kinase, cGMP-dependent, type I		1.34809	0.0397212
PCDH10	A_23_P158851	NM_032961	Protocadherin 10		1.41004	0.0176993
ZNF521	A_23_P159027	NM_015461	Zinc finger protein 521		1.60713	0.00134106
CRK7	A_23_P159119	NM_016507	CDC2-related protein kinase 7		0.753594	0.0492399
GAS	A_23_P159191	NM_000805	Gastrin		1.51555	0.00668782
NULL	A_23_P159211	AF026246	NULL		1.4694	0.00910251
ASMTL	A_23_P159539	AK090498	Acetylserotonin O-methyltransferase-like		0.732638	0.031077
ASMTL	A_23_P159544	NM_004192	Acetylserotonin O-methyltransferase-like		0.687083	0.0137234
GABRE	A_23_P159775	NM_021990	Gamma-aminobutyric acid (GABA) A receptor, epsilon		1.47822	0.00738561
PNPLA4	A_23_P159797	BC020746	Patatin-like phospholipase domain containing 4		0.408817	1.04457e-07
RAB39B	A_23_P159877	AY052478	RAB39B, member RAS oncogene family		0.417245	5.49883e-06
ARHGAP4	A_23_P159927	NM_001666	Rho GTPase activating protein 4		1.37752	0.0266288
BEX1	A_23_P159952	NM_018476	Brain expressed, X-linked 1		0.737381	0.0345548
IFI16	A_23_P160025	NM_005531	Interferon, gamma-inducible protein 16		1.3664	0.0304732
SLC2A5	A_23_P160159	NM_003039	Solute carrier family 2 (facilitated glucose/fructose transporter), member 5		1.91699	0.00106817
LEFTB	A_23_P160336	NM_020997	Left-right determination, factor B		1.36793	0.0331292
SNFT	A_23_P160720	NM_018664	Jun dimerization protein p21SNFT		0.75029	0.0457858
VIM	A_23_P161190	NM_003380	Vimentin		0.363787	2.24793e-09
ANKRD1	A_23_P161218	NM_014391	Ankyrin repeat domain 1 (cardiac muscle)		0.561815	0.000137866
SPOCK2	A_23_P161280	BC023558	Sparc/osteonectin, cwcv and kazal-like domains proteoglycan (testican) 2		0.723243	0.025714
MTL5	A_23_P161507	NM_004923	Metallothionein-like 5, testis-specific (tesmin)		1.32703	0.0491932
MGC15912	A_23_P161644	NM_032886	Hypothetical protein MGC15912		1.46662	0.00904462
FLJ11088	A_23_P162279	AK001950	GGA binding partner		1.34621	0.0389777
PKP2	A_23_P162466	NM_004572	Plakophilin 2		0.724053	0.0254254
HSPB8	A_23_P162579	NM_014365	Heat shock 22kDa protein 8		0.689343	0.0105525
VDR	A_23_P162589	NM_000376	Vitamin D (1,25- dihydroxyvitamin D3) receptor		0.720827	0.0236043
VDR	A_23_P162589	NM_000376	Vitamin D (1,25- dihydroxyvitamin D3) receptor		0.728694	0.0284463
VDR	A_23_P162589	NM_000376	Vitamin D (1,25- dihydroxyvitamin D3) receptor		0.708556	0.0174681
VDR	A_23_P162589	NM_000376	Vitamin D (1,25- dihydroxyvitamin D3) receptor		0.704795	0.0158787
VDR	A_23_P162589	NM_000376	Vitamin D (1,25- dihydroxyvitamin D3) receptor		0.672833	0.00665517
VDR	A_23_P162589	NM_000376	Vitamin D (1,25- dihydroxyvitamin D3) receptor		0.704971	0.0159274
VDR	A_23_P162589	NM_000376	Vitamin D (1,25- dihydroxyvitamin D3) receptor		0.685516	0.00951301
VDR	A_23_P162589	NM_000376	Vitamin D (1,25- dihydroxyvitamin D3) receptor		0.685315	0.00946509
VDR	A_23_P162589	NM_000376	Vitamin D (1,25- dihydroxyvitamin D3) receptor		0.649132	0.00326803
VDR	A_23_P162589	NM_000376	Vitamin D (1,25- dihydroxyvitamin D3) receptor		0.650819	0.00344563
TGFB1I4	A_23_P162739	X97299	Transforming growth factor beta 1 induced transcript 4		1.41701	0.0162061
CRYL1	A_23_P162746	BC008562	Crystallin, lambda 1		1.45135	0.0104419
HSPCA	A_23_P162874	NM_005348	Heat shock 90kDa protein 1, alpha		0.736455	0.0338313
NID2	A_23_P163087	NM_007361	Nidogen 2 (osteonidogen)		1.45448	0.0100328
CYP1A1	A_23_P163402	NM_000499	Cytochrome P450, family 1, subfamily A, polypeptide 1		0.634626	0.00242965
NULL	A_23_P163440	AB095929	NULL		1.43532	0.0128295
MMD	A_23_P164047	NM_012329	Monocyte to macrophage differentiation-associated		1.55858	0.00255824
AES	A_23_P165061	AK095154	Amino-terminal enhancer of split		1.42556	0.0145299
ZNF208	A_23_P165239	NM_007153	Zinc finger protein 208		1.40395	0.0197544
	A_23_P165598	AF086541	Similar to death-associated protein		1.52275	0.0312379
ALS2CR8	A_23_P165828	NM_024744	Amyotrophic lateral sclerosis 2 (juvenile) chromosome region, candidate 8		1.51392	0.00538875
FAM3B	A_23_P166269	NM_058186	Family with sequence similarity 3, member B		0.717667	0.0290126
RIBC2	A_23_P166526	NM_015653	RIB43A domain with coiled-coils 2		1.37825	0.0263557
PP2447	A_23_P166548	NM_025204	Hypothetical protein PP2447		0.739007	0.0359016
AMOTL2	A_23_P166686	NM_016201	Angiomotin like 2		0.618654	0.00118281
HADHSC	A_23_P167227	NM_005327	L-3-hydroxyacyl-Coenzyme A dehydrogenase, short chain		1.36629	0.0305125
SCOC	A_23_P167293	AB015335	Short coiled-coil protein		1.34797	0.038243
DKFZP564D172	A_23_P167464	AK022140	Hypothetical protein FLJ12078		1.44533	0.0165184
FLJ20152	A_23_P167599	NM_019000	Hypothetical protein FLJ20152		1.44671	0.0110891
IL17F	A_23_P167882	NM_052872	Interleukin 17F		2.01273	1.33593e-05
LOC120224	A_23_P1682	NM_138788	Hypothetical protein BC016153		0.609634	0.00114444
EPHB4	A_23_P168443	NM_004444	EPH receptor B4		1.361	0.0390764
CDK6	A_23_P168651	NM_001259	Cyclin-dependent kinase 6		0.75213	0.0482087
TP53INP1	A_23_P168882	NM_033285	Tumor protein p53 inducible nuclear protein 1		1.37365	0.0278739
DMRT1	A_23_P169293	NM_021951	Doublesex and mab-3 related transcription factor 1		0.657011	0.00438499
NULL	A_23_P169503	NR_001275	NULL		1.51039	0.00630637
NULL	A_23_P170110	AF227517	NULL		0.31452	1.4694e-09
RPESP	A_23_P170649	NM_153225	RPE-spondin		0.533934	0.00762573
COL4A3	A_23_P170679	NM_000091	Collagen, type IV, alpha 3 (Goodpasture antigen)		1.61695	0.00121356
TFPI	A_23_P17095	NM_006287	Tissue factor pathway inhibitor (lipoprotein-associated coagulation inhibitor)		0.698695	0.0135187
TSGA10	A_23_P17103	NM_025244	Testis specific, 10		1.41787	0.01614
CCNB3	A_23_P171107	NM_033031	Cyclin B3		0.657716	0.00782503
KLHL4	A_23_P171150	NM_057162	Kelch-like 4 (Drosophila)		1.3282	0.048733
AMOT	A_23_P171232	NM_133265	Angiomotin		1.71751	0.00031543
ACRC	A_23_P171237	NM_052957	Acidic repeat containing		1.75151	0.000195434
TRIM43	A_23_P17173	NM_138800	Tripartite motif-containing 43		2.00445	5.07349e-05
ALS2CR15	A_23_P17224	AK092310	Amyotrophic lateral sclerosis 2 (juvenile) chromosome region, candidate 14		1.4727	0.00808873
IFNAR1	A_23_P17633	NM_000629	Interferon (alpha, beta and omega) receptor 1		1.41281	0.0170949
OR8B8	A_23_P1819	NM_012378	Olfactory receptor, family 8, subfamily B, member 8		0.686908	0.00992836
SLITRK3	A_23_P18362	NM_014926	SLIT and NTRK-like family, member 3		1.34312	0.041946
PTPN13	A_23_P18493	NM_080685	Protein tyrosine phosphatase, non-receptor type 13 (APO-1/CD95 (Fas)-associated phosphatase)		1.63233	0.000956032
PI4K2B	A_23_P18598	NM_018323	Phosphatidylinositol 4-kinase type-II beta		1.3353	0.0444492
CLGN	A_23_P18684	NM_004362	Calmegin		1.63532	0.000918922
MCCC2	A_23_P18887	NM_022132	Methylcrotonoyl-Coenzyme A carboxylase 2 (beta)		0.746402	0.0421921
SNCAIP	A_23_P19020	NM_005460	Synuclein, alpha interacting protein (synphilin)		1.86864	4.41244e-05
GABRB2	A_23_P19042	NM_000813	Gamma-aminobutyric acid (GABA) A receptor, beta 2		0.717881	0.0462524
MASS1	A_23_P19134	NM_032119	Monogenic, audiogenic seizure susceptibility 1 homolog (mouse)		1.40521	0.0188032
MGC23985	A_23_P19176	BC021680	Similar to AVLV472		0.668457	0.0123796
LYPLA1	A_23_P19192	AF077199	Lysophospholipase I		0.681604	0.00851515
ASCC3	A_23_P19565	NM_006828	DJ467N11.1 protein		1.33009	0.0472956
BMP6	A_23_P19624	NM_001718	Bone morphogenetic protein 6		0.738262	0.0352355
CTGF	A_23_P19663	NM_001901	Connective tissue growth factor		0.242759	1.85782e-13
SLC22A3	A_23_P19733	AJ001417	Solute carrier family 22 (extraneuronal monoamine transporter), member 3		1.47157	0.0154309
CPA4	A_23_P19754	NM_016352	Carboxypeptidase A4		0.425385	2.57553e-05
RNF32	A_23_P19816	NM_030936	Ring finger protein 32		1.34579	0.0463093
LBR	A_23_P200493	NM_002296	Lamin B receptor		1.37021	0.0290784
FLJ23129	A_23_P200670	NM_024763	Hypothetical protein FLJ23129		1.53962	0.00460052
RGS4	A_23_P200737	BC000737	Regulator of G-protein signalling 4		0.645664	0.00355947
NID	A_23_P200928	NM_002508	Nidogen (enactin)		1.35818	0.0337531
NULL	A_23_P200955	A_23_P200955	NULL		1.40239	0.0194803
TSPAN-2	A_23_P201193	NM_005725	Tetraspan 2		1.62995	0.000996084
SSX2IP	A_23_P201376	NM_014021	Synovial sarcoma, X breakpoint 2 interacting protein		1.49499	0.00593714
VAV3	A_23_P201551	NM_006113	Vav 3 oncogene		1.38432	0.024427
NEK7	A_23_P201619	AL080111	NIMA (never in mitosis gene a)-related kinase 7		1.32755	0.0487748
LAMC2	A_23_P201636	NM_005562	Laminin, gamma 2		0.729535	0.0289129
DHDDS	A_23_P201764	NM_024887	Dehydrodolichyl diphosphate synthase		0.750509	0.0468868
CAP350	A_23_P201816	NM_014810	Centrosome-associated protein 350		1.34226	0.0408776
PCTK3	A_23_P201863	BC040529	PCTAIRE protein kinase 3		0.713516	0.0324308
CUGBP2	A_23_P202071	NM_006561	CUG triplet repeat, RNA binding protein 2		1.3915	0.022328
NFKB2	A_23_P202156	BC002844	Nuclear factor of kappa light polypeptide gene enhancer in B-cells 2 (p49/p100)		0.723397	0.0314744
ANK3	A_23_P202269	NM_020987	Ankyrin 3, node of Ranvier (ankyrin G)		1.39782	0.0206321
VCL	A_23_P202280	NM_014000	Vinculin		0.686513	0.00976081
ADD3	A_23_P202435	NM_016824	Adducin 3 (gamma)		1.41821	0.0159536
CXCL12	A_23_P202448	U19495	Chemokine (C-X-C motif) ligand 12 (stromal cell-derived factor 1)		1.40525	0.0216741
CXCL12	A_23_P202448	U19495	Chemokine (C-X-C motif) ligand 12 (stromal cell-derived factor 1)		1.36226	0.036063
CXCL12	A_23_P202448	U19495	Chemokine (C-X-C motif) ligand 12 (stromal cell-derived factor 1)		1.3432	0.0460363
CXCL12	A_23_P202448	U19495	Chemokine (C-X-C motif) ligand 12 (stromal cell-derived factor 1)		1.37215	0.0310289
CXCL12	A_23_P202448	U19495	Chemokine (C-X-C motif) ligand 12 (stromal cell-derived factor 1)		1.357	0.0373882
CXCL12	A_23_P202448	U19495	Chemokine (C-X-C motif) ligand 12 (stromal cell-derived factor 1)		1.37855	0.0283691
MAP2K1	A_23_P20248	NM_002755	Mitogen-activated protein kinase kinase 1		0.731016	0.0298946
CCND1	A_23_P202837	NM_053056	Cyclin D1 (PRAD1: parathyroid adenomatosis 1)		0.7119	0.0189865
CCND1	A_23_P202837	NM_053056	Cyclin D1 (PRAD1: parathyroid adenomatosis 1)		0.718407	0.0222341
CCND1	A_23_P202837	NM_053056	Cyclin D1 (PRAD1: parathyroid adenomatosis 1)		0.713266	0.0196082
CCND1	A_23_P202837	NM_053056	Cyclin D1 (PRAD1: parathyroid adenomatosis 1)		0.703542	0.0153394
CCND1	A_23_P202837	NM_053056	Cyclin D1 (PRAD1: parathyroid adenomatosis 1)		0.713699	0.0198103
CCND1	A_23_P202837	NM_053056	Cyclin D1 (PRAD1: parathyroid adenomatosis 1)		0.744	0.040021
CCND1	A_23_P202837	NM_053056	Cyclin D1 (PRAD1: parathyroid adenomatosis 1)		0.70582	0.0162664
CCND1	A_23_P202837	NM_053056	Cyclin D1 (PRAD1: parathyroid adenomatosis 1)		0.684948	0.00936029
CCND1	A_23_P202837	NM_053056	Cyclin D1 (PRAD1: parathyroid adenomatosis 1)		0.712314	0.0191766
MSP	A_23_P203150	AK027798	Mosaic serine protease		0.426266	0.000145466
CA3	A_23_P20316	NM_005181	Carbonic anhydrase III, muscle specific		1.44277	0.0310264
ZFP91	A_23_P203344	NM_053023	Zinc finger protein 91 homolog (mouse)		0.611192	0.000908334
FLJ22104	A_23_P203751	AL834493	Hypothetical protein FLJ22104		1.3692	0.0294535
MMP19	A_23_P203882	NM_022791	Matrix metalloproteinase 19		0.591421	0.0193911
MMP19	A_23_P203888	NM_022791	Matrix metalloproteinase 19		0.73169	0.0347843
NULL	A_23_P20392	NM_018422	NULL		1.37061	0.0289382
SSPN	A_23_P203920	NM_005086	Sarcospan (Kras oncogene-associated gene)		1.37152	0.0290206
RPLP0	A_23_P204472	NM_053275	Ribosomal protein, large, P0		0.573744	0.000217952
RPLP0	A_23_P204472	NM_053275	Ribosomal protein, large, P0		0.626217	0.00153524
RPLP0	A_23_P204472	NM_053275	Ribosomal protein, large, P0		0.595028	0.000501003
RPLP0	A_23_P204472	NM_053275	Ribosomal protein, large, P0		0.661839	0.00480332
BRF2	A_23_P20480	NM_018310	BRF2, subunit of RNA polymerase III transcription initiation factor, BRF1-like		0.750968	0.0465581
CD209L	A_23_P208482	NM_014257	CD209 antigen-like		0.730769	0.0399233
ZNF91	A_23_P209146	NM_003430	Zinc finger protein 91 (HPF7, HTF10)		1.34267	0.0406822
FZD10	A_23_P203972	NM_007197	Frizzled homolog 10 (Drosophila)		1.49132	0.00621596
GIT2	A_23_P204436	NM_139201	G protein-coupled receptor kinase interactor 2		0.736219	0.0339903
RPLP0	A_23_P204472	NM_053275	Ribosomal protein, large, P0		0.683248	0.00891356
CNTN1	A_23_P204541	BX648591	Contactin 1		1.40909	0.0179633
RAD21	A_23_P20463	NM_006265	RAD21 homolog (S. pombe)		1.33211	0.0461723
NULL	A_23_P204654	A_23_P204654	NULL		1.33219	0.0462334
OCIL	A_23_P204689	BC019883	Lectin-like NK cell receptor		1.48578	0.00669205
RB1	A_23_P204850	NM_000321	Retinoblastoma 1 (including osteosarcoma)		1.59713	0.00153038
RB1	A_23_P204850	NM_000321	Retinoblastoma 1 (including osteosarcoma)		1.52511	0.00398545
RB1	A_23_P204850	NM_000321	Retinoblastoma 1 (including osteosarcoma)		1.57857	0.00196043
RB1	A_23_P204850	NM_000321	Retinoblastoma 1 (including osteosarcoma)		1.61265	0.00124381
RB1	A_23_P204850	NM_000321	Retinoblastoma 1 (including osteosarcoma)		1.59657	0.00154198
RB1	A_23_P204850	NM_000321	Retinoblastoma 1 (including osteosarcoma)		1.58605	0.00177432
RB1	A_23_P204850	NM_000321	Retinoblastoma 1 (including osteosarcoma)		1.53311	0.00358551
RB1	A_23_P204850	NM_000321	Retinoblastoma 1 (including osteosarcoma)		1.55829	0.0025677
RB1	A_23_P204850	NM_000321	Retinoblastoma 1 (including osteosarcoma)		1.5522	0.00278413
AKAP11	A_23_P204929	NM_016248	A kinase (PRKA) anchor protein 11		1.56147	0.00246342
HSMPP8	A_23_P204967	BC003542	M-phase phosphoprotein, mpp8		2.07805	2.94591e-06
RANBP5	A_23_P205007	NM_002271	RAN binding protein 5		1.35362	0.0356264
ANKRD10	A_23_P205046	NM_017664	Ankyrin repeat domain 10		1.36019	0.032967
C14orf129	A_23_P205336	AK000796	Chromosome 14 open reading frame 129		1.3771	0.0267073
MAP4K5	A_23_P205646	BC036013	Mitogen-activated protein kinase kinase kinase kinase 5		1.39226	0.0221266
MYO9A	A_23_P205841	NM_006901	Myosin IXA		1.33758	0.0432438
THBS1	A_23_P206212	X04665	Thrombospondin 1		0.589174	0.0395701
THBS1	A_23_P206212	X04665	Thrombospondin 1		0.543956	0.0128199
THBS1	A_23_P206212	X04665	Thrombospondin 1		0.589777	0.0201379
NOL3	A_23_P206371	NM_003946	Nucleolar protein 3 (apoptosis repressor with CARD domain)		0.686245	0.0096858
NULL	A_23_P206526	THC1835887	NULL		1.4312	0.0135349
NULL	A_23_P206598	THC1965453	NULL		0.64292	0.00266863
USP31	A_23_P206612	AK092790	Ubiquitin specific protease 31		0.683468	0.0089841
HP	A_23_P206760	NM_005143	Haptoglobin		1.4055	0.0262047
APPBP2	A_23_P207280	NM_006380	Amyloid beta precursor protein (cytoplasmic tail) binding protein 2		1.38829	0.0232419
GTF3C4	A_23_P20732	NM_012204	General transcription factor IIIC, polypeptide 4, 90kDa		0.74952	0.0450418
BRCA1	A_23_P207400	NM_007294	Breast cancer 1, early onset		1.34748	0.0383782
BRCA1	A_23_P207400	NM_007294	Breast cancer 1, early onset		1.33508	0.0445601
SPAG9	A_23_P207476	BC007524	Sperm associated antigen 9		0.708922	0.0176394
USP36	A_23_P207736	AK023077	Ubiquitin specific protease 36		0.712743	0.0194003
PMAIP1	A_23_P207999	BC032663	Phorbol-12-myristate-13-acetate-induced protein 1		1.59549	0.00156415
PMAIP1	A_23_P207999	BC032663	Phorbol-12-myristate-13-acetate-induced protein 1		1.4782	0.00737372
PMAIP1	A_23_P207999	BC032663	Phorbol-12-myristate-13-acetate-induced protein 1		1.36139	0.032401
PMAIP1	A_23_P207999	BC032663	Phorbol-12-myristate-13-acetate-induced protein 1		1.37715	0.0266912
ZNF24	A_23_P208041	X52348	Zinc finger protein 24 (KOX 17)		0.725311	0.0261769
DTNA	A_23_P208158	NM_001392	Dystrobrevin, alpha		0.752215	0.047736
BAX	A_23_P208706	NM_138764	BCL2-associated X protein		1.43689	0.0125733
BAX	A_23_P208706	NM_138764	BCL2-associated X protein		1.42033	0.0155296
BAX	A_23_P208706	NM_138764	BCL2-associated X protein		1.4201	0.015575
BAX	A_23_P208706	NM_138764	BCL2-associated X protein		1.39623	0.0210478
BAX	A_23_P208706	NM_138764	BCL2-associated X protein		1.36866	0.029638
BAX	A_23_P208706	NM_138764	BCL2-associated X protein		1.45022	0.0105946
BAX	A_23_P208706	NM_138764	BCL2-associated X protein		1.37646	0.0269173
BAX	A_23_P208706	NM_138764	BCL2-associated X protein		1.49532	0.00589658
FLJ21069	A_23_P209232	NM_024692	Hypothetical protein FLJ21069		1.40428	0.019047
CYBRD1	A_23_P209564	NM_024843	Cytochrome b reductase 1		1.71719	0.000309109
ADD2	A_23_P209856	NM_017488	Adducin 2 (beta)		0.724906	0.0268339
ATF2	A_23_P209879	AF283776	Activating transcription factor 2		1.53659	0.00342461
VSNL1	A_23_P209978	NM_003385	Visinin-like 1		1.98179	6.55176e-05
OSGEPL1	A_23_P210081	NM_022353	O-sialoglycoprotein endopeptidase-like 1		0.732572	0.0310047
HSPC159	A_23_P210330	AK025603	HSPC159 protein		0.693331	0.0117294
SYCP2	A_23_P210675	NM_014258	Synaptonemal complex protein 2		1.59936	0.00230073
CDC25B	A_23_P210726	NM_021874	Cell division cycle 25B		0.686964	0.00988413
SNAP25	A_23_P210756	L19760	Synaptosomal-associated protein, 25kDa		1.66414	0.000777338
NRIP1	A_23_P211007	NM_003489	Nuclear receptor interacting protein 1		1.33532	0.0444454
OLIG2	A_23_P211079	NM_005806	Oligodendrocyte lineage transcription factor 2		0.525333	3.83034e-05
DSCAM	A_23_P211141	NM_001389	Down syndrome cell adhesion molecule		2.02773	1.54621e-05
ADARB1	A_23_P211207	NM_015833	Adenosine deaminase, RNA-specific, B1 (RED1 homolog rat)		1.35746	0.0340022
COL18A1	A_23_P211212	NM_030582	Collagen, type XVIII, alpha 1		0.657147	0.00416741
LOC116211	A_23_P21162	NM_152773	Hypothetical protein BC013113		1.38216	0.0250851
FBLN1	A_23_P211631	AF126110	Fibulin 1		1.39098	0.0224742
FGF12	A_23_P211727	NM_004113	Fibroblast growth factor 12		1.32975	0.04759
NEK11	A_23_P211973	NM_024800	NIMA (never in mitosis gene a)- related kinase 11		1.34806	0.0425866
HRH1	A_23_P212179	D28481	Histamine receptor H1		0.722083	0.0258423
NULL	A_23_P212500	AF116695	NULL		1.47645	0.00924966
GRK4	A_23_P212756	NM_005307	G protein-coupled receptor kinase 4		1.62319	0.00124053
DKFZP564O0823	A_23_P212779	NM_015393	DKFZP564O0823 protein		0.694789	0.012204
HPGD	A_23_P213050	X82460	Hydroxyprostaglandin dehydrogenase 15-(NAD)		1.40956	0.0179325
OCIAD1	A_23_P213093	NM_017830	OCIA domain containing 1		1.35747	0.0339912
MTP	A_23_P213171	NM_000253	Microsomal triglyceride transfer protein (large polypeptide, 88kDa)		1.35599	0.0487125
LOC345667	A_23_P213319	NM_197941	Similar to ADAMTS-10 precursor (A disintegrin and metalloproteinase with thrombospondin motifs 10) (		1.44642	0.0114478
DIAPH1	A_23_P213344	BC007411	Diaphanous homolog 1 (Drosophila)		0.702184	0.014815
PCSK1	A_23_P213508	M90753	Proprotein convertase subtilisin/kexin type 1		0.654253	0.0055982
CAST	A_23_P213518	NM_173060	Calpastatin		1.49268	0.00610383
KIAA0433	A_23_P213661	NM_015216	KIAA0433 protein		1.48729	0.00655257
KIAA0433	A_23_P213661	NM_015216	KIAA0433 protein		1.44085	0.0119564
KIAA0433	A_23_P213661	NM_015216	KIAA0433 protein		1.49989	0.00555524
KIAA0433	A_23_P213661	NM_015216	KIAA0433 protein		1.51634	0.00447528
KIAA0433	A_23_P213661	NM_015216	KIAA0433 protein		1.45053	0.0105544
KIAA0433	A_23_P213661	NM_015216	KIAA0433 protein		1.5171	0.00443036
KIAA0433	A_23_P213661	NM_015216	KIAA0433 protein		1.5058	0.00514063
KIAA0433	A_23_P213661	NM_015216	KIAA0433 protein		1.49698	0.00577096
KIAA0433	A_23_P213661	NM_015216	KIAA0433 protein		1.47027	0.00817742
KIAA0433	A_23_P213661	NM_015216	KIAA0433 protein		1.45549	0.00990352
PAIP2	A_23_P213754	NM_016480	Poly(A) binding protein interacting protein 2		1.38958	0.0228705
AIP1	A_23_P21376	NM_012301	Atrophin-1 interacting protein 1		1.40902	0.0179306
MAGEC1	A_23_P217178	NM_005462	Melanoma antigen, family C, 1		0.573831	0.000556994
FLJ38564	A_23_P22548	NM_152579	Hypothetical protein FLJ38564		1.48959	0.00636426
AMY1A	A_23_P23611	NM_004038	Amylase, alpha 1A; salivary		1.64338	0.000923684
MANEA	A_23_P255663	NM_024641	Mannosidase, endo-alpha		1.3518	0.0364238
ABLIM2	A_23_P255672	NM_032432	Actin binding LIM protein family, member 2		1.40366	0.0206352
DTR	A_23_P213944	NM_001945	Diphtheria toxin receptor (heparin-binding epidermal growth factor-like growth factor)		0.707296	0.0173195
SPINK1	A_23_P214079	NM_003122	Serine protease inhibitor, Kazal type 1		1.39538	0.022744
EGR1	A_23_P214080	NM_001964	Early growth response 1		0.422718	1.05368e-07
LYPLA1	A_23_P214091	AF077199	Lysophospholipase I		0.724912	0.0259326
SENP6	A_23_P214156	NM_015571	SUMO1/sentrin specific protease 6		1.33027	0.0472845
COL12A1	A_23_P214168	NM_004370	Collagen, type XII, alpha 1		0.552411	8.93621e-05
CNR1	A_23_P214208	NM_016083	Cannabinoid receptor 1 (brain)		2.3103	5.48191e-06
C6orf33	A_23_P214281	BC030664	Chromosome 6 open reading frame 33		1.34829	0.0380334
AIF1	A_23_P214627	NM_004847	Allograft inflammatory factor 1		1.54744	0.00542467
EDN1	A_23_P214821	NM_001955	Endothelin 1		0.484763	4.15789e-06
EDN1	A_23_P214821	NM_001955	Endothelin 1		0.489763	5.35529e-06
EDN1	A_23_P214821	NM_001955	Endothelin 1		0.495467	7.38938e-06
EDN1	A_23_P214821	NM_001955	Endothelin 1		0.497006	7.33874e-06
EDN1	A_23_P214821	NM_001955	Endothelin 1		0.489187	4.84168e-06
EDN1	A_23_P214821	NM_001955	Endothelin 1		0.483213	3.53416e-06
EDN1	A_23_P214821	NM_001955	Endothelin 1		0.474989	2.28855e-06
EDN1	A_23_P214821	NM_001955	Endothelin 1		0.487282	4.4005e-06
EDN1	A_23_P214821	NM_001955	Endothelin 1		0.488376	4.65917e-06
EDN1	A_23_P214821	NM_001955	Endothelin 1		0.455055	8.49484e-07
FTHFSDC1	A_23_P214908	AY374131	Formyltetrahydrofolate synthetase domain containing 1		0.730007	0.029211
FCGBP	A_23_P21495	NM_003890	Fc fragment of IgG binding protein		1.46116	0.00985272
TAC1	A_23_P215283	NM_003182	Tachykinin, precursor 1 (substance K, substance P, neurokinin 1, neurokinin 2, neuromedin L, neuroki		0.672312	0.00669261
VPS41	A_23_P215318	NM_014396	Vacuolar protein sorting 41 (yeast)		1.48152	0.00706701
SFRP4	A_23_P215328	BC032828	Secreted frizzled-related protein 4		1.36123	0.038083
IGFBP3	A_23_P215634	S56205	Insulin-like growth factor binding protein 3		0.511545	2.11146e-05
IGFBP3	A_23_P215634	S56205	Insulin-like growth factor binding protein 3		0.556482	0.00013674
IGFBP3	A_23_P215634	S56205	Insulin-like growth factor binding protein 3		0.524362	3.34724e-05
IGFBP3	A_23_P215634	S56205	Insulin-like growth factor binding protein 3		0.524749	3.00466e-05
IGFBP3	A_23_P215634	S56205	Insulin-like growth factor binding protein 3		0.529479	3.92923e-05
IGFBP3	A_23_P215634	S56205	Insulin-like growth factor binding protein 3		0.526378	3.35151e-05
IGFBP3	A_23_P215634	S56205	Insulin-like growth factor binding protein 3		0.489867	7.05196e-06
IGFBP3	A_23_P215634	S56205	Insulin-like growth factor binding protein 3		0.528699	4.39809e-05
IGFBP3	A_23_P215634	S56205	Insulin-like growth factor binding protein 3		0.533566	5.34343e-05
CFTR	A_23_P215720	NM_000492	Cystic fibrosis transmembrane conductance regulator, ATP-binding cassette (sub-family C, member 7)		1.68907	0.0393725
CFTR	A_23_P215720	NM_000492	Cystic fibrosis transmembrane conductance regulator, ATP-binding cassette (sub-family C, member 7)		1.61851	0.0237517
CFTR	A_23_P215720	NM_000492	Cystic fibrosis transmembrane conductance regulator, ATP-binding cassette (sub-family C, member 7)		1.69369	0.0118062
CFTR	A_23_P215720	NM_000492	Cystic fibrosis transmembrane conductance regulator, ATP-binding cassette (sub-family C, member 7)		1.65356	0.0156681
CFTR	A_23_P215720	NM_000492	Cystic fibrosis transmembrane conductance regulator, ATP-binding cassette (sub-family C, member 7)		1.90347	0.0196879
CTTNBP2	A_23_P215744	NM_033427	Cortactin binding protein 2		1.42203	0.0152234
ZNF117	A_23_P215806	NM_024498	Krueppel-related zinc finger protein		1.35765	0.0339203
VIK	A_23_P215819	NM_024061	Vav-1 interacting Kruppel-like protein		0.725244	0.0261723
HOOK3	A_23_P216080	NM_032410	Hook homolog 3 (Drosophila)		1.37251	0.0283168
ASPH	A_23_P216094	NM_004318	Aspartate beta-hydroxylase		1.49558	0.00589743
EGR3	A_23_P216225	S40832	Early growth response 3		0.485666	3.87651e-05
SLC1A1	A_23_P216468	NM_004170	Solute carrier family 1 (neuronal/epithelial high affinity glutamate transporter, system Xag), membe		1.48106	0.00710627
FCMD	A_23_P216622	NM_006731	Fukuyama type congenital muscular dystrophy (fukutin)		1.33789	0.0469394
TRPM6	A_23_P216712	NM_017662	Transient receptor potential cation channel, subfamily M, member 6		1.60685	0.00249098
VPS13A	A_23_P217098	NM_033305	Vacuolar protein sorting 13A (yeast)		1.38337	0.0247336
ZNF6	A_23_P217297	BX648117	Zinc finger protein 6 (CMPX1)		1.81033	8.92467e-05
FMR2	A_23_P217468	NM_002025	Fragile X mental retardation 2		1.91669	2.60847e-05
ARMCX3	A_23_P217611	BX647802	Armadillo repeat containing, X-linked 3		1.3334	0.0454969
F8	A_23_P217643	NM_019863	Coagulation factor VIII, procoagulant component (hemophilia A)		1.48247	0.00932561
ATP7A	A_23_P217737	NM_000052	ATPase, Cu++ transporting, alpha polypeptide (Menkes syndrome)		1.52171	0.00431092
CLCN4	A_23_P217741	NM_001830	Chloride channel 4		0.635766	0.00278803
TMSB4X	A_23_P217763	AK055976	Thymosin, beta 4, X-linked		1.47094	0.00904558
SPHAR	A_23_P217938	NM_006542	S-phase response (cyclin-related)		1.36559	0.0307777
SUV420H1	A_23_P217968	NM_016028	Suppressor of variegation 4-20 homolog 1 (Drosophila)		0.695096	0.0122997
SLC38A2	A_23_P218079	NM_018976	Solute carrier family 38, member 2		1.40961	0.0178024
PLA2G4B	A_23_P218203	AK000814	Phospholipase A2, group IVB (cytosolic)		0.74619	0.0419938
FBXW10	A_23_P218358	NM_031456	F-box and WD-40 domain protein 10		1.46379	0.0133317
SERTAD1	A_23_P218463	NM_013376	SERTA domain containing 1		0.745816	0.0415964
FOSL2	A_23_P218555	BC022791	FOS-like antigen 2		0.752002	0.0477525
NULL	A_23_P218597	AK026791	NULL		0.711939	0.0190258
PDE6B	A_23_P22143	NM_000283	Phosphodiesterase 6B, cGMP-specific, rod, beta (congenital stationary night blindness 3, autosomal d		1.42558	0.0152862
	A_23_P22398	BC018687	Homo sapiens, clone IMAGE:4717477, mRNA		1.51578	0.00592996
SYBL1	A_23_P22671	NM_005638	Synaptobrevin-like 1		1.33104	0.0467638
PAGE-5	A_23_P22744	NM_130467	PAGE-5 protein		1.47095	0.0405421
TAC3	A_23_P2283	NM_013251	Tachykinin 3 (neuromedin K, neurokinin beta)		1.46637	0.00863633
RHEBL1	A_23_P2307	NM_144593	Ras homolog enriched in brain like 1		0.63717	0.00232727
NULL	A_23_P23502	ENST00000335094	NULL		0.603484	0.00526742
SPATA6	A_23_P23705	BC040655	Spermatogenesis associated 6		1.49181	0.00623656
MAP3K8	A_23_P23947	NM_005204	Mitogen-activated protein kinase kinase kinase 8		1.42002	0.0165642
BLOC1S2	A_23_P23960	NM_173809	Biogenesis of lysosome-related organelles complex-1, subunit 2		1.35514	0.0349707
PNLIPRP2	A_23_P24083	NM_005396	Pancreatic lipase-related protein 2		1.94041	3.38479e-05
MGC10946	A_23_P2414	AK075342	Hypothetical protein MGC10946		0.547939	8.70655e-05
KIAA0690	A_23_P24192	NM_015179	KIAA0690		0.754179	0.0497436
C3AR1	A_23_P2431	NM_004054	Complement component 3a receptor 1		0.669721	0.0076886
HSPA8	A_23_P24594	NM_006597	Heat shock 70kDa protein 8		0.491328	4.98493e-06
CSE-C	A_23_P24616	NM_170601	Cytosolic sialic acid 9-O-acetylesterase homolog		1.41539	0.018393
CD44	A_23_P24870	NM_000610	CD44 antigen (homing function and Indian blood group system)		0.72947	0.0288467
CD44	A_23_P24870	NM_000610	CD44 antigen (homing function and Indian blood group system)		0.737572	0.0346921
HACE1	A_23_P250002	AB037741	HECT domain and ankyrin repeat containing, E3 ubiquitin protein ligase 1		1.34119	0.0414192
CD72	A_23_P250245	NM_001782	CD72 antigen		1.46151	0.011144
RODH	A_23_P25030	NM_003725	3-hydroxysteroid epimerase		1.38747	0.023538
KIAA1524	A_23_P250313	AK022912	KIAA1524 protein		1.47068	0.00819267
DMXL1	A_23_P250571	NM_005509	Dmx-like 1		1.6588	0.000670956
CXorf6	A_23_P251075	NM_005491	Chromosome X open reading frame 6		0.683161	0.00889535
BANP	A_23_P251765	AK094158	BTG3 associated nuclear protein		0.744472	0.0404385
NRXN3	A_23_P251841	AB018286	Neurexin 3		1.33779	0.0431483
RAB7B	A_23_P252541	NM_177403	RAB7B, member RAS oncogene family		0.65696	0.00457711
BAI3	A_23_P252556	NM_001704	Brain-specific angiogenesis inhibitor 3		1.58164	0.00283995
GPR116	A_23_P252874	AL832125	G protein-coupled receptor 116		1.36533	0.0475051
GCET2	A_23_P253250	NM_152785	Germinal center expressed transcript 2		0.397385	0.00134687
C8orf4	A_23_P253345	NM_020130	Chromosome 8 open reading frame 4		0.721254	0.0240676
FLJ13614	A_23_P253464	NM_139076	Hypothetical protein FLJ13614		1.56845	0.00229437
FLJ13614	A_23_P253464	NM_139076	Hypothetical protein FLJ13614		1.53167	0.00375952
FLJ13614	A_23_P253464	NM_139076	Hypothetical protein FLJ13614		1.51887	0.00441026
FLJ13614	A_23_P253464	NM_139076	Hypothetical protein FLJ13614		1.46475	0.00896422
FLJ13614	A_23_P253464	NM_139076	Hypothetical protein FLJ13614		1.45457	0.0101843
FLJ13614	A_23_P253464	NM_139076	Hypothetical protein FLJ13614		1.55721	0.00263551
FLJ13614	A_23_P253464	NM_139076	Hypothetical protein FLJ13614		1.44999	0.0107256
FLJ13614	A_23_P253464	NM_139076	Hypothetical protein FLJ13614		1.5363	0.00348898
FLJ13614	A_23_P253464	NM_139076	Hypothetical protein FLJ13614		1.57633	0.00204392
FLJ13614	A_23_P253464	NM_139076	Hypothetical protein FLJ13614		1.54988	0.00294274
SMPX	A_23_P253542	NM_014332	Small muscle protein, X-linked		1.53826	0.00354039
NULL	A_23_P253783	AK027396	NULL		0.734733	0.0349329
LRRC17	A_23_P253958	NM_005824	Leucine rich repeat containing 17		1.52022	0.00437188
RPA4	A_23_P254212	NM_013347	Replication protein A4, 34kDa		0.696695	0.0136219
CUTL2	A_23_P2543	AB006631	Cut-like 2 (Drosophila)		1.90865	2.90863e-05
COL4A4	A_23_P254522	NM_000092	Collagen, type IV, alpha 4		1.39702	0.0208924
GNRH1	A_23_P254594	NM_000825	Gonadotropin-releasing hormone 1 (luteinizing-releasing hormone)		1.39959	0.0209001
CD164	A_23_P254756	NM_006016	CD164 antigen, sialomucin		1.40607	0.0185999
MAGEB2	A_23_P254831	NM_002364	Melanoma antigen, family B, 2		0.714492	0.0398552
HDHD1A	A_23_P254842	NM_012080	Haloacid dehalogenase-like hydrolase domain containing 1A		0.739129	0.0461264
NRXN3	A_23_P254934	AJ316284	Neurexin 3		1.37277	0.0283109
FLJ25070	A_23_P254967	AB058742	U11/U12 snRNP 65K protein		1.52501	0.00808995
FNDC3	A_23_P25503	AB023187	Fibronectin type III domain containing 3		1.38125	0.025368
RNF14	A_23_P255317	AF060544	Ring finger protein 14		0.740925	0.0373779
KIAA0152	A_23_P2554	BC000371	KIAA0152 gene product		0.725062	0.0260234
DAPP1	A_23_P255444	NM_014395	Dual adaptor of phosphotyrosine and 3-phosphoinositides		0.460407	0.0130284
	A_23_P255591	X78926	Similar to Zinc finger protein 20 (Zinc finger protein KOX13) (DKFZp572P0920)		1.34602	0.0390631
RNF38	A_23_P255851	NM_022781	Ring finger protein 38		1.42873	0.0139755
MYO6	A_23_P255952	AB002387	Myosin VI		1.47408	0.00778051
HPSE	A_23_P256107	AF144325	Heparanase		0.603974	0.000713195
FLJ20449	A_23_P25615	NM_017826	Hypothetical protein FLJ20449		1.47339	0.00843244
ABLIM3	A_23_P256205	NM_014945	Actin binding LIM protein family, member 3		0.723302	0.0377253
KCNE1L	A_23_P256641	NM_012282	KCNE1-like		0.720407	0.023895
TFF3	A_23_P257296	BC017859	Trefoil factor 3 (intestinal)		0.730628	0.0356862
FLJ31438	A_23_P257417	NM_152385	Hypothetical protein FLJ31438		1.40322	0.0194263
RBP1	A_23_P257649	NM_002899	Retinol binding protein 1, cellular		1.55332	0.00275071
HIC	A_23_P327022	AF054589	I-mfa domain-containing protein		1.39526	0.0213094
ALB	A_23_P257834	NM_000477	Albumin		1.72691	0.000957153
CCT5	A_23_P257863	NM_012073	Chaperonin containing TCP1, subunit 5 (epsilon)		0.717716	0.0218302
PPIA	A_23_P258340	NM_021130	Peptidylprolyl isomerase A (cyclophilin A)		0.718043	0.0220038
MYOM2	A_23_P258912	NM_003970	Myomesin (M-protein) 2, 165kDa		1.51349	0.00464537
ZNF623	A_23_P258931	AB014528	Zinc finger protein 623		0.698617	0.0136531
SNX14	A_23_P259054	NM_153816	Sorting nexin 14		1.36688	0.0302932
NUDT12	A_23_P259090	NM_031438	Nudix (nucleoside diphosphate linked moiety X)-type motif 12		1.5446	0.00308021
CP110	A_23_P26501	NM_014711	CP110 protein		1.52215	0.00423235
MPDU1	A_23_P26799	NM_004870	Mannose-P-dolichol utilization defect 1		0.74476	0.040654
CALR3	A_23_P27538	NM_145046	Calreticulin 3		0.570587	0.000268892
DKFZp434I1610	A_23_P27636	AL136732	Hypothetical protein DKFZp434I1610		1.36596	0.0333661
CGB2	A_23_P27709	NM_033378	Chorionic gonadotropin, beta polypeptide 2		0.694373	0.020467
MGC13096	A_23_P27947	NM_032346	Hypothetical protein MGC13096		0.730367	0.029451
LOC91120	A_23_P28011	NM_033196	Hypothetical ZNF-like protein		1.3639	0.0343083
NULL	A_23_P28042	THC2000697	NULL		1.34489	0.0397543
SCLY	A_23_P28153	AF175767	Selenocysteine lyase		0.752377	0.0479796
C13orf11	A_23_P2843	NM_017905	Chromosome 13 open reading frame 11		0.739775	0.0364883
FLJ25955	A_23_P28466	NM_178821	Hypothetical protein FLJ25955		0.613891	0.0263353
NULL	A_23_P28607	A_23_P28607	NULL		1.38806	0.0255996
PCNA	A_23_P28886	NM_002592	Proliferating cell nuclear antigen		1.50454	0.00522499
PCNA	A_23_P28886	NM_002592	Proliferating cell nuclear antigen		1.55863	0.00255616
PCNA	A_23_P28886	NM_002592	Proliferating cell nuclear antigen		1.37009	0.0291189
TMPRSS2	A_23_P29067	NM_005656	Transmembrane protease, serine 2		0.696855	0.0166046
TST	A_23_P29248	NM_003312	Thiosulfate sulfurtransferase (rhodanese)		1.34764	0.0383052
SMC1L2	A_23_P29330	NM_148674	SMC1 structural maintenance of chromosomes 1-like 2 (yeast)		1.82863	0.00078907
NPAS3	A_23_P2942	NM_022123	Neuronal PAS domain protein 3		1.54429	0.0046339
CTNNB1	A_23_P29495	NM_001904	Catenin (cadherin-associated protein), beta 1, 88kDa		0.59991	0.000601661
CTNNB1	A_23_P29495	NM_001904	Catenin (cadherin-associated protein), beta 1, 88kDa		0.599766	0.000598437
CTNNB1	A_23_P29495	NM_001904	Catenin (cadherin-associated protein), beta 1, 88kDa		0.606886	0.000777569
CTNNB1	A_23_P29495	NM_001904	Catenin (cadherin-associated protein), beta 1, 88kDa		0.591357	0.00043576
CTNNB1	A_23_P29495	NM_001904	Catenin (cadherin-associated protein), beta 1, 88kDa		0.565953	0.00015844
CTNNB1	A_23_P29495	NM_001904	Catenin (cadherin-associated protein), beta 1, 88kDa		0.579921	0.000279141
CTNNB1	A_23_P29495	NM_001904	Catenin (cadherin-associated protein), beta 1, 88kDa		0.606694	0.000772139
CTNNB1	A_23_P29495	NM_001904	Catenin (cadherin-associated protein), beta 1, 88kDa		0.580673	0.000287575
FLJ11036	A_23_P29551	NM_018306	Hypothetical protein FLJ11036		0.752624	0.0482118
ARMC8	A_23_P29784	AL096748	Armadillo repeat containing 8		1.40162	0.0196866
TLR3	A_23_P29922	NM_003265	Toll-like receptor 3		1.3698	0.0400112
PDGFRA	A_23_P300033	NM_006206	Platelet-derived growth factor receptor, alpha polypeptide		1.63977	0.00184588
	A_23_P30069	AK023743	Similar to hypothetical protein FLJ20035		1.64162	0.000960344
FLJ31952	A_23_P301105	NM_144682	Hypothetical protein FLJ31952		1.35751	0.0459442
FGFBP1	A_23_P30126	NM_005130	Fibroblast growth factor binding protein 1		0.470145	7.24223e-06
NULL	A_23_P301803	A_23_P301803	NULL		1.36576	0.0307862
SBLF	A_23_P302005	NM_006873	TFIIA-alpha/beta-like factor		1.66699	0.000601293
IKIP	A_23_P303210	NM_153687	IKK interacting protein		1.35642	0.0344494
C19orf18	A_23_P303803	NM_152474	Chromosome 19 open reading frame 18		1.67795	0.000576463
LCE1C	A_23_P303891	NM_178351	Late cornified envelope 1C		0.702804	0.0150401
	A_23_P303978	AK056230	CDNA FLJ31668 fis, clone NT2RI2004916		1.36946	0.0360693
KIAA1040	A_23_P304000	AB017814	KIAA1040 protein		1.3441	0.0399832
	A_23_P304016	BC006438	Similar to 60S ribosomal protein L7a (Surfeit locus protein 3) (PLA-X polypeptide)		1.67088	0.00505263
C10orf72	A_23_P304509	NM_144984	Chromosome 10 open reading frame 72		1.71388	0.020277
FLJ90430	A_23_P305210	NM_178558	Hypothetical protein FLJ90430		1.52138	0.00487693
IGF1R	A_23_P305680	AF020763	Insulin-like growth factor 1 receptor		0.631049	0.00866667
NSE1	A_23_P306211	NM_145175	NSE1		1.35726	0.0407887
RGAG1	A_23_P306352	NM_020769	Retrotransposon gag domain containing 1		1.57554	0.00224085
NULL	A_23_P306500	M54968	NULL		1.40733	0.0183063
ZNF566	A_23_P306956	NM_032838	Zinc finger protein 566		1.37012	0.0293311
AGC1	A_23_P307310	NM_001135	Aggrecan 1 (chondroitin sulfate proteoglycan 1, large aggregating proteoglycan, antigen identified b		0.665022	0.00704707
FLJ22938	A_23_P307536	NM_024676	Hypothetical protein FLJ22938		0.653998	0.00384616
TRAD	A_23_P307563	NM_007064	Serine/threonine kinase with Dbl- and pleckstrin homology domains		1.47146	0.00875176
CAPZA2	A_23_P307940	NM_006136	Capping protein (actin filament) muscle Z-line, alpha 2		1.3316	0.0464538
NUP98	A_23_P308032	NM_139131	Nucleoporin 98kDa		0.675928	0.00726242
TRIM50C	A_23_P308136	BC033871	Tripartite motif-containing 50C		1.55307	0.00750668
MDM2	A_23_P309545	NM_006882	Mdm2, transformed 3T3 cell double minute 2, p53 binding protein (mouse)		1.3553	0.0349631
NCB5OR	A_23_P30995	NM_016230	NADPH cytochrome B5 oxidoreductase		1.39076	0.0225385
MDGA1	A_23_P310460	NM_153487	MAM domain containing glycosylphosphatidylinositol anchor 1		1.37483	0.0274778
PCDH7	A_23_P310921	NM_002589	BH-protocadherin (brain-heart)		0.669501	0.00602783
COL21A1	A_23_P31124	NM_030820	Collagen, type XXI, alpha 1		1.68929	0.000454409
MGC35043	A_23_P312999	NM_152770	Hypothetical protein MGC35043		1.72032	0.00233502
LRRN3	A_23_P31376	NM_018334	Leucine rich repeat neuronal 3		0.585105	0.00397124
NOLC1	A_23_P314151	NM_004741	Nucleolar and coiled-body phosphoprotein 1		0.750218	0.045712
CABYR	A_23_P314712	NM_153768	Calcium-binding tyrosine-(Y)-phosphorylation regulated (fibrousheathin 2)		1.36916	0.0294554
NRG1	A_23_P315815	NM_004495	Neuregulin 1		0.743833	0.0405254
BAIAP2	A_23_P315836	NM_017451	BAI1-associated protein 2		0.67126	0.00635739
KIAA1374	A_23_P316150	AB037795	KIAA1374 protein		1.36583	0.0307014
FLJ32752	A_23_P316472	NM_144666	Hypothetical protein FLJ32752		1.4766	0.00771746
TCBA1	A_23_P316501	NM_153355	T-cell lymphoma breakpoint associated target 1		1.66465	0.000630634
ZNF441	A_23_P316582	NM_152355	Zinc finger protein 441		1.35179	0.0376758
MGC40214	A_23_P31681	AK074467	Hypothetical protein MGC40214		1.35015	0.0372159
E2F5	A_23_P31721	NM_001951	E2F transcription factor 5, p130-binding		1.34607	0.0390401
PKIA	A_23_P31765	NM_006823	Protein kinase (cAMP-dependent, catalytic) inhibitor alpha		1.41143	0.0173843
SAH	A_23_P317756	NM_005622	SA hypertension-associated homolog (rat)		0.729645	0.0298681
ZAK	A_23_P318300	NM_133646	Sterile alpha motif and leucine zipper containing kinase AZK		1.5594	0.0025304
MGC35232	A_23_P31938	NM_033160	Hypothetical LOC26149		1.54129	0.00365793
KCNK5	A_23_P319423	NM_003740	Potassium channel, subfamily K, member 5		0.696814	0.0128758
PF6	A_23_P319783	AL137581	Projection protein PF6		1.46317	0.0441879
XRN1	A_23_P319792	AL133623	5'-3' exoribonuclease 1		1.45702	0.00971132
C20orf132	A_23_P321052	AL833864	Chromosome 20 open reading frame 132		1.54476	0.00526649
ZNF594	A_23_P321160	AB058774	Zinc finger protein 594		1.42341	0.0149435
PMCH	A_23_P321223	NM_002674	Pro-melanin-concentrating hormone		1.96872	0.00111535
FLJ33069	A_23_P321354	NM_144649	Hypothetical protein FLJ33069		0.7251	0.0297977
MGC34648	A_23_P321473	NM_152660	Hypothetical protein MGC34648		0.722506	0.0245366
NULL	A_23_P321630	ENST00000261249	NULL		0.745656	0.0414507
NEURL	A_23_P322562	NM_004210	Neuralized-like (Drosophila)		0.698789	0.0183761
CXXC6	A_23_P322756	AB051463	CXXC finger 6		1.3789	0.0261398
C9orf10	A_23_P32294	NM_014612	Chromosome 9 open reading frame 10		0.725609	0.0263662
FLJ23529	A_23_P324605	AB051484	Hypothetical protein FLJ23529		1.95439	2.42901e-05
KIAA1199	A_23_P324754	AY007811	KIAA1199		0.633054	0.00302626
KLHL7	A_23_P324994	NM_018846	Kelch-like 7 (Drosophila)		1.35226	0.0362241
DACH1	A_23_P32577	NM_080759	Dachshund homolog 1 (Drosophila)		1.46244	0.0090538
FLJ20298	A_23_P325887	AK091248	FLJ20298 protein		2.10166	4.83564e-05
C6orf170	A_23_P326325	AK055461	Chromosome 6 open reading frame 170		1.69338	0.000570539
TTC18	A_23_P326931	NM_145170	Tetratricopeptide repeat domain 18		1.66553	0.00061622
PUNC	A_23_P3274	NM_004884	Putative neuronal cell adhesion molecule		1.36112	0.0334711
RFXDC1	A_23_P327462	NM_173560	Regulatory factor X domain containing 1		1.50639	0.00512993
DKFZp434H2226	A_23_P327698	AL137370	Hypothetical protein DKFZp434H2226		1.38754	0.0243967
GATS	A_23_P327777	AK095056	Opposite strand transcription unit to STAG3		1.6006	0.00273857
KIAA1579	A_23_P328323	AB046799	Hypothetical protein FLJ10770		1.38708	0.0236315
DNAH3	A_23_P329340	NM_017539	Dynein, axonemal, heavy polypeptide 3		1.70301	0.00234316
ITGB2	A_23_P329573	NM_000211	Integrin, beta 2 (antigen CD18 (p95), lymphocyte function-associated antigen 1; macrophage antigen 1		1.4892	0.0490263
ITGB2	A_23_P329573	NM_000211	Integrin, beta 2 (antigen CD18 (p95), lymphocyte function-associated antigen 1; macrophage antigen 1		1.65184	0.0340397
UBC	A_23_P329740	NM_021009	Ubiquitin C		0.720268	0.023218
TFPI	A_23_P330070	BC015514	Tissue factor pathway inhibitor (lipoprotein-associated coagulation inhibitor)		0.753064	0.0490694
DPYSL4	A_23_P331049	NM_006426	Dihydropyrimidinase-like 4		1.42477	0.0147049
STAU2	A_23_P33154	NM_014393	Staufen, RNA binding protein, homolog 2 (Drosophila)		1.52105	0.00421671
HIATL2	A_23_P33187	NM_032318	Hippocampus abundant gene transcript-like 2		0.753908	0.0494391
GULP1	A_23_P332399	NM_016315	GULP, engulfment adaptor PTB domain containing 1		1.33168	0.0464376
KIAA1040	A_23_P333138	AB028963	KIAA1040 protein		1.54588	0.00326453
ADAMTS9	A_23_P33356	NM_020249	A disintegrin-like and metalloprotease (reprolysin type) with thrombospondin type 1 motif, 9		1.85448	0.000727975
RAD9B	A_23_P333650	NM_152442	RAD9 homolog B (S. cerevisiae)		1.66684	0.000902178
TLE3	A_23_P342934	AB046767	Transducin-like enhancer of split 3 (E(sp1) homolog, Drosophila)		0.730952	0.029866
SLC6A15	A_23_P356598	NM_018057	Solute carrier family 6 (neurotransmitter transporter), member 15		0.599461	0.000594966
NULL	A_23_P384551	NM_152502	NULL		0.588504	0.00465386
ZNF533	A_23_P334857	NM_152520	Zinc finger protein 533		1.33128	0.0467951
SAMD4	A_23_P335661	AB028976	Sterile alpha motif domain containing 4		0.724342	0.0256047
APCDD1	A_23_P337262	NM_153000	Adenomatosis polyposis coli down-regulated 1		1.66647	0.000606347
	A_23_P337464	AK056991	CDNA FLJ32429 fis, clone SKMUS2001014		1.56306	0.00257492
RASGRF1	A_23_P3379	BC040275	Hypothetical protein LOC145899		0.613982	0.026653
FLJ90430	A_23_P337923	BC030700	Hypothetical protein FLJ90430		1.37657	0.0270631
CHCHD7	A_23_P338603	AK098285	Coiled-coil-helix-coiled-coil-helix domain containing 7		0.751278	0.0467533
PLCL3	A_23_P339240	AB028992	Phospholipase C-like 3		1.37507	0.0277288
ARRDC4	A_23_P339818	BC028704	Arrestin domain containing 4		1.45372	0.0101279
TMEM27	A_23_P33984	NM_020665	Transmembrane protein 27		1.34405	0.0401056
NULL	A_23_P339954	ENST00000325265	NULL		1.50236	0.00537626
NULL	A_23_P340148	X56465	NULL		1.79383	0.000110956
ISCU	A_23_P340158	NM_014301	Iron-sulfur cluster assembly enzyme		1.54704	0.00298138
LOC159091	A_23_P340188	NM_138819	Hypothetical protein BC017868		1.41371	0.0170383
C11orf31	A_23_P340318	NM_170746	Chromosome 11 open reading frame 31		0.570721	0.000192756
KIAA1841	A_23_P340382	AB058744	KIAA1841 protein		1.40884	0.0187814
IL9R	A_23_P34066	NM_002186	Interleukin 9 receptor		0.745223	0.0434959
ONECUT1	A_23_P340717	NM_004498	One cut domain, family member 1		0.655431	0.0115484
MGC39581	A_23_P340822	NM_152784	Hypothetical protein MGC39581		1.83844	0.000232663
RPL10L	A_23_P341325	NM_080746	Ribosomal protein L10-like		1.44275	0.0116638
NULL	A_23_P34176	AF217518	NULL		1.41362	0.0169104
FBXO15	A_23_P342709	NM_152676	F-box protein 15		1.82521	7.61039e-05
FOSL2	A_23_P343671	BX647822	FOS-like antigen 2		0.561859	0.000134442
HIST2H2AB	A_23_P343927	NM_175065	Histone 2, H2ab		1.58637	0.00839618
C16orf3	A_23_P344515	NM_001214	Chromosome 16 open reading frame 3		0.688959	0.0104757
LOC401022	A_23_P344673	BC030713	Hypothetical LOC401022		1.52218	0.00415416
WDR43	A_23_P344853	D87716	WD repeat domain 43		0.686429	0.00973495
MYL6	A_23_P344973	NM_079425	Myosin, light polypeptide 6, alkali, smooth muscle and non-muscle		0.661996	0.00482595
ICK	A_23_P344988	NM_014920	Intestinal cell (MAK-like) kinase		1.32792	0.0485383
VIK	A_23_P345081	NM_138494	Vav-1 interacting Kruppel-like protein		1.38967	0.0228465
C19orf28	A_23_P345139	NM_174983	Chromosome 19 open reading frame 28		0.65779	0.00425322
KIAA1280	A_23_P345650	NM_015691	KIAA1280 protein		1.68921	0.00044645
BCNP1	A_23_P345799	AK097121	B-cell novel protein 1		0.604391	0.0229397
CD3Z	A_23_P34676	BC025703	CD3Z antigen, zeta polypeptide (TiT3 complex)		1.50476	0.0101903
LOC128153	A_23_P346912	NM_138796	Hypothetical protein BC014608		1.41011	0.0178005
FLJ33977	A_23_P346982	NM_173666	Hypothetical protein FLJ33977		1.35872	0.0350981
BBAP	A_23_P347040	AF484416	Rhysin 2		0.630946	0.00238899
MOBKL1A	A_23_P347059	NM_173468	MOB1, Mps One Binder kinase activator-like 1A (yeast)		1.49958	0.0055807
FZD3	A_23_P347468	NM_017412	Frizzled homolog 3 (Drosophila)		1.55692	0.00261736
ERO1LB	A_23_P347618	AF252538	ERO1-like beta (S. cerevisiae)		0.734559	0.0325202
ERO1LB	A_23_P347623	AF252538	ERO1-like beta (S. cerevisiae)		0.742024	0.038333
NSEP1	A_23_P34767	NM_004559	Nuclease sensitive element binding protein 1		0.46411	1.16854e-06
MLLT10	A_23_P347720	BC032532	Myeloid/lymphoid or mixed-lineage leukemia (trithorax homolog, Drosophila); translocated to, 10		0.678139	0.00775918
FOSL2	A_23_P348121	NM_005253	FOS-like antigen 2		0.723056	0.0257613
NULL	A_23_P348587	A_23_P348587	NULL		0.687029	0.0189599
C20orf132	A_23_P348767	NM_152503	Chromosome 20 open reading frame 132		1.58796	0.00958055
FCHO2	A_23_P349083	AL832928	FCH domain only 2		1.51492	0.00455925
KCNE1L	A_23_P349267	NM_012282	KCNE1-like		0.625635	0.00155911
KIAA1912	A_23_P349566	AB067499	KIAA1912 protein		1.88584	9.41903e-05
SMC5L1	A_23_P349615	AB011166	SMC5 structural maintenance of chromosomes 5-like 1 (yeast)		1.33772	0.0431952
FLJ25801	A_23_P350005	NM_173553	Hypothetical protein FLJ25801		0.682393	0.00900253
C5orf18	A_23_P350045	BC000232	Chromosome 5 open reading frame 18		1.52766	0.00385302
	A_23_P350059	BC063642	Similar to KIAA0454 protein		0.751071	0.046546
KIAA1546	A_23_P350187	AB046766	KIAA1546 protein		1.50248	0.00539915
LOC124245	A_23_P3502	NM_144604	Hypothetical protein BC001584		0.60361	0.000690887
LOC257106	A_23_P35045	NM_181720	Hypothetical protein LOC257106		1.69303	0.000549649
DPYSL2	A_23_P350824	NM_001386	Dihydropyrimidinase-like 2		1.3968	0.0208961
UPP1	A_23_P351275	NM_181597	Uridine phosphorylase 1		0.744091	0.0400664
EIF1AX	A_23_P35194	NM_001412	Eukaryotic translation initiation factor 1A, X-linked		1.58381	0.0018281
MCP	A_23_P35230	Y07713	Membrane cofactor protein (CD46, trophoblast-lymphocyte cross-reactive antigen)		0.718295	0.0221493
DOK5L	A_23_P352484	NM_152721	Docking protein 5-like		1.69322	0.000424612
SORCS1	A_23_P352932	NM_052918	Sortilin-related VPS10 domain containing receptor 1		1.41576	0.0184066
TAF5L	A_23_P35309	NM_014409	TAF5-like RNA polymerase II, p300/CBP-associated factor (PCAF)-associated factor, 65kDa		0.696906	0.0129043
FSIP1	A_23_P353125	NM_152597	Fibrous sheath interacting protein 1		1.5623	0.00344338
CWF19L1	A_23_P35354	NM_018294	CWF19-like 1, cell cycle control (S. pombe)		0.735603	0.0331912
KIAA1434	A_23_P353704	NM_019593	Hypothetical protein KIAA1434		1.39249	0.0220573
NULL	A_23_P353726	NM_153810	NULL		0.612868	0.00100196
NHLRC2	A_23_P35376	BC032598	NHL repeat containing 2		1.35149	0.0399091
CHS1	A_23_P354074	NM_000081	Chediak-Higashi syndrome 1		1.54057	0.00325015
FER1L3	A_23_P354387	NM_133337	Fer-1-like 3, myoferlin (C. elegans)		0.399213	2.41524e-08
KLF12	A_23_P354805	NM_007249	Kruppel-like factor 12		1.55265	0.00277099
NMNAT2	A_23_P354908	NM_015039	Nicotinamide nucleotide adenylyltransferase 2		0.694385	0.0331408
ZNF493	A_23_P354942	NM_175910	Zinc finger protein 493		1.4225	0.0151077
BM039	A_23_P355075	AK023669	Uncharacterized bone marrow protein BM039		0.749324	0.0450232
ANKIB1	A_23_P355623	AL137349	Ankyrin repeat and IBR domain containing 1		1.51806	0.00437777
ZNF518	A_23_P35576	AB002333	Zinc finger protein 518		1.37839	0.0263848
RPS10	A_23_P356484	NM_001014	Ribosomal protein S10		0.609314	0.000848978
FLJ31568	A_23_P356731	NM_152509	Hypothetical protein FLJ31568		1.35356	0.0484868
NULL	A_23_P357504	AL834280	NULL		0.677497	0.0115826
KCNK3	A_23_P357724	NM_002246	Potassium channel, subfamily K, member 3		0.640292	0.0178542
TLOC1	A_23_P357860	AK057365	Translocation protein 1		1.37091	0.0380484
SRGAP2	A_23_P358410	NM_014850	SLIT-ROBO Rho GTPase activating protein 2		1.96821	0.000817386
IBTK	A_23_P358995	AB037838	Inhibitor of Bruton agammaglobulinemia tyrosine kinase		1.37733	0.026632
PALM2-AKAP2	A_23_P359043	NM_007203	PALM2-AKAP2 protein		0.733461	0.0347224
CASP4	A_23_P35906	AL050391	Caspase 4, apoptosis-related cysteine protease		0.684016	0.00921998
CASP4	A_23_P35912	NM_033306	Caspase 4, apoptosis-related cysteine protease		0.634527	0.00209609
ATM	A_23_P35916	NM_000051	Ataxia telangiectasia mutated (includes complementation groups A, C and D)		1.35069	0.0418544
ATM	A_23_P35916	NM_000051	Ataxia telangiectasia mutated (includes complementation groups A, C and D)		1.39028	0.0246502
ATM	A_23_P35916	NM_000051	Ataxia telangiectasia mutated (includes complementation groups A, C and D)		1.3672	0.0322979
ATM	A_23_P35916	NM_000051	Ataxia telangiectasia mutated (includes complementation groups A, C and D)		1.52221	0.0046486
ATM	A_23_P35916	NM_000051	Ataxia telangiectasia mutated (includes complementation groups A, C and D)		1.39947	0.0226115
ATM	A_23_P35916	NM_000051	Ataxia telangiectasia mutated (includes complementation groups A, C and D)		1.42714	0.0167117
ATM	A_23_P35916	NM_000051	Ataxia telangiectasia mutated (includes complementation groups A, C and D)		1.4024	0.0228667
ATM	A_23_P35916	NM_000051	Ataxia telangiectasia mutated (includes complementation groups A, C and D)		1.36157	0.0358937
COH1	A_23_P359173	BC033121	Cohen syndrome 1		1.5651	0.00242077
MGC4308	A_23_P359174	AF090939	Hypothetical protein MGC4308		0.560065	0.000251709
ANXA8	A_23_P359214	AK096715	Annexin A8		0.731725	0.039619
PLGL	A_23_P359630	NM_002665	Plasminogen-like		1.43589	0.0135582
NFAT5	A_23_P359647	NM_138714	Nuclear factor of activated T-cells 5, tonicity-responsive		1.35682	0.034268
	A_23_P359870	AJ312026	Hypothetical protein (C8ORF16)		0.614681	0.0144907
ASAM	A_23_P35995	NM_024769	Adipocyte-specific adhesion molecule		1.62234	0.00436176
NULL	A_23_P360079	NM_207363	NULL		1.52485	0.00494765
NULL	A_23_P3602	THC1923482	NULL		1.37668	0.0268655
NULL	A_23_P360268	NM_153016	NULL		1.86158	7.25616e-05
PIK3C2A	A_23_P36166	NM_002645	Phosphoinositide-3-kinase, class 2, alpha polypeptide		1.32612	0.0499469
SAMD6	A_23_P362183	NM_173551	Sterile alpha motif domain containing 6		1.34658	0.0387974
FLJ34790	A_23_P362191	NM_173621	Hypothetical protein FLJ34790		1.66173	0.00314067
CGGBP1	A_23_P363163	NM_003663	CGG triplet repeat binding protein 1		1.60261	0.0014228
SE57-1	A_23_P363255	NM_025214	CTCL tumor antigen se57-1		1.39686	0.0214132
MGC33630	A_23_P363275	NM_144668	Hypothetical protein MGC33630		1.60826	0.00149597
NDFIP2	A_23_P363472	AB032991	Nedd4 family interacting protein 2		1.35277	0.0360106
DDX26B	A_23_P363647	NM_182540	DEAD/H (Asp-Glu-Ala-Asp/His) box polypeptide 26B		1.4522	0.0103303
C2orf11	A_23_P363878	NM_144629	Chromosome 2 open reading frame 11		1.99674	0.000467994
GLIPR1	A_23_P364024	NM_006851	GLI pathogenesis-related 1 (glioma)		0.49184	5.1582e-06
FLJ37034	A_23_P364504	AK094353	Hypothetical protein FLJ37034		1.58228	0.00186585
VPS13D	A_23_P364837	BC051804	Vacuolar protein sorting 13D (yeast)		1.37216	0.0296155
DKFZp761N1114	A_23_P365412	NM_181644	Hypothetical protein DKFZp761N1114		1.36291	0.036137
ARC	A_23_P365738	NM_015193	Activity-regulated cytoskeleton-associated protein		0.538066	4.88255e-05
PPP1R14B	A_23_P365817	BC014522	Protein phosphatase 1, regulatory (inhibitor) subunit 14B		0.724928	0.0259417
APAF1	A_23_P36611	NM_181861	Apoptotic protease activating factor		1.36024	0.0329422
ADAM21	A_23_P367420	NM_003813	A disintegrin and metalloproteinase domain 21		0.565875	0.000199417
ALDH2	A_23_P36745	NM_000690	Aldehyde dehydrogenase 2 family (mitochondrial)		1.34814	0.0380725
Cep290	A_23_P36865	AB002371	Centrosome protein cep290		1.4297	0.0137845
DKFZp434H1419	A_23_P369047	AL137534	Hypothetical protein DKFZp434H1419		1.37943	0.0259956
MGC45800	A_23_P369485	NM_178838	Hypothetical protein LOC90768		0.724083	0.0268572
DCAMKL1	A_23_P369994	NM_004734	Doublecortin and CaM kinase-like 1		1.36656	0.0304214
NULL	A_23_P370544	AK058144	NULL		1.46247	0.00948572
KLHL14	A_23_P370830	AB037805	Kelch-like 14 (Drosophila)		1.37776	0.0266856
PRKACB	A_23_P371410	BC016285	Protein kinase, cAMP-dependent, catalytic, beta		1.32938	0.0478639
FGFR1	A_23_P372923	NM_023110	Fibroblast growth factor receptor 1 (fms-related tyrosine kinase 2, Pfeiffer syndrome)		0.689561	0.0107307
DKFZp313N0621	A_23_P373054	NM_173826	Hypothetical protein DKFZp313N0621		1.42732	0.0142091
MAFK	A_23_P373598	AK056767	V-maf musculoaponeurotic fibrosarcoma oncogene homolog K (avian)		0.635504	0.00210425
ZNF563	A_23_P373716	NM_145276	Zinc finger protein 563		1.56252	0.0331761
FLJ32949	A_23_P374250	NM_173812	Hypothetical protein FLJ32949		1.73592	0.000329183
RPLP1	A_23_P37445	NM_001003	Ribosomal protein, large, P1		0.437326	2.53212e-07
GAL	A_23_P374844	NM_015973	Galanin		0.748447	0.0440184
LOC148213	A_23_P375517	NM_138286	Hypothetical protein FLJ31526		1.46753	0.00847096
LCE1D	A_23_P375524	NM_178352	Late cornified envelope 1D		0.707306	0.0168704
MLR1	A_23_P375541	AK055258	Transcription factor MLR1		1.65691	0.00982984
MAPK4	A_23_P375906	NM_002747	Mitogen-activated protein kinase 4		1.3693	0.0294228
COL19A1	A_23_P375922	NM_001858	Collagen, type XIX, alpha 1		2.34491	9.22741e-07
LOC200383	A_23_P376014	NM_145299	Similar to Dynein heavy chain at 16F		1.55567	0.00620268
CDT1	A_23_P37704	NM_030928	DNA replication factor		1.476	0.0075882
CNGB1	A_23_P37718	NM_001297	Cyclic nucleotide gated channel beta 1		0.489169	2.14203e-05
RABGAP1L	A_23_P377267	AB007940	RAB GTPase activating protein 1-like		1.50097	0.00550711
MAGEB6	A_23_P378574	NM_173523	Melanoma antigen, family B, 6		0.663117	0.0114074
SLC7A5	A_23_P3792	AF077866	Solute carrier family 7 (cationic amino acid transporter, y+ system), member 5		0.70324	0.0209664
FMNL3	A_23_P379200	NM_175736	Formin-like 3		1.43109	0.0357119
KIAA1164	A_23_P379327	AB032990	Hypothetical protein KIAA1164		1.52418	0.00404567
YARS	A_23_P379550	NM_003680	Tyrosyl-tRNA synthetase		0.74943	0.0450036
IPMK	A_23_P380371	NM_152230	Inositol polyphosphate multikinase		1.45338	0.01777
CAPS2	A_23_P380379	NM_032606	Calcyphosphine 2		1.7737	0.000220236
APOL4	A_23_P380857	NM_145660	Apolipoprotein L, 4		0.743405	0.0484831
NPL	A_23_P381431	NM_030769	N-acetylneuraminate pyruvate lyase (dihydrodipicolinate synthase)		1.41784	0.0161131
FDXR	A_23_P38154	NM_004110	Ferredoxin reductase		1.69068	0.000437776
ZNF25	A_23_P381577	NM_145011	Zinc finger protein 25 (KOX 19)		1.39888	0.0205116
DKFZp667B0210	A_23_P381645	AL713797	Early B-cell factor 3		1.37679	0.0318511
KIAA1713	A_23_P381746	AB051500	KIAA1713 protein		1.46334	0.00895067
OGT	A_23_P381976	AL050366	O-linked N-acetylglucosamine (GlcNAc) transferase (UDP-N-acetylglucosamine:polypeptide-N-acetylgluco		0.512222	1.42731e-05
OGT	A_23_P381979	BC038180	O-linked N-acetylglucosamine (GlcNAc) transferase (UDP-N-acetylglucosamine:polypeptide-N-acetylgluco		0.468526	1.48962e-06
ACE	A_23_P38235	NM_000789	Angiotensin I converting enzyme (peptidyl-dipeptidase A) 1		0.651124	0.0115924
WNT4	A_23_P382607	NM_030761	Wingless-type MMTV integration site family, member 4		1.41985	0.0229879
MYH2	A_23_P38271	NM_017534	Myosin, heavy polypeptide 2, skeletal muscle, adult		0.566899	0.00704286
NULL	A_23_P38275	THC1805054	NULL		0.600171	0.000607505
BBC3	A_23_P382775	NM_014417	BCL2 binding component 3		1.41434	0.0167551
P2RY1	A_23_P382835	NM_002563	Purinergic receptor P2Y, G-protein coupled, 1		1.40789	0.0205266
IGFBP5	A_23_P383009	BC008099	Insulin-like growth factor binding protein 5		1.87526	3.8153e-05
SLICK	A_23_P384176	AF130107	Sodium- and chloride-activated ATP-sensitive potassium channel		0.589914	0.0259435
NULL	A_23_P384355	A_23_P384355	NULL		1.52367	0.00439418
PLEKHH2	A_23_P384748	AB095948	Pleckstrin homology domain containing, family H (with MyTH4 domain) member 2		1.76079	0.000182146
NULL	A_23_P384857	ENST00000244491	NULL		0.725351	0.0307261
NULL	A_23_P384965	THC1808835	NULL		0.51254	2.21905e-05
E2F3	A_23_P385034	NM_001949	E2F transcription factor 3		1.4276	0.0141579
SCAMP2	A_23_P385081	NM_005697	Secretory carrier membrane protein 2		0.72081	0.0235389
EPHA10	A_23_P385199	NM_173641	EphA10s protein		0.648583	0.0310256
NULL	A_23_P385427	NP111954	NULL		1.40013	0.0200442
MBNL3	A_23_P385851	NM_133486	Muscleblind-like 3 (Drosophila)		1.38611	0.0271028
KIAA1712	A_23_P385911	NM_030633	KIAA1712		1.32858	0.048479
KRTAP4-4	A_23_P38603	NM_032524	Keratin associated protein 4-4		0.372662	0.000114555
BAPX1	A_23_P386254	NM_001189	Bagpipe homeobox homolog 1 (Drosophila)		1.35941	0.0337524
POLK	A_23_P386450	NM_016218	Polymerase (DNA directed) kappa		1.49846	0.00566472
COTL1	A_23_P3866	NM_021149	Coactosin-like 1 (Dictyostelium)		0.709401	0.0177805
ABCD2	A_23_P388124	NM_005164	ATP-binding cassette, sub-family D (ALD), member 2		1.5867	0.0248644
LOC401152	A_23_P388433	AK025703	HCV F-transactivated protein 1		1.45007	0.0106159
ZNF36	A_23_P388553	AK074116	Zinc finger protein 36 (KOX 18)		1.52237	0.00413205
MVD	A_23_P38860	AY203927	Mevalonate (diphospho) decarboxylase		0.605175	0.000730531
MYST4	A_23_P388855	NM_012330	MYST histone acetyltransferase (monocytic leukemia) 4		1.33656	0.0488495
ZNF141	A_23_P388867	NM_003441	Zinc finger protein 141 (clone pHZ-44)		1.35082	0.037153
KIAA1726	A_23_P388993	AB051513	KIAA1726 protein		1.47014	0.00822311
FLJ23878	A_23_P389141	AK097609	Hypothetical protein FLJ23878		1.42621	0.0267803
VAV1	A_23_P38959	NM_005428	Vav 1 oncogene		0.711916	0.0195651
NGFR	A_23_P389897	NM_002507	Nerve growth factor receptor (TNFR superfamily, member 16)		0.588769	0.000860316
AVIL	A_23_P390157	NM_006576	Advillin		1.63797	0.0158053
PLXDC1	A_23_P3911	BC036059	Plexin domain containing 1		1.37708	0.0268318
LOC201229	A_23_P392126	BC018092	Hypothetical protein LOC201229		1.40755	0.0182552
ZNF396	A_23_P392429	NM_145756	Zinc finger protein 396		1.89162	4.2083e-05
FLJ25791	A_23_P392476	NM_173559	Hypothetical protein FLJ25791		2.1406	1.27053e-05
C21orf81	A_23_P392529	NM_153750	Chromosome 21 open reading frame 81		1.38104	0.0254789
TFPI2	A_23_P393620	NM_006528	Tissue factor pathway inhibitor 2		0.455626	7.27972e-07
NRP2	A_23_P393727	NM_003872	Neuropilin 2		0.745805	0.0440739
KIAA1244	A_23_P393880	AB033070	KIAA1244		1.3572	0.0341302
PTRF	A_23_P394064	BC004295	Polymerase I and transcript release factor		0.645133	0.00286398
ZNF431	A_23_P39441	NM_133473	Zinc finger protein 431		1.39524	0.0213261
SEC24A	A_23_P394605	AL080064	SEC24 related gene family, member A (S. cerevisiae)		1.38477	0.0242837
BST2	A_23_P39465	NM_004335	Bone marrow stromal cell antigen 2		1.39127	0.0230069
HIST1H4D	A_23_P395374	NM_003539	Histone 1, H4d		0.680185	0.00818396
MPDZ	A_23_P396328	AK098775	Multiple PDZ domain protein		1.44099	0.0119374
CLDN11	A_23_P405088	NM_005602	Claudin 11 (oligodendrocyte transmembrane protein)		0.703822	0.0154367
LTBP2	A_23_P405129	NM_000428	Latent transforming growth factor beta binding protein 2		1.52999	0.0479164
PLAG1	A_23_P411723	NM_002655	Pleiomorphic adenoma gene 1		1.46188	0.00911856
CABP1	A_23_P411761	NM_031205	Calcium binding protein 1 (calbrain)		1.97843	0.00584581
ZAP70	A_23_P39682	NM_001079	Zeta-chain (TCR) associated protein kinase 70kDa		1.39555	0.0432592
ZAP70	A_23_P39682	NM_001079	Zeta-chain (TCR) associated protein kinase 70kDa		1.37575	0.0479985
GSTM2	A_23_P397208	NM_000848	Glutathione S-transferase M2 (muscle)		1.48668	0.0148378
FKBP1A	A_23_P397238	NM_054014	FK506 binding protein 1A, 12kDa		0.743737	0.0397713
CLCA2	A_23_P397248	NM_006536	Chloride channel, calcium activated, family member 2		1.86553	9.89641e-05
LY6K	A_23_P397293	NM_017527	CDNA for differentially expressed CO16 gene		0.637476	0.00224074
FLJ32416	A_23_P397320	NM_144616	Homolog of mouse skeletal muscle sarcoplasmic reticulum protein JP-45		0.306483	1.03037e-06
ZNF75	A_23_P397635	AK091687	Zinc finger protein 75 (D8C6)		1.32907	0.0478853
C9orf80	A_23_P397899	NM_021218	Chromosome 9 open reading frame 80		0.731799	0.03045
KIAA1344	A_23_P398836	AK022563	KIAA1344		1.34273	0.0406686
	A_23_P399292	AL833005	MRNA; cDNA DKFZp666D074 (from clone DKFZp666D074)		0.722688	0.0246109
MGC4677	A_23_P40010	NM_052871	Hypothetical protein MGC4677		0.597998	0.00312703
DUSP3	A_23_P400255	NM_004090	Dual specificity phosphatase 3 (vaccinia virus phosphatase VH1-related)		0.67821	0.00784277
FLJ23861	A_23_P400373	NM_152519	Hypothetical protein FLJ23861		1.46528	0.00901854
PMS1	A_23_P40059	NM_000534	PMS1 postmeiotic segregation increased 1 (S. cerevisiae)		1.34001	0.0420041
PVRL3	A_23_P401547	NM_015480	Poliovirus receptor-related 3		0.722365	0.024415
GPLD1	A_23_P402254	NM_177483	Glycosylphosphatidylinositol specific phospholipase D1		1.34186	0.0422604
NULL	A_23_P402751	NM_173705	NULL		1.34982	0.0373053
MGC19764	A_23_P402899	BC021238	Hypothetical protein MGC19764		1.46984	0.00841152
KIAA1128	A_23_P404108	NM_018999	KIAA1128		1.39812	0.0205952
ADAMTS5	A_23_P40415	NM_007038	A disintegrin-like and metalloprotease (reprolysin type) with thrombospondin type 1 motif, 5 (aggrec		1.82605	7.26852e-05
LOC153222	A_23_P404606	NM_153607	Adult retina protein		1.34112	0.0417543
LCE1A	A_23_P404685	NM_178348	Late cornified envelope 1A		0.671337	0.00635859
CDH24	A_23_P405267	AK057922	Cadherin-like 24		0.652161	0.00367313
NULL	A_23_P405513	ENST00000336505	NULL		1.41987	0.0262225
KIAA0217	A_23_P405942	D86971	KIAA0217		0.750723	0.0462081
KIAA0367	A_23_P406025	AB002365	KIAA0367		1.41172	0.0173628
MGC33371	A_23_P406355	NM_144664	Hypothetical protein MGC33371		1.32667	0.0492997
LOC132671	A_23_P407112	NM_145263	LOC132671		1.45997	0.00935183
C8orf6	A_23_P407601	AJ307469	Chromosome 8 open reading frame 6		0.683166	0.0102468
HPS3	A_23_P40817	NM_032383	Hermansky-Pudlak syndrome 3		1.3527	0.036026
MGC23270	A_23_P408232	BC041036	Hypothetical protein MGC23270		1.34561	0.0476609
PCK1	A_23_P408249	NM_002591	Phosphoenolpyruvate carboxykinase 1 (soluble)		1.35704	0.0344132
MGC9850	A_23_P409541	NM_152705	Polymerase (RNA) I polypeptide D, 16kDa		1.39755	0.0207153
GHRL	A_23_P40956	NM_016362	Ghrelin precursor		0.671153	0.0128137
GHRL	A_23_P40956	NM_016362	Ghrelin precursor		0.686389	0.0187194
EDEM1	A_23_P40975	D86967	ER degradation enhancer, mannosidase alpha-like 1		0.736594	0.0339931
OAZ1	A_23_P409951	NM_004152	Ornithine decarboxylase antizyme 1		0.395673	1.91642e-08
FILIP1	A_23_P410233	AL832009	Filamin A interacting protein 1		1.38686	0.0249858
CEBPB	A_23_P411296	NM_005194	CCAAT/enhancer binding protein (C/EBP), beta		0.753438	0.0489288
ITIH5	A_23_P411993	NM_030569	Inter-alpha (globulin) inhibitor H5		0.724965	0.0277146
ZRANB3	A_23_P412059	AL833322	Zinc finger, RAN-binding domain containing 3		1.38214	0.0252318
NULL	A_23_P413862	AB040926	NULL		1.86578	0.00317476
FLJ20035	A_23_P41470	NM_017631	Hypothetical protein FLJ20035		1.45208	0.0103739
PURB	A_23_P414855	NM_033224	Purine-rich element binding protein B		0.714579	0.0202945
CRHR1	A_23_P414884	NM_004382	Corticotropin releasing hormone receptor 1		0.738707	0.0356225
DKFZP586A0522	A_23_P415021	NM_014033	DKFZP586A0522 protein		1.45447	0.0100297
HIST1H4E	A_23_P415411	NM_003545	Histone 1, H4e		1.3538	0.0357198
HRLP5	A_23_P416314	BC034222	H-rev107-like protein 5		0.747527	0.0431585
GRPEL2	A_23_P41674	NM_152407	GrpE-like 2, mitochondrial (E. coli)		0.726057	0.026655
ZNF610	A_23_P416751	NM_173530	Zinc finger protein 610		1.41183	0.0173377
LOC54103	A_23_P416894	AL079277	Hypothetical protein LOC54103		1.44521	0.011561
MGC20460	A_23_P417113	BC011923	Hypothetical protein MGC20460		0.720515	0.02343
ZNF471	A_23_P417684	AB037817	Zinc finger protein 471		1.61854	0.00142243
PDGFRB	A_23_P421401	NM_002609	Platelet-derived growth factor receptor, beta polypeptide		1.88512	4.06113e-05
TDRKH	A_23_P46351	NM_006862	Tudor and KH domain containing		0.740654	0.0373095
ADAM11	A_23_P502158	NM_002390	A disintegrin and metalloproteinase domain 11		0.695383	0.0150377
DIA1	A_23_P502224	NM_000398	Diaphorase (NADH) (cytochrome b-5 reductase)		0.611801	0.000928259
SCG3	A_23_P54267	AK075314	Secretogranin III		0.746303	0.042654
C1orf39	A_23_P417942	AK000282	Chromosome 1 open reading frame 39		1.32765	0.0486954
STXBP5L	A_23_P418785	AB023223	Syntaxin binding protein 5-like		1.79819	0.000112755
MGC35232	A_23_P419202	NM_033160	Hypothetical LOC26149		1.61289	0.00124087
KIAA1407	A_23_P419213	NM_020817	KIAA1407 protein		1.70915	0.000344705
SSTR4	A_23_P419582	NM_001052	Somatostatin receptor 4		0.555307	0.000978401
CGI-96	A_23_P420038	BC031838	CGI-96 protein		0.706949	0.0167175
SOCS1	A_23_P420196	NM_003745	Suppressor of cytokine signaling 1		0.733017	0.0318199
PCDH9	A_23_P420236	NM_020403	Protocadherin 9		2.79036	6.7589e-06
ORC3L	A_23_P42045	NM_181837	Origin recognition complex, subunit 3-like (yeast)		1.32552	0.04994
FCHO2	A_23_P420610	BC014311	FCH domain only 2		1.46391	0.00934582
TNFRSF21	A_23_P42065	AF068868	Tumor necrosis factor receptor superfamily, member 21		0.737596	0.0347693
IER3	A_23_P42257	NM_003897	Immediate early response 3		0.591632	0.00044039
APOM	A_23_P42265	NM_019101	Apolipoprotein M		1.33027	0.0472439
NYD-SP29	A_23_P422732	NM_145172	Testis development protein NYD-SP29		1.86551	4.37228e-05
KLHDC1	A_23_P422766	NM_172193	Kelch domain containing 1		1.56251	0.00590864
HS6ST3	A_23_P422911	NM_153456	Heparan sulfate 6-O-sulfotransferase 3		1.48537	0.00671867
NTNG2	A_23_P423331	NM_032536	Netrin G2		0.70751	0.0170412
MGC26690	A_23_P423482	NM_152450	Hypothetical protein MGC26690		1.58165	0.00192358
	A_23_P423543	BC018658	CDNA clone MGC:24463 IMAGE:4082362, complete cds		1.3325	0.0459588
CGA	A_23_P42386	NM_000735	Glycoprotein hormones, alpha polypeptide		1.72535	0.000275788
PRSS35	A_23_P42397	NM_153362	Protease, serine, 35		1.47113	0.00881482
HUS1B	A_23_P423974	NM_148959	HUS1 checkpoint homolog b (S. pombe)		0.610338	0.000886705
KIAA1622	A_23_P425332	NM_058237	KIAA1622		1.33319	0.0466503
TNPO3	A_23_P42563	NM_012470	Transportin 3		0.727484	0.0275522
KIAA1900	A_23_P425766	NM_052904	KIAA1900		1.3661	0.0395921
MGC45562	A_23_P425925	NM_152349	Hypothetical protein MGC45562		0.557884	0.000114856
WBSCR19	A_23_P425967	NM_175064	Williams Beuren syndrome chromosome region 19		1.46173	0.0115228
FLJ13456	A_23_P426140	AK025056	Hypothetical protein FLJ13456		1.34833	0.0380081
LOC91431	A_23_P426511	NM_138698	Prematurely terminated mRNA decay factor-like		1.53015	0.00380462
PIWIL4	A_23_P427760	NM_152431	Piwi-like 4 (Drosophila)		2.0466	0.000101543
STK31	A_23_P42784	NM_032944	Serine/threonine kinase 31		1.68081	0.0011984
CCM1	A_23_P42848	NM_004912	Cerebral cavernous malformations 1		1.36863	0.0296607
NULL	A_23_P428548	AB032251	NULL		1.48612	0.00665621
NCOA2	A_23_P428999	NM_006540	Nuclear receptor coactivator 2		1.42079	0.016521
KAL1	A_23_P429950	NM_000216	Kallmann syndrome 1 sequence		1.38976	0.0228245
FOSB	A_23_P429998	NM_006732	FBJ murine osteosarcoma viral oncogene homolog B		0.649703	0.00461035
ZSCAN4	A_23_P430090	NM_152677	Zinc finger protein 494		3.50499	1.35659e-11
C14orf145	A_23_P430201	AK056756	Chromosome 14 open reading frame 145		1.33751	0.0432879
SB145	A_23_P430381	AY037156	Hypothetical protein SB145		0.719776	0.0229499
NULL	A_23_P430852	AK027057	NULL		1.47543	0.00930004
FLJ32658	A_23_P431284	NM_144688	Hypothetical gene DKFZp434A2223		1.55975	0.041718
EIF3S6	A_23_P43141	NM_001568	Eukaryotic translation initiation factor 3, subunit 6 48kDa		1.46815	0.00840291
MYBL1	A_23_P43157	X66087	V-myb myeloblastosis viral oncogene homolog (avian)-like 1		1.33183	0.0463688
SULF1	A_23_P43164	NM_015170	Sulfatase 1		1.71311	0.00032554
10-九月	A_23_P43175	NM_144710	Septin 10		1.40146	0.019709
ETV4	A_23_P431776	NM_001986	Ets variant gene 4 (E1A enhancer binding protein, E1AF)		0.328527	5.29294e-10
CALB1	A_23_P43197	NM_004929	Calbindin 1, 28kDa		1.56751	0.0042742
CRTAC1	A_23_P431971	NM_018058	Cartilage acidic protein 1		1.6399	0.00101642
EXT1	A_23_P43273	NM_000127	Exostoses (multiple) 1		0.72135	0.0238352
FLJ12476	A_23_P432758	BC031041	Hypothetical protein FLJ12476		1.61086	0.00500404
RHOT1	A_23_P433204	NM_018307	Ras homolog gene family, member T1		1.48118	0.00793242
C9orf154	A_23_P43337	NM_144966	Chromosome 9 open reading frame 154		1.52504	0.00529777
KRT14	A_23_P4335	NM_000526	Keratin 14 (epidermolysis bullosa simplex, Dowling-Meara, Koebner)		0.738029	0.0405698
KIAA1117	A_23_P434268	AB029040	KIAA1117		1.33973	0.0421435
CMYA4	A_23_P435018	NM_173167	Cardiomyopathy associated 4		1.95892	0.000180832
GPC4	A_23_P435407	NM_001448	Glypican 4		1.38546	0.0240779
HMG20A	A_23_P436117	NM_018200	High-mobility group 20A		0.678127	0.0077254
ERN1	A_23_P436259	AK055561	ER to nucleus signalling 1		0.735283	0.0329788
FLJ14490	A_23_P43820	AK093223	Hypothetical protein FLJ14490		0.628251	0.00167591
SMARCA1	A_23_P44244	NM_003069	SWI/SNF related, matrix associated, actin dependent regulator of chromatin, subfamily a, member 1		1.39747	0.0207234
KCTD13	A_23_P44849	NM_178863	Potassium channel tetramerisation domain containing 13		0.684945	0.00943459
AMBN	A_23_P44867	NM_016519	Ameloblastin, enamel matrix protein		1.34454	0.0409025
MAPK10	A_23_P45025	NM_138980	Mitogen-activated protein kinase 10		1.6742	0.00824338
ZFD25	A_23_P45087	NM_016220	Zinc finger protein (ZFD25)		1.43783	0.0124305
TMEM35	A_23_P45324	NM_021637	Transmembrane protein 35		1.43682	0.0362335
CLIC2	A_23_P45456	NM_001289	Chloride intracellular channel 2		2.27395	0.00055918
GLA	A_23_P45475	NM_000169	Galactosidase, alpha		1.44914	0.010743
SERPINB8	A_23_P4561	NM_002640	Serine (or cysteine) proteinase inhibitor, clade B (ovalbumin), member 8		0.610547	0.000888665
C1orf29	A_23_P45871	NM_006820	Chromosome 1 open reading frame 29		1.61973	0.0252246
FLJ20508	A_23_P45970	NM_017850	Hypothetical protein FLJ20508		0.7528	0.0482776
RGS5	A_23_P46045	AF113212	Regulator of G-protein signalling 5		1.49903	0.00567173
NULL	A_23_P46070	THC1923203	NULL		0.673947	0.00731738
ZNF606	A_23_P4628	NM_025027	Zinc finger protein 606		1.44259	0.0117049
CYR61	A_23_P46426	Z97068	Cysteine-rich, angiogenic inducer, 61		0.441738	3.28073e-07
NHLRC2	A_23_P46769	AK126751	NHL repeat containing 2		1.61712	0.0011747
ITGA8	A_23_P46781	L36531	Integrin, alpha 8		1.67526	0.000553929
CPEB3	A_23_P46812	AB023157	Cytoplasmic polyadenylation element binding protein 3		0.74849	0.0444883
BXMAS2-10	A_23_P47484	NM_145016	BXMAS2-10		1.5519	0.00323722
PHLDA2	A_23_P47614	NM_003311	Pleckstrin homology-like domain, family A, member 2		0.472328	1.83089e-06
NULL	A_23_P47735	AK074128	NULL		0.741365	0.044438
METTL1	A_23_P47788	NM_005371	Methyltransferase-like 1		0.722141	0.0242842
METTL1	A_23_P47790	NM_005371	Methyltransferase-like 1		0.718483	0.0222432
PTPRR	A_23_P47924	NM_130846	Protein tyrosine phosphatase, receptor type, R		0.596736	0.00070511
PTK9	A_23_P48166	NM_002822	PTK9 protein tyrosine kinase 9		1.51945	0.00429404
JUNB	A_23_P4821	NM_002229	Jun B proto-oncogene		0.549649	7.92702e-05
CDADC1	A_23_P48295	NM_030911	Cytidine and dCMP deaminase domain containing 1		0.669553	0.00607695
CCNA1	A_23_P48414	NM_003914	Cyclin A1		0.540812	5.74172e-05
KIAA1008	A_23_P48416	AB023225	KIAA1008		1.51531	0.00455384
INSM2	A_23_P48530	NM_032594	Insulinoma-associated 2		1.72631	0.023764
ZADH1	A_23_P48705	NM_152444	Zinc binding alcohol dehydrogenase, domain containing 1		1.66665	0.000629844
ZADH1	A_23_P48713	NM_152444	Zinc binding alcohol dehydrogenase, domain containing 1		1.44091	0.0119586
TMOD2	A_23_P48803	NM_014548	Tropomodulin 2 (neuronal)		1.3568	0.0361123
MFGE8	A_23_P48951	BC003610	Milk fat globule-EGF factor 8 protein		0.74294	0.0392085
C16orf40	A_23_P49269	NM_058192	Chromosome 16 open reading frame 40		0.748778	0.0443447
TNFRSF12A	A_23_P49338	NM_016639	Tumor necrosis factor receptor superfamily, member 12A		0.569523	0.000183543
NULL	A_23_P49467	AF116698	NULL		0.721009	0.0236361
SIAT7B	A_23_P49499	NM_006456	Sialyltransferase 7 ((alpha-N-acetylneuraminyl-2,3-beta-galactosyl-1,3)-N-acetyl galactosaminide alp		1.35859	0.0337586
GRIN2C	A_23_P49546	NM_000835	Glutamate receptor, ionotropic, N-methyl D-aspartate 2C		1.94426	1.58032e-05
MGC14376	A_23_P49610	NM_032895	Hypothetical protein MGC14376		0.647678	0.0031278
KRTAP4-2	A_23_P49988	NM_033062	Keratin associated protein 4-2		0.601886	0.0255609
KCNN2	A_23_P500353	NM_021614	Potassium intermediate/small conductance calcium-activated channel, subfamily N, member 2		0.705928	0.0319989
COL2A1	A_23_P500464	NM_001844	Collagen, type II, alpha 1 (primary osteoarthritis, spondyloepiphyseal dysplasia, congenital)		1.37115	0.0287424
FOXA2	A_23_P500936	NM_021784	Forkhead box A2		1.3703	0.029147
COL17A1	A_23_P501010	NM_130778	Collagen, type XVII, alpha 1		2.1834	8.64492e-07
CD97	A_23_P502314	NM_078481	CD97 antigen		0.729402	0.0294483
3-九月	A_23_P503127	NM_145733	Septin 3		1.51417	0.0236191
ZNF181	A_23_P50735	BC043228	Zinc finger protein 181 (HHZ181)		1.33113	0.0469523
LOC148206	A_23_P50825	D70836	Hypothetical protein LOC148206		1.6094	0.00130362
LOC148206	A_23_P50834	AK056006	Hypothetical protein LOC148206		1.45876	0.00949026
FLJ40773	A_23_P510	NM_152666	Hypothetical protein FLJ40773		1.98154	7.61937e-05
PSG4	A_23_P5103	NM_002780	Pregnancy specific beta-1-glycoprotein 4		0.388329	2.6884e-07
GBP3	A_23_P51487	NM_018284	Guanylate binding protein 3		0.584361	0.000657778
NBL1	A_23_P51958	D28124	Neuroblastoma, suppression of tumorigenicity 1		0.687927	0.0102156
ASPM	A_23_P52017	NM_018136	Asp (abnormal spindle)-like, microcephaly associated (Drosophila)		1.4134	0.0169546
SNARK	A_23_P52161	NM_030952	Likely ortholog of rat SNF1/AMP-activated protein kinase		0.734585	0.0328311
IFIT1	A_23_P52266	NM_001548	Interferon-induced protein with tetratricopeptide repeats 1		1.47396	0.00781571
COL17A1	A_23_P52323	NM_000494	Collagen, type XVII, alpha 1		2.77695	3.71958e-09
CATSPER1	A_23_P52676	NM_053054	Cation channel, sperm associated 1		0.44302	9.30244e-07
BACE1	A_23_P52806	AF201468	Beta-site APP-cleaving enzyme 1		1.76643	0.000159515
FLJ32009	A_23_P52986	NM_152718	Hypothetical protein FLJ32009		1.47584	0.00765589
AVIL	A_23_P53257	BX647344	Advillin		1.41518	0.0180223
SP1	A_23_P53397	AF252284	Sp1 transcription factor		0.743033	0.039804
LRP1B	A_23_P5342	NM_018557	Low density lipoprotein-related protein 1B (deleted in tumors)		1.95076	1.72542e-05
LDHB	A_23_P53476	NM_002300	Lactate dehydrogenase B		0.623233	0.00138619
ATP2A2	A_23_P53603	NM_001681	ATPase, Ca++ transporting, cardiac muscle, slow twitch 2		0.687496	0.0100998
NAP1L1	A_23_P53646	NM_139207	Nucleosome assembly protein 1-like 1		1.39452	0.0215026
TP53I3	A_23_P5392	NM_004881	Tumor protein p53 inducible protein 3		1.93745	1.71096e-05
HECTD1	A_23_P54006	NM_015382	HECT domain containing 1		1.38159	0.0252628
KIAA2024	A_23_P5405	NM_172070	Similar to F10G7.10.p		1.4313	0.013509
JUB	A_23_P54055	NM_032876	Jub, ajuba homolog (Xenopus laevis)		0.690885	0.0109851
NULL	A_23_P5464	THC1901508	NULL		0.578558	0.000264508
TNRC9	A_23_P54681	U80736	Trinucleotide repeat containing 9		1.33918	0.0426945
GNG13	A_23_P54736	NM_016541	Guanine nucleotide binding protein (G protein), gamma 13		0.730862	0.0352673
LDHD	A_23_P54918	NM_153486	Lactate dehydrogenase D		1.5863	0.0245165
PRKCA	A_23_P55099	NM_002737	Protein kinase C, alpha		0.743195	0.0490543
PRKCA	A_23_P55099	NM_002737	Protein kinase C, alpha		0.650719	0.00456548
PRKCA	A_23_P55099	NM_002737	Protein kinase C, alpha		0.697494	0.0153435
PRKCA	A_23_P55099	NM_002737	Protein kinase C, alpha		0.66232	0.00613721
PRKCA	A_23_P55099	NM_002737	Protein kinase C, alpha		0.723272	0.0332156
LOC284013	A_23_P55356	NM_182566	Secretory protein LOC284013		1.44688	0.0116171
SMAD7	A_23_P55518	NM_005904	SMAD, mothers against DPP homolog 7 (Drosophila)		0.681	0.0083802
CLUL1	A_23_P55572	NM_014410	Clusterin-like 1 (retinal)		1.78912	0.000123877
RELB	A_23_P55706	BC028013	V-rel reticuloendotheliosis viral oncogene homolog B, nuclear factor of kappa light polypeptide gene		0.708974	0.0175996
CCL25	A_23_P55828	NM_005624	Chemokine (C-C motif) ligand 25		0.526944	0.000610513
KIAA1533	A_23_P56213	NM_020895	KIAA1533		1.48186	0.00745872
ZNF430	A_23_P56298	NM_025189	Zinc finger protein 430		1.82649	7.31407e-05
ZNF430	A_23_P56304	AK023721	Zinc finger protein 430		1.54939	0.00288993
ABCA12	A_23_P56369	AY033486	ATP-binding cassette, sub-family A (ABC1), member 12		2.01998	1.79793e-05
DHRS9	A_23_P56559	NM_005771	Dehydrogenase/reductase (SDR family) member 9		0.664398	0.0053176
MCEE	A_23_P56654	NM_032601	Methylmalonyl CoA epimerase		1.34847	0.0379333
DQX1	A_23_P56659	NM_133637	DEAQ box polypeptide 1 (RNA-dependent ATPase)		1.45612	0.00985235
ATP5G3	A_23_P56680	NM_001689	ATP synthase, H+ transporting, mitochondrial F0 complex, subunit c (subunit 9) isoform 3		0.723193	0.0248981
LOC51315	A_23_P56759	NM_016618	Hypothetical protein LOC51315		1.4328	0.0132496
ACP1	A_23_P56798	NM_177554	Acid phosphatase 1, soluble		1.41685	0.0162312
REL	A_23_P56938	NM_002908	V-rel reticuloendotheliosis viral oncogene homolog (avian)		1.36736	0.0303889
BTG2	A_23_P62901	NM_006763	BTG family, member 2		1.34861	0.0378564
HIST1H4L	A_23_P70480	NM_003546	Histone 1, H4l		0.728631	0.0282902
C5	A_23_P71855	NM_001735	Complement component 5		2.62289	1.34334e-08
SLC2A1	A_23_P571	NM_006516	Solute carrier family 2 (facilitated glucose transporter), member 1		0.581828	0.000300994
CXADR	A_23_P57268	NM_001338	Coxsackie virus and adenovirus receptor		1.49745	0.00573464
CHAF1B	A_23_P57306	NM_005441	Chromatin assembly factor 1, subunit B (p60)		1.36642	0.030466
CHAF1B	A_23_P57306	NM_005441	Chromatin assembly factor 1, subunit B (p60)		1.3974	0.0207394
CHAF1B	A_23_P57306	NM_005441	Chromatin assembly factor 1, subunit B (p60)		1.40911	0.0179002
MMP11	A_23_P57417	NM_005940	Matrix metalloproteinase 11 (stromelysin 3)		1.39404	0.0220331
FLJ13646	A_23_P5742	NM_024584	Hypothetical protein FLJ13646		1.3562	0.0345421
MYH9	A_23_P57497	BC011915	Myosin, heavy polypeptide 9, non-muscle		0.752495	0.0480502
EIF3S6IP	A_23_P57521	NM_016091	Eukaryotic translation initiation factor 3, subunit 6 interacting protein		1.4571	0.00969493
PLXNB1	A_23_P57961	NM_002673	Plexin B1		1.36305	0.0335042
NULL	A_23_P58137	THC1913654	NULL		1.55991	0.00338094
SAG	A_23_P5853	NM_000541	S-antigen; retina and pineal gland (arrestin)		1.592	0.040317
SLCO4A1	A_23_P5903	NM_016354	Solute carrier organic anion transporter family, member 4A1		0.741165	0.037613
DOCK4	A_23_P59637	AB018259	Dedicator of cytokinesis 4		1.4224	0.0151318
SRI	A_23_P59718	AL117616	Sorcin		1.36983	0.0292162
LOC83690	A_23_P59960	NM_031461	CocoaCrisp		1.39683	0.0209129
FLJ14129	A_23_P60101	NM_030895	Hypothetical protein FLJ14129		0.725306	0.0267207
DNAJC7	A_23_P60591	NM_003315	DnaJ (Hsp40) homolog, subfamily C, member 7		1.34699	0.038607
FLJ23049	A_23_P61031	NM_024687	Hypothetical protein FLJ23049		1.77904	0.000176658
INPP5D	A_23_P61149	NM_005541	Inositol polyphosphate-5-phosphatase, 145kDa		1.46591	0.00865113
M160	A_23_P61466	AK058038	Scavenger receptor cysteine-rich type 1 protein M160		0.676335	0.0379023
RAB7B	A_23_P61590	NM_177403	RAB7B, member RAS oncogene family		0.569957	0.0158687
KIAA0372	A_23_P61854	AB002370	KIAA0372		1.42848	0.0139998
KIAA0372	A_23_P61854	AB002370	KIAA0372		1.48482	0.00676459
KIAA0372	A_23_P61854	AB002370	KIAA0372		1.42257	0.0150946
KIAA0372	A_23_P61854	AB002370	KIAA0372		1.41434	0.0167549
KIAA0372	A_23_P61854	AB002370	KIAA0372		1.48119	0.00709179
KIAA0372	A_23_P61854	AB002370	KIAA0372		1.40289	0.0193599
KIAA0372	A_23_P61854	AB002370	KIAA0372		1.40742	0.0182849
KIAA0372	A_23_P61854	AB002370	KIAA0372		1.39014	0.0227124
MAGEC2	A_23_P62099	NM_016249	Melanoma antigen, family C, 2		0.667757	0.0474258
IL22RA1	A_23_P62607	NM_021258	Interleukin 22 receptor, alpha 1		1.68996	0.000463347
NESG1	A_23_P62642	NM_012337	Nasopharyngeal epithelium specific protein 1		0.531088	6.23734e-05
CLDN5	A_23_P6321	NM_003277	Claudin 5 (transmembrane protein deleted in velocardiofacial syndrome)		0.628322	0.02747
DERL3	A_23_P6362	AL389876	Chromosome 22 open reading frame 14		0.718215	0.0220992
MGC34830	A_23_P64121	NM_152314	Hypothetical protein MGC34830		1.34137	0.0415148
FLJ31295	A_23_P64785	NM_152320	Hypothetical protein FLJ31295		0.593506	0.000494952
NULL	A_23_P6481	THC2003193	NULL		1.34781	0.0382359
TAS2R10	A_23_P64888	NM_023921	Taste receptor, type 2, member 10		1.37229	0.0386894
DNCL1	A_23_P65031	NM_003746	Dynein, cytoplasmic, light polypeptide 1		0.719549	0.0228197
TXNRD1	A_23_P65068	AK098698	Thioredoxin reductase 1		0.722119	0.0315068
PFAAP5	A_23_P65262	NM_033111	Phosphonoformate immuno-associated protein 5		1.35889	0.033461
NBEA	A_23_P65278	NM_015678	Neurobeachin		1.69529	0.000412788
KCNK10	A_23_P65629	NM_138317	Potassium channel, subfamily K, member 10		1.99849	0.000129985
WARS	A_23_P65651	NM_004184	Tryptophanyl-tRNA synthetase		0.728321	0.0280877
ATP10A	A_23_P65659	NM_024490	ATPase, Class V, type 10A		0.635604	0.0324681
FLJ21439	A_23_P65699	NM_025137	Hypothetical protein FLJ21439		1.34515	0.0394806
EFCBP2	A_23_P66011	NM_019065	EF hand calcium binding protein 2		0.658695	0.00796406
SENP7	A_23_P6714	AF217504	SUMO1/sentrin specific protease 7		1.40862	0.0192176
SBBI54	A_23_P67321	NM_138334	Hypothetical transmembrane protein SBBI54		0.744655	0.0405729
NR1H2	A_23_P67332	NM_007121	Nuclear receptor subfamily 1, group H, member 2		0.726133	0.0268285
KCNN4	A_23_P67529	NM_002250	Potassium intermediate/small conductance calcium-activated channel, subfamily N, member 4		1.56939	0.00234384
FLJ11535	A_23_P67569	NM_024888	Hypothetical protein FLJ11535		1.51072	0.00836152
ZNF85	A_23_P67702	NM_003429	Zinc finger protein 85 (HPF4, HTF1)		1.40187	0.0196088
KLF7	A_23_P67980	NM_003709	Kruppel-like factor 7 (ubiquitous)		0.727754	0.0281722
RNU3IP2	A_23_P6802	NM_004704	RNA, U3 small nucleolar interacting protein 2		0.747092	0.0427635
NULL	A_23_P68138	A_23_P68138	NULL		0.707326	0.0262913
SH3YL1	A_23_P68198	NM_015677	SH3 domain containing, Ysc84-like 1 (S. cerevisiae)		1.67858	0.00052065
LOC150763	A_23_P68240	BC042847	Hypothetical protein LOC150763		0.596995	0.000547091
C20orf108	A_23_P68486	NM_080821	Chromosome 20 open reading frame 108		1.39592	0.0211293
CHODL	A_23_P68669	NM_024944	Chondrolectin		1.49133	0.00675923
RPL3	A_23_P68942	NM_000967	Ribosomal protein L3		0.541318	5.48948e-05
LEPREL1	A_23_P69179	NM_018192	Leprecan-like 1		0.68519	0.00940705
SLC35A4	A_23_P69840	NM_080670	Solute carrier family 35, member A4		0.628283	0.00164782
RARS	A_23_P69988	NM_002887	Arginyl-tRNA synthetase		1.33072	0.0469444
ALG3	A_23_P7005	NM_005787	Asparagine-linked glycosylation 3 homolog (yeast, alpha-1,3-mannosyltransferase)		0.726858	0.0271787
APC	A_23_P70213	NM_000038	Adenomatosis polyposis coli		1.32733	0.0494193
APC	A_23_P70213	NM_000038	Adenomatosis polyposis coli		1.40211	0.0198575
APC	A_23_P70213	NM_000038	Adenomatosis polyposis coli		1.41311	0.0172961
ANKRD6	A_23_P70297	AB023174	Ankyrin repeat domain 6		1.41223	0.0172138
SMOC2	A_23_P70307	NM_022138	SPARC related modular calcium binding 2		1.8071	0.000146552
ENPP4	A_23_P70318	AB020686	Ectonucleotide pyrophosphatase/phosphodiesterase 4 (putative function)		1.44751	0.0109718
APOBEC2	A_23_P70387	NM_006789	Apolipoprotein B mRNA editing enzyme, catalytic polypeptide-like 2		1.47234	0.0401995
VPS52	A_23_P70583	NM_080564	Vacuolar protein sorting 52 (yeast)		0.670766	0.0062723
LAMA2	A_23_P70719	NM_000426	Laminin, alpha 2 (merosin, congenital muscular dystrophy)		0.712954	0.0200434
AHI1	A_23_P70746	AJ459825	Abelson helper integration site		1.39317	0.0219243
AIM1	A_23_P70785	U83115	Absent in melanoma 1		0.738052	0.0399978
WBSCR22	A_23_P71014	NM_017528	Williams Beuren syndrome chromosome region 22		0.729061	0.0285753
MATN2	A_23_P71328	NM_030583	Matrilin 2		1.5112	0.00480563
KIAA0143	A_23_P71513	D63477	KIAA0143 protein		1.33721	0.0434522
TNFRSF11B	A_23_P71530	NM_002546	Tumor necrosis factor receptor superfamily, member 11b (osteoprotegerin)		1.4615	0.0294487
TNFRSF11B	A_23_P71530	NM_002546	Tumor necrosis factor receptor superfamily, member 11b (osteoprotegerin)		1.45931	0.0221445
TNFRSF11B	A_23_P71530	NM_002546	Tumor necrosis factor receptor superfamily, member 11b (osteoprotegerin)		1.53398	0.0101909
TNFRSF11B	A_23_P71530	NM_002546	Tumor necrosis factor receptor superfamily, member 11b (osteoprotegerin)		1.48962	0.0141022
TNFRSF11B	A_23_P71530	NM_002546	Tumor necrosis factor receptor superfamily, member 11b (osteoprotegerin)		1.58842	0.00519146
TNFRSF11B	A_23_P71530	NM_002546	Tumor necrosis factor receptor superfamily, member 11b (osteoprotegerin)		1.53744	0.0165242
UPP1	A_23_P71989	NM_181597	Uridine phosphorylase 1		0.639506	0.00249474
UGT8	A_23_P72747	U62899	UDP glycosyltransferase 8 (UDP-galactose ceramide galactosyltransferase)		0.679084	0.008032
ELMOD2	A_23_P7282	AK095357	ELMO domain containing 2		1.39536	0.0212781
NULL	A_23_P73096	A_23_P73096	NULL		1.37885	0.0261504
RGS20	A_23_P73097	NM_003702	Regulator of G-protein signalling 20		1.44692	0.0110847
PROS1	A_23_P73114	NM_000313	Protein S (alpha)		1.40445	0.0189874
CTNNA3	A_23_P73117	NM_013266	Catenin (cadherin-associated protein), alpha 3		1.68209	0.00755005
EDNRA	A_23_P7337	S81542	Endothelin receptor type A		1.58187	0.0448859
SLC26A7	A_23_P73413	NM_052832	Solute carrier family 26, member 7		1.52537	0.0466877
SPANXE	A_23_P73501	NM_032417	SPANX family, member A2		0.619737	0.00239278
CITED1	A_23_P73526	NM_004143	Cbp/p300-interacting transactivator, with Glu/Asp-rich carboxy-terminal domain, 1		1.46494	0.0111955
MUM1L1	A_23_P73571	NM_152423	Melanoma associated antigen (mutated) 1-like 1		1.43216	0.018157
NR0B1	A_23_P73632	NM_000475	Nuclear receptor subfamily 0, group B, member 1		0.629382	0.00184351
LRCH2	A_23_P73809	NM_020871	Leucine-rich repeats and calponin homology (CH) domain containing 2		1.38203	0.0251431
PDZK3	A_23_P7402	NM_178140	PDZ domain containing 3		1.47823	0.00763747
CSRP1	A_23_P74359	NM_004078	Cysteine and glycine-rich protein 1		0.632502	0.0018976
OPN3	A_23_P74391	NM_014322	Opsin 3 (encephalopsin, panopsin)		1.37983	0.0278663
JMJD2A	A_23_P74446	BC002558	Jumonji domain containing 2A		0.706393	0.0164867
G0S2	A_23_P74609	NM_015714	Putative lymphocyte G0/G1 switch gene		0.565808	0.000160255
ABCA5	A_23_P78018	NM_018672	ATP-binding cassette, sub-family A (ABC1), member 5		1.42156	0.0152902
NULL	A_23_P78037	X72308	NULL		0.700172	0.0267851
FLJ20641	A_23_P87769	NM_017915	Hypothetical protein FLJ20641		1.50354	0.00529437
FLJ20641	A_23_P87773	NM_017915	Hypothetical protein FLJ20641		1.58777	0.00173591
SLC25A24	A_23_P74799	NM_013386	Solute carrier family 25 (mitochondrial carrier; phosphate carrier), member 24		1.35628	0.0344898
IRF6	A_23_P748	NM_006147	Interferon regulatory factor 6		0.702052	0.0153092
ESRRG	A_23_P74900	NM_001438	Estrogen-related receptor gamma		1.3767	0.032077
NULL	A_23_P75260	AK097272	NULL		1.34701	0.0437531
VDAC2	A_23_P75268	NM_003375	Voltage-dependent anion channel 2		0.650789	0.00342377
SGPL1	A_23_P75325	AJ011304	Sphingosine-1-phosphate lyase 1		0.725161	0.0264736
ACSL6	A_23_P7562	BC026161	Acyl-CoA synthetase long-chain family member 6		0.573244	0.000275136
SLC3A2	A_23_P75811	NM_002394	Solute carrier family 3 (activators of dibasic and neutral amino acid transport), member 2		0.726556	0.0269541
PVRL1	A_23_P76034	NM_002855	Poliovirus receptor-related 1 (herpesvirus entry mediator C; nectin)		0.717718	0.0364045
	A_23_P76136	AK024399	Similar to Peptidylprolyl isomerase A, isoform 1		1.92384	2.04264e-05
CG018	A_23_P76658	NM_052818	Hypothetical gene CG018		1.66481	0.000654736
TUBGCP3	A_23_P76705	AJ003062	Tubulin, gamma complex associated protein 3		0.707823	0.0172825
TXNDC	A_23_P76951	NM_030755	Thioredoxin domain containing		0.505494	1.01827e-05
C14orf45	A_23_P76983	NM_025057	Chromosome 14 open reading frame 45		1.32966	0.0477175
FLJ12476	A_23_P77212	NM_022784	Hypothetical protein FLJ12476		1.66194	0.00104382
C15orf29	A_23_P77286	NM_024713	Chromosome 15 open reading frame 29		1.4916	0.00628476
EIF3S8	A_23_P77568	NM_003752	Eukaryotic translation initiation factor 3, subunit 8, 110kDa		0.459936	9.26944e-07
EIF3S8	A_23_P77572	NM_003752	Eukaryotic translation initiation factor 3, subunit 8, 110kDa		1.40191	0.0195988
MYBBP1A	A_23_P78170	NM_014520	MYB binding protein (P160) 1a		0.752283	0.0477966
LMAN1	A_23_P78342	NM_005570	Lectin, mannose-binding, 1		0.716686	0.0212924
EPHA7	A_23_P7835	NM_004440	EPH receptor A7		1.61974	0.001133
LIPG	A_23_P78405	NM_006033	Lipase, endothelial		0.646678	0.00304585
VN1R1	A_23_P78493	NM_020633	Vomeronasal 1 receptor 1		1.61753	0.00255853
PGAP1	A_23_P79247	NM_024989	GPI deacylase		1.58306	0.00204535
SH3BP4	A_23_P79259	NM_014521	SH3-domain binding protein 4		0.700373	0.0141487
CDK5R2	A_23_P79323	NM_003936	Cyclin-dependent kinase 5, regulatory subunit 2 (p39)		0.699363	0.0138687
SBLF	A_23_P79488	NM_172311	TFIIA-alpha/beta-like factor		1.74596	0.000228816
SBLF	A_23_P79496	NM_172196	TFIIA-alpha/beta-like factor		1.78965	0.003464
NULL	A_23_P8004	BC007518	NULL		1.41918	0.0158513
BMP3	A_23_P81058	NM_001201	Bone morphogenetic protein 3 (osteogenic)		1.63002	0.0272023
SFRP2	A_23_P81103	AF311912	Secreted frizzled-related protein 2		1.50747	0.00567927
KIBRA	A_23_P81392	NM_015238	KIBRA protein		0.720978	0.0236261
VEGF	A_23_P70398	NM_003376	Vascular endothelial growth factor		1.31258	0.0181973
VEGF	A_23_P81805	M32977	Vascular endothelial growth factor		1.24654	0.0427928
PEG10	A_23_P82503	AB049150	Paternally expressed 10		1.34616	0.0389959
NPTX2	A_23_P82651	NM_002523	Neuronal pentraxin II		0.617095	0.00112033
ZNF596	A_23_P82762	NM_173539	Zinc finger protein 596		1.52768	0.00397624
PCM1	A_23_P82950	NM_006197	Pericentriolar material 1		1.52373	0.00405896
COH1	A_23_P82975	AK000590	Cohen syndrome 1		1.59879	0.0019552
RECK	A_23_P83028	NM_021111	Reversion-inducing-cysteine-rich protein with kazal motifs		1.95174	1.43349e-05
WWOX	A_23_P83368	NM_130788	WW domain containing oxidoreductase		1.39563	0.0212059
IMP-1	A_23_P83498	AK022617	IGF-II mRNA-binding protein 1		1.35832	0.0336395
COTL1	A_23_P83624	BC016702	Coactosin-like 1 (Dictyostelium)		0.73716	0.0391051
MAOA	A_23_P83857	BC008064	Monoamine oxidase A		0.724563	0.0272701
HNT	A_23_P84063	NM_016522	Neurotrimin		1.50648	0.0117633
LIPH	A_23_P84219	AK074229	Lipase, member H		0.698717	0.013697
NULL	A_23_P84475	AF026246	NULL		1.35727	0.0362959
LOC283219	A_23_P84555	AK095233	MGC71469 protein		0.668143	0.0193198
ANTXR1	A_23_P84576	NM_053034	Anthrax toxin receptor 1		0.726019	0.0269598
	A_23_P84749	AK027383	Similar to CG3104-PA		1.52923	0.0158816
MRPL1	A_23_P84821	AF212225	Mitochondrial ribosomal protein L1		1.32779	0.0487602
MAOB	A_23_P85015	NM_000898	Monoamine oxidase B		0.461874	1.30643e-05
OTEX	A_23_P85082	NM_139282	Paired-like homeobox protein OTEX		1.63419	0.00171799
SNX10	A_23_P8513	NM_013322	Sorting nexin 10		1.32905	0.0478902
MGC31963	A_23_P85893	NM_144580	Kidney predominant protein NCU-G1		0.751099	0.0465762
DRAP1	A_23_P86079	M32220	DR1-associated protein 1 (negative cofactor 2 alpha)		1.43007	0.0165238
LBX1	A_23_P86489	NM_006562	Transcription factor similar to D. melanogaster homeodomain protein lady bird late		0.662455	0.0234207
FLJ21062	A_23_P8653	NM_024788	Hypothetical protein FLJ21062		1.39967	0.0208975
ZNF365	A_23_P86610	AJ505147	Zinc finger protein 365		0.467257	1.5723e-06
FER1L3	A_23_P86682	NM_133337	Fer-1-like 3, myoferlin (C. elegans)		0.417569	7.69931e-08
WDR37	A_23_P86741	AF119906	WD repeat domain 37		0.67375	0.00755178
KIAA0092	A_23_P86822	D42054	Translokin		1.34749	0.0383776
TAGLN	A_23_P87011	BC010946	Transgelin		0.714949	0.020872
TAGLN	A_23_P87013	NM_003186	Transgelin		0.637671	0.00267871
NULL	A_23_P8723	THC1981357	NULL		1.46764	0.00860805
FLJ10774	A_23_P87329	NM_024662	N-acetyltransferase-like protein		0.703751	0.0154158
BTG1	A_23_P87560	NM_001731	B-cell translocation gene 1, anti-proliferative		1.40805	0.0181404
SFRS2IP	A_23_P87839	NM_004719	Splicing factor, arginine/serine-rich 2, interacting protein		1.40231	0.0195031
MVP	A_23_P88819	NM_017458	Major vault protein		0.640135	0.0024389
ZNF423	A_23_P88880	NM_015069	Zinc finger protein 423		1.50563	0.00556814
ZNF83	A_23_P89145	NM_018300	Zinc finger protein 83 (HPF1)		1.46522	0.00873376
CCL2	A_23_P89431	NM_002982	Chemokine (C-C motif) ligand 2		0.748507	0.0444788
DYRK1B	A_23_P90296	NM_004714	Dual-specificity tyrosine-(Y)-phosphorylation regulated kinase 1B		0.723032	0.0250821
NULL	A_23_P90333	THC1858098	NULL		1.45354	0.0101577
ZNF540	A_23_P90542	NM_152606	Zinc finger protein 540		1.72337	0.000325714
RANBP1	A_23_P91590	NM_002882	RAN binding protein 1		0.741385	0.0377572
MIF	A_23_P91619	NM_002415	Macrophage migration inhibitory factor (glycosylation-inhibiting factor)		0.665269	0.00532098
EIF3S7	A_23_P91699	NM_003753	Eukaryotic translation initiation factor 3, subunit 7 zeta, 66/67kDa		0.439176	2.82343e-07
SH3RF2	A_24_P120537	NM_152550	SH3 domain containing ring finger 2		0.738875	0.0400116
PKD1-like	A_24_P144936	AK022734	Polycystic kidney disease 1-like		0.742183	0.0384377
PLSCR4	A_23_P91910	NM_020353	Phospholipid scramblase 4		1.61545	0.00143251
IFRD2	A_23_P92132	NM_006764	Interferon-related developmental regulator 2		0.699938	0.0139615
GMPPB	A_23_P92202	NM_013334	GDP-mannose pyrophosphorylase B		0.730025	0.0293252
CNGA1	A_23_P92536	NM_000087	Cyclic nucleotide gated channel alpha 1		1.67566	0.00135703
FLJ12684	A_23_P92583	NM_024534	Hypothetical protein FLJ12684		1.35702	0.0425238
HEL308	A_23_P92614	NM_133636	DNA helicase HEL308		1.38241	0.0251022
ANKHD1	A_23_P92642	NM_024668	Eukaryotic translation initiation factor 4E binding protein 3		0.712616	0.0192646
C1QTNF2	A_23_P92899	AF329836	C1q and tumor necrosis factor related protein 2		0.738607	0.0361812
C1QTNF2	A_23_P92903	AF329836	C1q and tumor necrosis factor related protein 2		0.752375	0.049644
ZBED3	A_23_P93032	NM_032367	Zinc finger, BED domain containing 3		1.41754	0.0160898
MEP1A	A_23_P93122	NM_005588	Meprin A, alpha (PABA peptide hydrolase)		1.99083	0.00018809
PPP3R2	A_23_P9348	AF085237	Protein phosphatase 3 (formerly 2B), regulatory subunit B, 19kDa, beta isoform (calcineurin B, type		0.728041	0.036689
LOC389429	A_23_P93599	BC062712	Hypothetical LOC389429		2.0545	0.000320364
LOC389429	A_23_P93602	BC062712	Hypothetical LOC389429		1.49614	0.0342153
TIF1	A_23_P93629	NM_003852	Transcriptional intermediary factor 1		1.37828	0.02632
LOC157567	A_23_P94095	AK095235	Hypothetical protein LOC157567		1.38634	0.0238174
ELAVL2	A_23_P94571	NM_004432	ELAV (embryonic lethal, abnormal vision, Drosophila)-like 2 (Hu antigen B)		1.48656	0.00694753
NULL	A_23_P94623	THC1910374	NULL		1.45206	0.0106496
F2	A_23_P94879	NM_000506	Coagulation factor II (thrombin)		0.543696	0.0116427
F2	A_23_P94879	NM_000506	Coagulation factor II (thrombin)		0.524332	0.014319
F2	A_23_P94879	NM_000506	Coagulation factor II (thrombin)		0.495197	0.00621818
F2	A_23_P94879	NM_000506	Coagulation factor II (thrombin)		0.54203	0.0155091
LETM1	A_23_P94998	NM_012318	Leucine zipper-EF-hand containing transmembrane protein 1		0.726598	0.0269843
	A_23_P95070	AK022407	CDNA FLJ12345 fis, clone MAMMA1002294		0.733975	0.0323555
RBKS	A_23_P9523	NM_022128	Ribokinase		1.56891	0.00223489
CASC1	A_23_P95231	NM_018272	Cancer susceptibility candidate 1		1.64265	0.00240952
MYOZ2	A_23_P95634	AF007160	Myozenin 2		1.42651	0.0211971
ZNF429	A_23_P95736	AF325191	Zinc finger protein 429		1.41362	0.0169086
RPL38	A_23_P95879	NM_000999	Ribosomal protein L38		0.710458	0.0182569
HMGA2	A_23_P95930	NM_003483	High mobility group AT-hook 2		1.44948	0.0106969
SPANXA2	A_23_P96302	NM_013453	SPANX family, member A2		0.570336	0.000425168
FLJ10178	A_23_P96369	NM_018015	Hypothetical protein FLJ10178		1.93081	1.86261e-05
JAK1	A_23_P97005	NM_002227	Janus kinase 1 (a protein tyrosine kinase)		0.750649	0.0461413
MGC12538	A_23_P97123	BC007072	Hypothetical protein MGC12538		1.51137	0.00477834
TXNIP	A_23_P97700	NM_006472	Thioredoxin interacting protein		1.44181	0.0118057
ARID5B	A_23_P97871	BX641020	AT rich interactive domain 5B (MRF1-like)		0.696443	0.013049
C10orf125	A_23_P97952	NM_198472	Chromosome 10 open reading frame 125		0.750599	0.0484593
PRSS11	A_23_P97990	NM_002775	Protease, serine, 11 (IGF binding)		1.36446	0.0312139
ZNF32	A_23_P98057	NM_006973	Zinc finger protein 32 (KOX 30)		1.51451	0.00458862
ETV5	A_23_P9836	BC007333	Ets variant gene 5 (ets-related molecule)		0.395931	2.06403e-08
FADS2	A_23_P98580	NM_004265	Fatty acid desaturase 2		1.49395	0.00600359
CNDP1	A_23_P9869	NM_032649	Carnosine dipeptidase 1 (metallopeptidase M20 family)		0.70789	0.0406921
GOLGA3	A_23_P98864	NM_005895	Golgi autoantigen, golgin subfamily a, 3		0.709029	0.0178774
GPR49	A_23_P98974	NM_003667	G protein-coupled receptor 49		1.33967	0.0434222
MRPL51	A_23_P99138	NM_016497	Mitochondrial ribosomal protein L51		0.703602	0.0153471
LIN7A	A_23_P99253	NM_004664	Lin-7 homolog A (C. elegans)		1.42111	0.0155347
BRCA2	A_23_P99452	NM_000059	Breast cancer 2, early onset		1.33693	0.0444706
BRCA2	A_23_P99452	NM_000059	Breast cancer 2, early onset		1.36515	0.0314966
BRCA2	A_23_P99452	NM_000059	Breast cancer 2, early onset		1.35774	0.0342751
BRCA2	A_23_P99452	NM_000059	Breast cancer 2, early onset		1.33848	0.0431582
BRCA2	A_23_P99452	NM_000059	Breast cancer 2, early onset		1.38454	0.0246103
BRCA2	A_23_P99452	NM_000059	Breast cancer 2, early onset		1.35808	0.034043
BRCA2	A_23_P99452	NM_000059	Breast cancer 2, early onset		1.38841	0.0238434
ZBTB1	A_23_P99693	AB023214	Zinc finger and BTB domain containing 1		1.58905	0.0143965
MAGEL2	A_23_P99996	NM_019066	MAGE-like 2		0.744574	0.0413891
ZNF486	A_24_P100016	BC008936	Zinc finger protein 486		1.3713	0.0296499
XBP1	A_24_P100228	AB076383	X-box binding protein 1		0.745189	0.0410416
GK	A_24_P100387	BC042421	Glycerol kinase		1.58553	0.00179865
LOC196394	A_24_P100830	BC037897	Hypothetical protein LOC196394		1.33559	0.0453034
KIAA1586	A_24_P101047	BC041125	KIAA1586		1.38985	0.0228497
THADA	A_24_P101786	BC037990	Thyroid adenoma associated		0.722712	0.0249876
	A_24_P102283	AK098835	HSPC082		0.731274	0.0330853
SLITRK5	A_24_P102293	AB020725	SLIT and NTRK-like family, member 5		1.43647	0.0128275
	A_24_P102456	BC028232	Homo sapiens, clone IMAGE:5221276, mRNA, partial cds		0.721118	0.0237283
CCM1	A_24_P102539	AJ294850	Cerebral cavernous malformations 1		1.38539	0.0245737
WDR33	A_24_P102920	AK002156	WD repeat domain 33		1.33162	0.047489
UGT8	A_24_P103264	U30930	UDP glycosyltransferase 8 (UDP-galactose ceramide galactosyltransferase)		0.608029	0.000814516
B4GALT1	A_24_P103803	NM_001497	UDP-Gal:betaGlcNAc beta 1,4- galactosyltransferase, polypeptide 1		0.602895	0.000671932
NULL	A_24_P105648	THC1947556	NULL		1.72772	0.000389606
NULL	A_24_P105913	A_24_P105913	NULL		1.49183	0.00621848
MARVELD2	A_24_P106363	BC033689	MARVEL domain containing 2		0.656342	0.00411308
CTL2	A_24_P10657	NM_020428	CTL2 gene		0.721523	0.0239302
CML66	A_24_P106794	NM_032869	Chronic myelogenous leukemia tumor antigen 66		1.33204	0.0463459
PTCH	A_24_P106910	AK124593	Patched homolog (Drosophila)		1.38669	0.0238031
FLJ21415	A_24_P107528	BC019843	Hypothetical protein FLJ21415		0.745942	0.041767
ACTN1	A_24_P107695	NM_001102	Actinin, alpha 1		0.732801	0.0311456
IMPACT	A_24_P108291	NM_018439	Hypothetical protein IMPACT		1.4435	0.0115596
KLK3	A_24_P108401	NM_145864	Kallikrein 3, (prostate specific antigen)		0.747765	0.0433987
CRB3	A_24_P108517	BC018409	Crumbs homolog 3 (Drosophila)		0.732257	0.0310586
KIAA1040	A_24_P109244	AK092646	KIAA1040 protein		1.34371	0.0401759
LOC374946	A_24_P109417	BC021286	Hypothetical gene supported by AK075558; BC021286		1.42863	0.0210924
ITPK1	A_24_P109633	BC003622	Inositol 1,3,4-triphosphate 5/6 kinase		0.739244	0.0453853
NULL	A_24_P110213	ENST00000328915	NULL		1.46462	0.00889211
	A_24_P110558	BC017422	Homo sapiens, clone IMAGE:5275203, mRNA		1.64834	0.000801146
FLJ11305	A_24_P110937	BC008975	Hypothetical protein FLJ11305		0.729982	0.0492259
ZNF24	A_24_P113221	AF542097	Zinc finger protein 24 (KOX 17)		0.694357	0.012054
LPP	A_24_P114551	NM_005578	LIM domain containing preferred translocation partner in lipoma		1.41758	0.0161221
DKFZP564O123	A_24_P114617	NM_014043	DKFZP564O123 protein		1.35411	0.0354458
KYNU	A_24_P11506	BC000879	Kynureninase (L-kynurenine hydrolase)		1.71664	0.00159774
KELCHL	A_24_P117323	NM_032775	Kelch-like		1.3481	0.0382126
NULL	A_24_P118512	A_24_P118512	NULL		0.744835	0.0409967
KIAA1799	A_24_P118608	BC015814	KIAA1799 protein		1.41991	0.0156197
NULL	A_24_P119141	ENST00000333442	NULL		1.3414	0.0415018
MASS1	A_24_P119702	AL136541	Monogenic, audiogenic seizure susceptibility 1 homolog (mouse)		1.42915	0.0364131
FN1	A_24_P119745	NM_002026	Fibronectin 1		1.65104	0.000744115
FN1	A_24_P119745	NM_002026	Fibronectin 1		1.6213	0.00110788
FN1	A_24_P119745	NM_002026	Fibronectin 1		1.64588	0.000797357
FN1	A_24_P119745	NM_002026	Fibronectin 1		1.56286	0.00241654
FN1	A_24_P119745	NM_002026	Fibronectin 1		1.6171	0.00117186
FN1	A_24_P119745	NM_002026	Fibronectin 1		1.56503	0.00234778
FN1	A_24_P119745	NM_002026	Fibronectin 1		1.66719	0.000599471
SYTL4	A_24_P122337	NM_080737	Synaptotagmin-like 4 (granuphilin-a)		0.499555	7.62368e-06
NULL	A_24_P122940	THC1859688	NULL		1.37717	0.0303866
SEMA3E	A_24_P123833	AB002329	Sema domain, immunoglobulin domain (Ig), short basic domain, secreted, (semaphorin) 3E		1.57956	0.0196312
ZNFN1A5	A_24_P124325	AK023288	Zinc finger protein, subfamily 1A, 5		1.33739	0.0434956
CCND1	A_24_P124550	NM_053056	Cyclin D1 (PRAD1: parathyroid adenomatosis 1)		0.705644	0.0173827
LIPG	A_24_P125469	NM_006033	Lipase, endothelial		0.637719	0.00236341
CCL26	A_24_P12573	NM_006072	Chemokine (C-C motif) ligand 26		0.658711	0.00515906
DNAH17	A_24_P126406	AJ000522	Dynein, axonemal, heavy polypeptide 17		1.3671	0.0311262
FLJ22104	A_24_P127075	BC030952	Hypothetical protein FLJ22104		1.42602	0.0229778
NULL	A_24_P127362	A_24_P127362	NULL		0.725672	0.0270917
NULL	A_24_P127691	ENST00000333232	NULL		1.62451	0.00222023
LOC148203	A_24_P128187	BC034499	Similar to zinc finger protein 91 (HPF7, HTF10)		1.89024	4.02206e-05
MGAT3	A_24_P128361	AF289562	Mannosyl (beta-1,4-)-glycoprotein beta-1,4-N-acetylglucosaminyltransferase		1.43798	0.0142935
C18orf1	A_24_P130363	NM_004338	Chromosome 18 open reading frame 1		1.56764	0.00227659
PLEKHK1	A_24_P13041	NM_145307	Pleckstrin homology domain containing, family K member 1		1.49143	0.00622494
CD86	A_24_P131589	NM_006889	CD86 antigen (CD28 antigen ligand 2, B7-2 antigen)		0.662629	0.00497034
C4orf8	A_24_P131785	NM_003704	Chromosome 4 open reading frame 8		0.751816	0.0473009
	A_24_P132019	AK023633	CDNA FLJ13571 fis, clone PLACE1008405		1.36378	0.0327601
KITLG	A_24_P133253	AK025245	KIT ligand		1.51032	0.00484417
RP2	A_24_P134568	AJ007590	Retinitis pigmentosa 2 (X-linked recessive)		1.40176	0.0197386
NULL	A_24_P135061	ENST00000281815	NULL		1.52452	0.00401644
DLST	A_24_P13572	L37418	Dihydrolipoamide S-succinyltransferase (E2 component of 2-oxo-glutarate complex)		1.37084	0.030192
NPL4	A_24_P136551	AB040932	Nuclear protein localization 4		0.627306	0.00168369
MGC11257	A_24_P136691	BC025971	Hypothetical protein MGC11257		0.669899	0.00609921
SFRP2	A_24_P137501	AF311912	Secreted frizzled-related protein 2		1.54677	0.00301915
ADAMTS3	A_24_P140405	NM_014243	A disintegrin-like and metalloprotease (reprolysin type) with thrombospondin type 1 motif, 3		1.41391	0.0169269
LRRTM2	A_24_P140569	AB007876	Leucine rich repeat transmembrane neuronal 2		1.5634	0.00277093
DTR	A_24_P140608	NM_001945	Diphtheria toxin receptor (heparin-binding epidermal growth factor-like growth factor)		0.70459	0.0158012
ATP2A2	A_24_P141786	NM_001681	ATPase, Ca++ transporting, cardiac muscle, slow twitch 2		0.744718	0.0406761
THBS1	A_24_P142118	NM_003246	Thrombospondin 1		0.74709	0.0432465
RPL13	A_24_P142223	NM_033251	Ribosomal protein L13		0.731651	0.0303326
NULL	A_24_P142885	AL713654	NULL		1.48523	0.0365228
TM4SF10	A_24_P143171	NM_031442	Transmembrane 4 superfamily member 10		1.89924	4.80413e-05
	A_24_P144346	Y11328	Similar to immunoglobulin M chain		1.48339	0.0212572
POU5F1	A_24_P144601	NM_002701	POU domain, class 5, transcription factor 1		0.684695	0.0356541
WFDC2	A_24_P14464	NM_080736	WAP four-disulfide core domain 2		1.41208	0.0335382
NULL	A_24_P144742	A_24_P144742	NULL		1.4233	0.0292966
DC36	A_24_P145035	AK097639	COBW-like placental protein		0.750606	0.0463394
OSMR	A_24_P145134	BC010943	Oncostatin M receptor		0.692848	0.0116118
NULL	A_24_P145629	AF116607	NULL		0.593634	0.00146366
NULL	A_24_P145787	A_24_P145787	NULL		0.594065	0.000483075
SERPINB8	A_24_P147461	BC034528	Serine (or cysteine) proteinase inhibitor, clade B (ovalbumin), member 8		0.738276	0.0378257
SCAMP1	A_24_P149023	BC034048	Secretory carrier membrane protein 1		1.41657	0.0166122
C5orf13	A_24_P149124	NM_004772	Chromosome 5 open reading frame 13		1.81935	7.92561e-05
NACA	A_24_P150194	NM_005594	Nascent-polypeptide-associated complex alpha polypeptide		0.714372	0.0201172
SMOC1	A_24_P150466	NM_022137	SPARC related modular calcium binding 1		1.42048	0.0155044
ZFP28	A_24_P151106	NM_020828	Zinc finger protein 28 homolog (mouse)		1.45674	0.0139697
ZNF100	A_24_P151325	BC031248	Zinc finger protein 100		1.6172	0.00117028
NULL	A_24_P151959	AK021860	NULL		0.730193	0.0293493
NULL	A_24_P152188	ENST00000295902	NULL		1.34186	0.0419052
EVI1	A_24_P153490	AF487424	Ecotropic viral integration site 1		0.50053	0.000222568
OSBPL8	A_24_P153511	NM_020841	Oxysterol binding protein-like 8		1.47702	0.00753297
FGD3	A_24_P153840	NM_033086	FGD1 family, member 3		1.67307	0.00157218
	A_24_P15388	AF119798	Immunoglobulin heavy chain VH3 (H11)		1.59476	0.0384132
LOC374676	A_24_P153880	BC041854	Similar to golgi autoantigen, golgin subfamily a, 2; SY11 protein		1.54187	0.00319657
INHBC	A_24_P155502	NM_005538	Inhibin, beta C		0.745213	0.0436572
EHD2	A_24_P156113	NM_014601	EH-domain containing 2		1.34145	0.0418362
FLJ43855	A_24_P15621	NM_198857	Similar to sodium- and chloride-dependent creatine transporter		0.726494	0.0269346
SLC30A2	A_24_P156748	AK023504	Solute carrier family 30 (zinc transporter), member 2		0.715484	0.0220425
PIK3R3	A_24_P156781	NM_003629	Phosphoinositide-3-kinase, regulatory subunit 3 (p55, gamma)		1.35591	0.0348965
FMN2	A_24_P15765	AK098605	Formin 2		0.693648	0.0118285
C5orf16	A_24_P157698	AK054889	Chromosome 5 open reading frame 16		0.745385	0.041846
NULL	A_24_P161696	ENST00000333582	NULL		1.42883	0.0139654
NULL	A_24_P16230	ENST00000331037	NULL		0.708687	0.0174647
NULL	A_24_P16337	ENST00000332226	NULL		0.571291	0.00022994
NULL	A_24_P16340	A_24_P16340	NULL		1.47616	0.00757199
FLJ31818	A_24_P163590	NM_152556	Hypothetical protein FLJ31818		1.32698	0.0492448
HDAC6	A_24_P205137	BC011498	Histone deacetylase 6		0.684299	0.00955329
C1QTNF6	A_24_P211565	NM_031910	C1q and tumor necrosis factor related protein 6		1.54139	0.00321645
SERPINE1	A_24_P158089	NM_000602	Serine (or cysteine) proteinase inhibitor, clade E (nexin, plasminogen activator inhibitor type 1),		0.503935	0.000192831
ZNF539	A_24_P15965	NM_203282	Zinc finger protein 539		1.35559	0.0347821
NULL	A_24_P15973	A_24_P15973	NULL		0.751334	0.0470567
NULL	A_24_P160413	NM_178546	NULL		1.55824	0.0335629
NULL	A_24_P160927	ENST00000305570	NULL		1.38989	0.0229444
NULL	A_24_P161809	ENST00000333983	NULL		0.731029	0.0300265
NULL	A_24_P161827	A_24_P161827	NULL		0.714945	0.0204034
ZNF479	A_24_P16249	AF277624	Zinc finger protein 479		1.43111	0.0141907
H41	A_24_P163113	BC007338	Hypothetical protein H41		0.718638	0.0223286
FLJ32731	A_24_P16378	BC042037	Hypothetical protein FLJ32731		1.46808	0.0123239
FLJ46266	A_24_P16383	BC039505	FLJ46266 protein		3.40582	4.11019e-10
RAB11FIP4	A_24_P164549	NM_032932	RAB11 family interacting protein 4 (class II)		1.4434	0.011921
NULL	A_24_P16559	AF467257	NULL		1.39836	0.0459342
PRKD3	A_24_P165656	NM_005813	Protein kinase D3		1.56242	0.00243058
CCNT2	A_24_P165816	AK023645	Cyclin T2		1.50807	0.00548272
FLJ38705	A_24_P16606	AK024438	Hypothetical protein FLJ38705		0.546743	0.000399703
NCOA2	A_24_P166794	BC047111	Nuclear receptor coactivator 2		1.47306	0.00789229
DKFZP434G1415	A_24_P167496	NM_031292	Hypothetical protein DKFZp434G1415		1.42348	0.0249241
SLC8A3	A_24_P167654	AF510502	Solute carrier family 8 (sodium-calcium exchanger), member 3		1.45675	0.024592
	A_24_P16833	BC016722	Similar to fat3; fat3 protein		1.39167	0.0487744
GNAS	A_24_P168574	AJ224867	GNAS complex locus		0.565879	0.000159355
NF2	A_24_P168726	NM_181825	Neurofibromin 2 (bilateral acoustic neuroma)		0.685449	0.0094901
MAML2	A_24_P169092	NM_032427	Mastermind-like 2 (Drosophila)		1.57733	0.0182014
NULL	A_24_P169386	ENST00000295150	NULL		1.51473	0.0153501
NULL	A_24_P169843	A_24_P169843	NULL		0.729905	0.0291388
MKLN1	A_24_P170327	NM_013255	Muskelin 1, intracellular mediator containing kelch motifs		1.33638	0.0440819
NULL	A_24_P17052	AF116677	NULL		1.74311	0.00103395
GMFB	A_24_P172768	NM_004124	Glia maturation factor, beta		1.39073	0.0225483
PBX1	A_24_P173823	BC044624	Pre-B-cell leukemia transcription factor 1		1.39395	0.0216555
LRRTM4	A_24_P174294	AK022630	Leucine rich repeat transmembrane neuronal 4		1.41874	0.0160558
NULL	A_24_P174346	THC1932432	NULL		1.37994	0.0257987
NULL	A_24_P174775	THC1848087	NULL		1.62485	0.00129662
ZFP90	A_24_P176404	BC033165	Zinc finger protein 90 homolog (mouse)		1.32705	0.0490523
ZNF264	A_24_P176805	AB007872	Zinc finger protein 264		1.45835	0.00958001
CABP7	A_24_P177236	NM_182527	Calcium binding protein 7		0.739165	0.0445777
NULL	A_24_P177553	NR_001455	NULL		0.615354	0.00152668
ZNF431	A_24_P177568	NM_133473	Zinc finger protein 431		1.56324	0.00319387
NULL	A_24_P177631	AK022463	NULL		0.743034	0.0391543
	A_24_P177948	BC013598	Homo sapiens, clone IMAGE:3860361, mRNA		1.41339	0.019443
PHLDB2	A_24_P178065	BC038806	Pleckstrin homology-like domain, family B, member 2		0.651285	0.00811404
LOC285401	A_24_P178834	AK091178	Hypothetical protein LOC285401		0.71717	0.0215987
TPM1	A_24_P179244	AK092594	Tropomyosin 1 (alpha)		0.574322	0.0141408
MGC33630	A_24_P179504	NM_144668	Hypothetical protein MGC33630		0.640214	0.00250144
KIAA1109	A_24_P179577	AL137254	KIAA1109		1.56842	0.00834008
MARK1	A_24_P179585	AB040910	MAP/microtubule affinity-regulating kinase 1		1.48469	0.00681668
ROBO2	A_24_P180151	AB046788	Roundabout, axon guidance receptor, homolog 2 (Drosophila)		1.96947	1.28037e-05
STIM2	A_24_P180242	NM_020860	Stromal interaction molecule 2		1.39006	0.0254179
CREB3L2	A_24_P180654	BC046181	CAMP responsive element binding protein 3-like 2		0.698284	0.0134223
FLJ22104	A_24_P181101	NM_022918	Hypothetical protein FLJ22104		1.42661	0.0143541
SUCLA2	A_24_P181275	NM_003850	Succinate-CoA ligase, ADP-forming, beta subunit		1.33082	0.0471894
KIAA0644	A_24_P183664	AB014544	KIAA0644 gene product		1.4546	0.0111042
PHPT1	A_24_P184031	NM_014172	Phosphohistidine phosphatase 1		1.47782	0.00741042
ZSCAN4	A_24_P185368	NM_152677	Zinc finger protein 494		2.715	1.11763e-08
DMD	A_24_P185854	NM_000109	Dystrophin (muscular dystrophy, Duchenne and Becker types)		1.47201	0.00799199
NULL	A_24_P186274	ENST00000259676	NULL		0.718788	0.0230364
KIAA1559	A_24_P186342	AB046779	KIAA1559 protein		1.53327	0.00380241
DCLRE1C	A_24_P186401	BC022254	DNA cross-link repair 1C (PSO2 homolog, S. cerevisiae)		1.45121	0.0106398
FLJ36166	A_24_P186608	NM_182634	Hypothetical protein FLJ36166		1.91924	2.4902e-05
NULL	A_24_P186746	A_24_P186746	NULL		0.725121	0.0260603
NULL	A_24_P187056	ENST00000325055	NULL		1.42773	0.0186939
	A_24_P187407	BI519963	Hypothetical LOC389301		1.40135	0.0197382
ARF3	A_24_P187750	NM_001659	ADP-ribosylation factor 3		0.739853	0.0372514
SLPI	A_24_P190472	NM_003064	Secretory leukocyte protease inhibitor (antileukoproteinase)		0.671429	0.0144084
AP1S2	A_24_P190804	NM_003916	Adaptor-related protein complex 1, sigma 2 subunit		1.3882	0.0232691
C1orf25	A_24_P190877	NM_030934	Chromosome 1 open reading frame 25		1.44661	0.0111167
ZNF92	A_24_P192209	AK091618	Zinc finger protein 92 (HTF12)		1.53127	0.00367348
TNFRSF11B	A_24_P192485	NM_002546	Tumor necrosis factor receptor superfamily, member 11b (osteoprotegerin)		1.47352	0.0108081
LOC148206	A_24_P19268	AK056006	Hypothetical protein LOC148206		1.51296	0.00467746
TRIM44	A_24_P192821	AJ249128	Tripartite motif-containing 44		0.741162	0.0376324
NULL	A_24_P192840	THC1945794	NULL		1.55946	0.00253858
FADS1	A_24_P192994	NM_013402	Fatty acid desaturase 1		1.37804	0.0263985
FLJ20449	A_24_P193244	AK000456	Hypothetical protein FLJ20449		1.62099	0.0220954
RENT1	A_24_P194154	NM_002911	Regulator of nonsense transcripts 1		0.748233	0.0438167
EFHA2	A_24_P194688	NM_181723	EF hand domain family A2		1.34311	0.0408473
ZNF275	A_24_P194748	BC001545	Zinc finger protein 275		0.734185	0.0333214
NULL	A_24_P194971	ENST00000280305	NULL		1.4517	0.0103953
gm117	A_24_P195037	AF387612	Gm117		0.595859	0.000517037
C9orf93	A_24_P195081	BC026063	Chromosome 9 open reading frame 93		1.42902	0.0182105
NULL	A_24_P195145	A_24_P195145	NULL		1.35872	0.0334775
NULL	A_24_P195164	ENST00000305049	NULL		0.75214	0.0476092
NULL	A_24_P195257	A_24_P195257	NULL		1.3649	0.0310387
NULL	A_24_P195528	A_24_P195528	NULL		0.716128	0.0213728
NULL	A_24_P195693	NR_000029	NULL		0.434514	2.14384e-07
NULL	A_24_P195974	A_24_P195974	NULL		0.728486	0.0282126
LRPAP1	A_24_P196568	BC007841	Low density lipoprotein receptor-related protein associated protein 1		1.47565	0.00801723
CALCA	A_24_P198178	X02330	Calcitonin/calcitonin-related polypeptide, alpha		1.61334	0.00123692
SLC7A11	A_24_P200420	NM_014331	Solute carrier family 7, (cationic amino acid transporter, y+ system) member 11		2.37371	0.000167462
NULL	A_24_P200848	THC1869610	NULL		1.41918	0.015773
NULL	A_24_P200962	A_24_P200962	NULL		1.41627	0.0164737
KIAA1212	A_24_P20120	AB033038	KIAA1212		1.34638	0.038908
PTD012	A_24_P201404	NM_014039	PTD012 protein		1.43394	0.0130588
GTF2A1	A_24_P201936	AK021641	General transcription factor IIA, 1, 19/37kDa		1.64995	0.000844263
DREV1	A_24_P202139	AF497245	DORA reverse strand protein 1		1.36226	0.032139
NULL	A_24_P203407	ENST00000244016	NULL		0.697793	0.013695
NULL	A_24_P203827	ENST00000310344	NULL		0.617519	0.0011366
NULL	A_24_P204095	A_24_P204095	NULL		0.722507	0.024495
NULL	A_24_P204257	A_24_P204257	NULL		0.732385	0.0311951
NULL	A_24_P204639	ENST00000331027	NULL		1.37049	0.0289762
NULL	A_24_P204675	ENST00000315100	NULL		1.40325	0.0192706
LOC163223	A_24_P205036	AK097798	Similar to Zinc finger protein 208		1.43081	0.0137785
FAM13C1	A_24_P205252	BC036453	Family with sequence similarity 13, member C1		1.91363	0.000171828
KLHL18	A_24_P208721	AK023765	Kelch-like 18 (Drosophila)		0.601209	0.00159534
CNTN4	A_24_P208730	NM_175607	Contactin 4		1.87031	4.12684e-05
ZFD25	A_24_P209378	AB014735	Zinc finger protein (ZFD25)		1.47942	0.00726116
NULL	A_24_P209765	AK091661	NULL		1.32996	0.047372
	A_24_P20996	BC043173	MRNA; cDNA DKFZp686E10119 (from clone DKFZp686E10119)		1.52306	0.00412324
M6PR	A_24_P210343	NM_002355	Mannose-6-phosphate receptor (cation dependent)		0.68489	0.00932934
FLJ13213	A_24_P210577	NM_024755	Hypothetical protein FLJ13213		0.74659	0.0422977
FLJ14346	A_24_P212152	BC014255	Hypothetical protein FLJ14346		0.638744	0.00233077
NULL	A_24_P213336	A_24_P213336	NULL		0.726351	0.0268394
P4HB	A_24_P213684	AB062434	Procollagen-proline, 2-oxoglutarate 4-dioxygenase (proline 4-hydroxylase), beta polypeptide (protein		0.543392	6.02022e-05
CCRN4L	A_24_P213794	BC021963	CCR4 carbon catabolite repression 4-like (S. cerevisiae)		0.734085	0.0322147
SURF6	A_24_P21447	NM_006753	Surfeit 6		0.746233	0.0419788
EDNRA	A_24_P217572	NM_001957	Endothelin receptor type A		1.47443	0.0229714
NULL	A_24_P217804	THC1913655	NULL		1.3571	0.0343462
CPA4	A_24_P218151	NM_016352	Carboxypeptidase A4		0.430042	2.12408e-07
TNPO1	A_24_P260440	AK055669	Transportin 1		1.48301	0.00692833
PLXNA4	A_24_P265051	AB046770	Plexin A4		1.53876	0.00342455
NULL	A_24_P268210	THC1877250	NULL		1.41676	0.016253
FLJ36032	A_24_P272748	AK093351	Hypothetical protein FLJ36032		2.11036	0.000210817
NULL	A_24_P218509	THC1944185	NULL		1.33489	0.0446704
NET-5	A_24_P218905	NM_006675	Transmembrane 4 superfamily member tetraspan NET-5		0.644898	0.0028601
SEL1L	A_24_P219114	NM_005065	Sel-1 suppressor of lin-12-like (C. elegans)		1.36812	0.0360368
TK2	A_24_P219324	NM_004614	Thymidine kinase 2, mitochondrial		0.733109	0.032454
FEM1A	A_24_P219920	NM_018708	Fem-1 homolog a (C.elegans)		0.750837	0.0463281
NULL	A_24_P221724	ENST00000330567	NULL		0.720415	0.0235166
NULL	A_24_P221778	A_24_P221778	NULL		0.550594	0.00225147
N4BP2	A_24_P222114	AK001542	Nedd4 binding protein 2		1.4739	0.00781723
ALS2	A_24_P222410	BC029174	Amyotrophic lateral sclerosis 2 (juvenile)		0.707699	0.0257048
CSRP1	A_24_P225448	M33146	Cysteine and glycine-rich protein 1		0.661458	0.00484416
ANP32E	A_24_P225468	NM_030920	Acidic (leucine-rich) nuclear phosphoprotein 32 family, member E		0.594557	0.000492191
	A_24_P225845	AK026659	CDNA: FLJ23006 fis, clone LNG00414		1.47732	0.00893733
NULL	A_24_P225862	THC1902440	NULL		0.703214	0.0159895
KIF9	A_24_P225878	NM_022342	Kinesin family member 9		1.38793	0.0454896
ZCSL2	A_24_P225907	AK092040	Zinc finger, CSL domain containing 2		1.36089	0.0326036
MGLL	A_24_P226008	NM_007283	Monoglyceride lipase		0.721502	0.0240022
NULL	A_24_P226332	THC1932951	NULL		1.32834	0.0482996
TOX	A_24_P226755	AB018351	Thymus high mobility group box protein TOX		1.87932	0.000133172
ZNF365	A_24_P226970	AB020651	Zinc finger protein 365		0.687138	0.0130744
KIF11	A_24_P227091	NM_004523	Kinesin family member 11		1.34792	0.0381765
CHURC1	A_24_P227617	NM_145165	Churchill domain containing 1		1.5057	0.00602874
UBE2I	A_24_P227993	BC064492	Ubiquitin-conjugating enzyme E2I (UBC9 homolog, yeast)		1.46149	0.00916036
HIP1R	A_24_P229164	AB014555	Huntingtin interacting protein-1-related		0.752424	0.0480394
LOC114977	A_24_P22981	AK074872	Hypothetical protein BC014148		1.38558	0.0382581
NULL	A_24_P230313	ENST00000330939	NULL		1.65114	0.0421507
TMPIT	A_24_P230767	AK096974	Transmembrane protein induced by tumor necrosis factor alpha		1.49218	0.0413239
FLJ23529	A_24_P231074	AL512706	Hypothetical protein FLJ23529		2.20712	8.16378e-05
LEPR	A_24_P231104	U50748	Leptin receptor		1.49299	0.00610916
CLTC	A_24_P231162	AF130062	Clathrin, heavy polypeptide (Hc)		1.83714	0.000606808
SLC1A1	A_24_P232252	U06469	Solute carrier family 1 (neuronal/epithelial high affinity glutamate transporter, system Xag), membe		1.3746	0.0302386
RPL9	A_24_P232856	NM_000661	Ribosomal protein L9		0.726968	0.0272143
NULL	A_24_P233560	A_24_P233560	NULL		1.33868	0.0427225
KIAA0494	A_24_P233917	AB007963	KIAA0494 gene product		1.40286	0.0193668
ACADL	A_24_P234242	NM_001608	Acyl-Coenzyme A dehydrogenase, long chain		1.37046	0.0291223
SP8	A_24_P23546	NM_182700	Sp8 transcription factor		1.37974	0.0263345
OR51E2	A_24_P235756	NM_030774	Olfactory receptor, family 51, subfamily E, member 2		2.1026	0.00189472
FLRT2	A_24_P236235	NM_013231	Fibronectin leucine rich transmembrane protein 2		1.33745	0.0433497
DNCLI2	A_24_P236437	AK098365	Dynein, cytoplasmic, light intermediate polypeptide 2		1.34988	0.0372806
EIF1AX	A_24_P237389	AL079283	Eukaryotic translation initiation factor 1A, X-linked		1.41592	0.0164225
NULL	A_24_P238377	A_24_P238377	NULL		1.63852	0.000974537
	A_24_P238499	BC028301	MRNA similar to LOC147447 (cDNA clone MGC:34991 IMAGE:5141042), complete cds		1.94186	1.61708e-05
GADD45B	A_24_P239606	AL050044	Growth arrest and DNA-damage-inducible, beta		0.611848	0.000929813
LRRN1	A_24_P240187	NM_020873	Leucine rich repeat neuronal 1		1.91635	0.000136108
OCIL	A_24_P241183	NM_013269	Lectin-like NK cell receptor		1.52741	0.00475399
ZNF265	A_24_P242299	NM_005455	Zinc finger protein 265		1.34274	0.0406412
HADHA	A_24_P242688	NM_000182	Hydroxyacyl-Coenzyme A dehydrogenase/3-ketoacyl-Coenzyme A thiolase/enoyl-Coenzyme A hydratase (trif		0.731409	0.0301763
NULL	A_24_P243044	THC1868949	NULL		1.38318	0.0250404
ZNF277	A_24_P243776	NM_021994	Zinc finger protein (C2H2 type) 277		1.35337	0.0357311
NULL	A_24_P245108	THC1943519	NULL		0.742532	0.0387576
NULL	A_24_P24565	THC1904749	NULL		1.74839	0.000409759
MGAT3	A_24_P245838	AK125361	Mannosyl (beta-1,4-)-glycoprotein beta-1,4-N-acetylglucosaminyltransferase		1.59987	0.00147933
FLJ37201	A_24_P246091	AK094520	Hypothetical protein FLJ37201		1.4608	0.0161328
MYO9B	A_24_P246173	NM_004145	Myosin IXB		0.746407	0.0421315
NULL	A_24_P24645	ENST00000328614	NULL		0.721129	0.023703
	A_24_P247026	AL833762	Similar to hypothetical protein D030069K18		1.47254	0.0259169
NULL	A_24_P247303	A_24_P247303	NULL		0.702861	0.0150623
NULL	A_24_P247454	A_24_P247454	NULL		0.747204	0.0428604
PCLO	A_24_P247902	AB011131	Piccolo (presynaptic cytomatrix protein)		1.42256	0.0156125
FLJ13154	A_24_P247987	BC010099	Hypothetical protein FLJ13154		0.661329	0.00604518
NULL	A_24_P24890	A_24_P24890	NULL		0.604381	0.000709797
ELKS	A_24_P249784	NM_015064	Rab6-interacting protein 2		0.745759	0.0415886
NULL	A_24_P25040	A_24_P25040	NULL		0.686558	0.00976821
PRKG1	A_24_P250765	D45864	Protein kinase, cGMP-dependent, type I		1.61376	0.00169796
NRCAM	A_24_P252364	NM_005010	Neuronal cell adhesion molecule		1.52249	0.00412728
	A_24_P25247	AK090761	CDNA FLJ33442 fis, clone BRACE2021936		0.726871	0.0457549
AMOTL1	A_24_P252823	NM_130847	Angiomotin like 1		0.548487	0.000176465
PHEMX	A_24_P252895	NM_139024	Pan-hematopoietic expression		0.386186	5.37223e-05
C2F	A_24_P253215	NM_006331	C2f protein		0.716615	0.0212533
MGC14376	A_24_P253723	NM_032895	Hypothetical protein MGC14376		0.69551	0.0125933
LOC147991	A_24_P254101	AL833713	Hypothetical protein MGC35440		1.43373	0.0131022
ZNF586	A_24_P25470	BC027922	Zinc finger protein 586		1.57219	0.00264413
FBXO36	A_24_P254702	BC017869	F-box protein 36		1.45269	0.0316031
COL14A1	A_24_P254789	Y11709	Collagen, type XIV, alpha 1 (undulin)		1.36839	0.0323273
NULL	A_24_P255252	ENST00000309246	NULL		1.45326	0.0101874
MGC70863	A_24_P255253	NM_203477	Similar to RPL23AP7 protein		0.59371	0.000476618
NULL	A_24_P255845	A_24_P255845	NULL		0.668799	0.00605141
NULL	A_24_P255954	A_24_P255954	NULL		0.749626	0.0451401
	A_24_P256404	AK093202	LOC440570		1.63957	0.000871677
VG5Q	A_24_P256513	BC002828	Angiogenic factor VG5Q		0.704856	0.0158577
LOC90624	A_24_P256603	BC022429	Hypothetical protein LOC90624		1.42391	0.0148788
FLJ39207	A_24_P256692	D87742	C219-reactive peptide		1.4202	0.0157439
CNGA1	A_24_P256722	X64802	Cyclic nucleotide gated channel alpha 1		1.44148	0.041238
OR5L2	A_24_P258235	X64990	Olfactory receptor, family 5, subfamily L, member 2		0.748988	0.0446571
LOC254359	A_24_P259276	BC005015	Hypothetical protein LOC254359		0.752975	0.0484537
FLJ10052	A_24_P259607	NM_017982	Hypothetical protein FLJ10052		0.69479	0.0469879
LANCL1	A_24_P259922	NM_006055	LanC lantibiotic synthetase component C-like 1 (bacterial)		1.32859	0.0481536
PHLDB2	A_24_P260122	AF506820	Pleckstrin homology-like domain, family B, member 2		0.723036	0.0273847
GTF3C4	A_24_P261203	AJ420430	General transcription factor IIIC, polypeptide 4, 90kDa		1.56443	0.00236717
HSPC065	A_24_P264154	NM_014157	HSPC065 protein		0.642019	0.00369893
NULL	A_24_P264207	ENST00000324717	NULL		0.573265	0.000213767
NULL	A_24_P264293	A_24_P264293	NULL		0.684946	0.00934278
OSRF	A_24_P265402	AF130073	Osmosis responsive factor		1.72244	0.00880569
SENP7	A_24_P265856	NM_020654	SUMO1/sentrin specific protease 7		1.4177	0.0160691
FLJ20152	A_24_P266048	NM_019000	Hypothetical protein FLJ20152		1.57689	0.00202568
UBC	A_24_P266880	NM_021009	Ubiquitin C		0.55101	8.40884e-05
NDOR1	A_24_P267748	NM_014434	NADPH dependent diflavin oxidoreductase 1		0.714809	0.0203381
BHLHB2	A_24_P268676	NM_003670	Basic helix-loop-helix domain containing, class B, 2		0.709103	0.0176571
HEMK1	A_24_P268729	NM_016173	HemK methyltransferase family member 1		0.650917	0.0167842
SPRY4	A_24_P269062	NM_030964	Sprouty homolog 4 (Drosophila)		0.56566	0.000246456
RPL17	A_24_P271049	BC022357	Ribosomal protein L17		1.34068	0.0416803
LOC389852	A_24_P272254	NM_205856	PNPK6288		1.56522	0.00756698
CSAD	A_24_P27229	NM_015989	Cysteine sulfinic acid decarboxylase		1.40956	0.0213071
NULL	A_24_P272917	ENST00000329087	NULL		0.738048	0.0379834
MGC4677	A_24_P273143	NM_052871	Hypothetical protein MGC4677		0.744754	0.0406491
	A_24_P273203	XM_208312	Similar to unc-93 homolog B1; unc93 (C.elegans) homolog B; unc-93 related protein; unc93 (C. elegans		1.41493	0.0166308
ZBTB24	A_24_P273716	BC036731	Zinc finger and BTB domain containing 24		0.663444	0.00506019
ARRDC3	A_24_P274615	NM_020801	Arrestin domain containing 3		1.54187	0.00319444
FLJ12476	A_24_P275585	AY014282	Hypothetical protein FLJ12476		1.40957	0.018378
KIAA1924	A_24_P275723	AK093802	Hypothetical protein KIAA1924		0.708424	0.0177523
NULL	A_24_P27644	A_24_P27644	NULL		0.701014	0.0178097
ATP6V1C2	A_24_P276932	NM_144583	ATPase, H+ transporting, lysosomal 42kDa, V1 subunit C isoform 2		0.567101	0.00155084
CXCL5	A_24_P277367	AK026546	Chemokine (C-X-C motif) ligand 5		0.703249	0.0152163
TRPC1	A_24_P28977	NM_003304	Transient receptor potential cation channel, subfamily C, member 1		1.61241	0.00125026
NULL	A_24_P306614	A_24_P306614	NULL		0.718224	0.0221248
NULL	A_24_P306644	A_24_P306644	NULL		0.724964	0.0287633
WBP4	A_24_P30670	NM_007187	WW domain binding protein 4 (formin binding protein 21)		1.34276	0.0407118
NULL	A_24_P306704	A_24_P306704	NULL		0.740183	0.0367678
CCND2	A_24_P278747	NM_001759	Cyclin D2		0.665959	0.00543161
NULL	A_24_P280558	ENST00000272386	NULL		1.6046	0.00177586
COH1	A_24_P280628	AK091431	Cohen syndrome 1		1.42596	0.0144767
NULL	A_24_P281025	ENST00000316114	NULL		0.725057	0.0260403
NULL	A_24_P281504	A_24_P281504	NULL		0.685366	0.00945085
NULL	A_24_P281605	A_24_P281605	NULL		0.695039	0.0124969
NULL	A_24_P281643	A_24_P281643	NULL		0.649413	0.00351287
NULL	A_24_P281683	A_24_P281683	NULL		0.727817	0.0277924
CUTL2	A_24_P281908	AF234996	Cut-like 2 (Drosophila)		1.62043	0.0064887
FER1L3	A_24_P282309	BC040110	Fer-1-like 3, myoferlin (C. elegans)		0.464073	0.00303837
MCP	A_24_P282597	NM_002389	Membrane cofactor protein (CD46, trophoblast-lymphocyte cross-reactive antigen)		0.680584	0.00961948
BIRC1	A_24_P283221	NM_004536	Baculoviral IAP repeat-containing 1		1.34017	0.0424161
MYO6	A_24_P283225	AB002387	Myosin VI		1.56929	0.00221836
PCDH18	A_24_P284959	NM_019035	Protocadherin 18		1.41286	0.017922
KIAA2024	A_24_P285501	NM_172070	Similar to F10G7.10.p		1.43762	0.0124659
MAP4K3	A_24_P285522	NM_003618	Mitogen-activated protein kinase kinase kinase kinase 3		1.447	0.0110804
NULL	A_24_P286845	THC1953802	NULL		1.51361	0.00495809
NULL	A_24_P286868	THC1913916	NULL		1.3419	0.0411428
cig5	A_24_P28722	NM_080657	Viperin		2.16891	0.00262029
HSMPP8	A_24_P287403	BC003542	M-phase phosphoprotein, mpp8		1.99089	8.69524e-06
RGAG4	A_24_P289954	AB082532	Retrotransposon gag domain containing 4		1.54649	0.00343069
NULL	A_24_P290961	AL137715	NULL		0.733688	0.0447182
TncRNA	A_24_P290999	U60873	Trophoblast-derived noncoding RNA		0.445357	4.70328e-07
FLJ90024	A_24_P291401	AK098152	Fasting-inducible integral membrane protein TM6P1		0.707886	0.018971
COL12A1	A_24_P291814	U73778	Collagen, type XII, alpha 1		0.521679	2.30529e-05
C14orf129	A_24_P292710	NM_016472	Chromosome 14 open reading frame 129		1.43254	0.0133079
PIK3R1	A_24_P29401	NM_181523	Phosphoinositide-3-kinase, regulatory subunit 1 (p85 alpha)		1.65943	0.000666446
SERPINB9	A_24_P295010	NM_004155	Serine (or cysteine) proteinase inhibitor, clade B (ovalbumin), member 9		0.732743	0.0324149
KLHL7	A_24_P295050	NM_018846	Kelch-like 7 (Drosophila)		1.37532	0.0273083
RASSF4	A_24_P295590	NM_032023	Ras association (RalGDS/AF-6) domain family 4		1.61277	0.00135298
NULL	A_24_P295709	THC1857619	NULL		1.58016	0.00192834
PPP1R14A	A_24_P296772	NM_033256	Protein phosphatase 1, regulatory (inhibitor) subunit 14A		1.46588	0.00928817
FLJ10781	A_24_P296808	NM_018215	Hypothetical protein FLJ10781		1.37422	0.0276737
TAFA2	A_24_P297551	NM_178539	TAFA2 protein		1.94431	0.000753179
HLA-C	A_24_P298409	M11886	Major histocompatibility complex, class I, C		0.53414	3.97123e-05
NULL	A_24_P298894	ENST00000332472	NULL		0.754195	0.0497473
C9orf100	A_24_P30034	NM_032818	Chromosome 9 open reading frame 100		0.711162	0.0190321
GSTA2	A_24_P300394	NM_000846	Glutathione S-transferase A2		1.56079	0.0164833
GART	A_24_P301846	NM_175085	Phosphoribosylglycinamide formyltransferase, phosphoribosylglycinamide synthetase, phosphoribosylami		0.699854	0.0139326
SOX11	A_24_P302584	NM_003108	SRY (sex determining region Y)-box 11		1.8005	0.000101607
NULL	A_24_P303080	THC1923545	NULL		1.36404	0.0315399
RPL34	A_24_P303118	NM_033625	Ribosomal protein L34		0.753762	0.0492582
FLJ31818	A_24_P303647	AL834437	Hypothetical protein FLJ31818		1.34601	0.0390769
NAP1L1	A_24_P304458	AK021751	Nucleosome assembly protein 1-like 1		1.37877	0.0261823
NULL	A_24_P306094	ENST00000238571	NULL		1.39072	0.0225786
NULL	A_24_P307075	A_24_P307075	NULL		1.48261	0.0069617
NULL	A_24_P307395	A_24_P307395	NULL		1.45724	0.00970673
FLJ33360	A_24_P307724	AK090679	FLJ33360 protein		1.606	0.00185096
POLR2A	A_24_P308128	M21610	Polymerase (RNA) II (DNA directed) polypeptide A, 220kDa		1.54963	0.00548563
ZNF347	A_24_P310224	NM_032584	Zinc finger protein 347		1.57857	0.0028804
FBXO28	A_24_P310756	AB007952	F-box protein 28		1.41699	0.0162045
DRAP1	A_24_P311063	BC018095	DR1-associated protein 1 (negative cofactor 2 alpha)		0.741628	0.0383874
NULL	A_24_P311577	AK021582	NULL		1.72345	0.000298769
NULL	A_24_P312594	A_24_P312594	NULL		0.56302	0.00561495
MRE11A	A_24_P312671	NM_005590	MRE11 meiotic recombination 11 homolog A (S. cerevisiae)		1.36684	0.0304309
SERF2	A_24_P313334	AK094846	Small EDRK-rich factor 2		1.36514	0.0309496
NUTF2	A_24_P313397	BX647782	Nuclear transport factor 2		1.37845	0.0262769
NULL	A_24_P314290	A_24_P314290	NULL		0.623713	0.0193167
F8	A_24_P314451	NM_000132	Coagulation factor VIII, procoagulant component (hemophilia A)		1.51751	0.00470166
MDGA1	A_24_P314640	AF478693	MAM domain containing glycosylphosphatidylinositol anchor 1		1.34164	0.0426885
LOC162073	A_24_P315306	AK096327	Hypothetical protein LOC162073		0.719229	0.0226538
KCNB1	A_24_P31627	NM_004975	Potassium voltage-gated channel, Shab-related subfamily, member 1		1.43941	0.0143269
FLJ10808	A_24_P316270	AK094969	Hypothetical protein FLJ10808		1.41159	0.0177591
LOC284058	A_24_P316381	BC006271	Hypothetical protein LOC284058		1.42606	0.014954
F11R	A_24_P319369	NM_144503	F11 receptor		1.45677	0.0097697
MCL1	A_24_P319635	BC017197	Myeloid cell leukemia sequence 1 (BCL2-related)		0.719761	0.022946
SSR3	A_24_P319942	NM_007107	Signal sequence receptor, gamma (translocon-associated protein gamma)		1.34457	0.0400454
SNX16	A_24_P320880	NM_022133	Sorting nexin 16		1.35726	0.0349537
NULL	A_24_P321715	A_24_P321715	NULL		1.39851	0.0259026
NULL	A_24_P32394	ENST00000283060	NULL		1.41973	0.0178374
NULL	A_24_P324084	A_24_P324084	NULL		0.730283	0.0294117
NULL	A_24_P324314	ENST00000329604	NULL		0.741621	0.037966
ABCB10	A_24_P324449	NM_012089	ATP-binding cassette, sub-family B (MDR/TAP), member 10		0.719206	0.0226548
MTCP1	A_24_P324520	NM_014221	Mature T-cell proliferation 1		0.642197	0.00281989
ZNF544	A_24_P324640	BC042177	Zinc finger protein 544		0.598246	0.000565621
ZCCHC7	A_24_P325046	BC022434	Zinc finger, CCHC domain containing 7		0.732901	0.0439356
KRTAP4-8	A_24_P325146	AJ406940	Keratin associated protein 4-8		0.488407	0.0308583
KIAA1109	A_24_P325176	AL137532	KIAA1109		1.40293	0.0193986
NULL	A_24_P325287	AF305825	NULL		0.693027	0.0139272
C10orf48	A_24_P326491	NM_173576	Chromosome 10 open reading frame 48		1.62633	0.00130035
ADRBK1	A_24_P326635	X61157	Adrenergic, beta, receptor kinase 1		0.700576	0.0142909
NULL	A_24_P32715	ENST00000313481	NULL		0.661732	0.00479033
SP140	A_24_P328504	NM_007237	SP140 nuclear body protein		0.73346	0.0455847
HAPIP	A_24_P328524	NM_003947	Huntingtin-associated protein interacting protein (duo)		1.42795	0.0164852
FOLR2	A_24_P32935	NM_000803	Folate receptor 2 (fetal)		0.654227	0.00549506
eIF3k	A_24_P330971	NM_013234	Eukaryotic translation initiation factor 3 subunit k		1.33736	0.043358
LOC144501	A_24_P331704	NM_182507	Hypothetical protein LOC144501		0.53598	5.40227e-05
COMMD4	A_24_P331904	NM_017828	COMM domain containing 4		1.39183	0.0222388
CANP	A_24_P332314	BC005998	Cancer-associated nucleoprotein		1.55543	0.00267252
NULL	A_24_P332595	A_24_P332595	NULL		0.634978	0.00207184
NULL	A_24_P332862	ENST00000332461	NULL		1.39767	0.0206793
NULL	A_24_P333106	XM_380033	NULL		0.703309	0.0152325
NULL	A_24_P333306	AK023737	NULL		1.44561	0.0121394
SLC39A14	A_24_P333479	BC000068	Solute carrier family 39 (zinc transporter), member 14		0.703194	0.0173095
SYCP2	A_24_P333644	BC040566	Synaptonemal complex protein 2		1.8123	0.000280173
DKFZp564K142	A_24_P333802	AK027632	Implantation-associated protein		1.53539	0.00347908
FN1	A_24_P334130	NM_054034	Fibronectin 1		1.50922	0.00590555
FLJ20035	A_24_P334361	AL137464	Hypothetical protein FLJ20035		1.48321	0.00698783
ADAMTS6	A_24_P334456	NM_014273	A disintegrin-like and metalloprotease (reprolysin type) with thrombospondin type 1 motif, 6		2.07574	0.0283518
SLC7A5	A_24_P335620	NM_003486	Solute carrier family 7 (cationic amino acid transporter, y+ system), member 5		0.634783	0.0020493
VNN1	A_24_P337700	NM_004666	Vanin 1		0.378324	0.000850493
ZNF24	A_24_P339450	NM_006965	Zinc finger protein 24 (KOX 17)		0.621924	0.00133781
C21orf90	A_24_P339858	NM_153204	Chromosome 21 open reading frame 90		0.673098	0.0138345
EPHA7	A_24_P34031	BC027940	EPH receptor A7		1.5896	0.00177842
	A_24_P34052	BC031876	MRNA; cDNA DKFZp667B0517 (from clone DKFZp667B0517)		1.47579	0.0081632
NULL	A_24_P340941	XM_294328	NULL		0.73625	0.0361063
NULL	A_24_P341176	A_24_P341176	NULL		0.559486	0.000120872
RUNX1	A_24_P34155	X90980	Runt-related transcription factor 1 (acute myeloid leukemia 1; aml1 oncogene)		0.741609	0.0432881
ODZ4	A_24_P342312	AL080120	Odz, odd Oz/ten-m homolog 4 (Drosophila)		1.67935	0.000793961
KIAA0826	A_24_P342316	AL137546	KIAA0826		1.40634	0.0185415
SLC16A14	A_24_P342829	NM_152527	Solute carrier family 16 (monocarboxylic acid transporters), member 14		1.32645	0.0493926
NULL	A_24_P358868	ENST00000333802	NULL		1.33373	0.0453275
IL6R	A_24_P379413	X12830	Interleukin 6 receptor		0.66336	0.00503385
GRIN2A	A_24_P381844	NM_000833	Glutamate receptor, ionotropic, N-methyl D-aspartate 2A		0.515844	0.0473266
NOL6	A_24_P38572	NM_130793	Nucleolar protein family 6 (RNA-associated)		0.589196	0.000402565
DSC3	A_24_P344416	NM_001941	Desmocollin 3		1.56278	0.00242145
FLJ25070	A_24_P344890	AB058742	U11/U12 snRNP 65K protein		1.47514	0.0108392
AMOT	A_24_P344961	NM_133265	Angiomotin		1.69012	0.000441089
NULL	A_24_P347378	X52195	NULL		0.715117	0.0249077
NEK9	A_24_P347480	AB082526	NIMA (never in mitosis gene a)- related kinase 9		1.41461	0.016697
ATRX	A_24_P348660	NM_000489	Alpha thalassemia/mental retardation syndrome X-linked (RAD54 homolog, S. cerevisiae)		1.48689	0.00661997
NULL	A_24_P349145	ENST00000284676	NULL		1.40668	0.0228264
[truncated: 1,334 more rows]
