# Supplementary material for: A transcript profiling approach reveals the zinc finger transcription factor ZNF191 is a pleiotropic factor
Source: BMC Genomics. 2009 May 22;10:241. doi: 10.1186/1471-2164-10-241 (PMC2694838; doi:10.1186/1471-2164-10-241)
Supplement: Additional file 3 — Commonly altered genes by ZNF191 overexpression and knockdown. Table S3 consists of the regulated probes by ZNF191 overexpression and knockdown, containing the assigned designations (Accession number and sequence name), the fold of changed expression and PValueLogRatio (smaller than 0.05) for these genes. [file 1471-2164-10-241-S3.xls]

## Sheet: Sheet1
Commonly altered genes by ZNF191 overexpression and knockdown.
Gene symbol	ProbeName	GenBank	Description	Fold change
				Overexpression	Knockdown
NELL2	A_23_P10025	NM_006159	NEL-like 2 (chicken)	0.746033	1.36931
FLJ14011	A_23_P101623	NM_022103	Hypothetical zinc finger protein FLJ14011	0.735603	1.39054
CXCR4	A_23_P102000	NM_003467	Chemokine (C-X-C motif) receptor 4	0.627705	1.34015
CXCR4	A_23_P102000	NM_003467	Chemokine (C-X-C motif) receptor 4	0.609359	1.32551
CXCR4	A_23_P102000	NM_003467	Chemokine (C-X-C motif) receptor 4	0.644946	1.37742
CXCR4	A_23_P102000	NM_003467	Chemokine (C-X-C motif) receptor 4	0.640153	1.34185
CXCR4	A_23_P102000	NM_003467	Chemokine (C-X-C motif) receptor 4	0.620079	1.36963
C2orf18	A_23_P102494	NM_017877	Chromosome 2 open reading frame 18	1.54984	0.714339
LOC126755	A_23_P103877	BC016048	Hypothetical protein LOC126755	2.23399	0.457369
ITIH5	A_23_P104252	AB075833	Inter-alpha (globulin) inhibitor H5	0.498643	1.91748
ALOX5	A_23_P104464	NM_000698	Arachidonate 5-lipoxygenase	0.638508	1.33645
HRASLS2	A_23_P105012	NM_017878	HRAS-like suppressor 2	0.556536	1.83714
DKFZP564J0863	A_23_P105028	NM_015459	DKFZP564J0863 protein	1.37004	0.730636
SCUBE2	A_23_P105144	NM_020974	Signal peptide, CUB domain, EGF-like 2	0.472929	1.43526
NULL	A_23_P106814	A_23_P106814	NULL	1.71698	0.734105
FLJ10534	A_23_P107087	AB037822	Hypothetical protein FLJ10534	1.68223	0.662417
MBTD1	A_23_P107238	NM_017643	Mbt domain containing 1	0.419159	1.74589
FLJ35934	A_23_P107432	NM_207453	FLJ35934 protein	0.732463	1.36727
ZNF563	A_23_P107881	NM_145276	Zinc finger protein 563	0.602022	1.77752
	A_23_P110412	AK023055	Similar to hypothetical protein LOC231503	0.593724	1.47444
SLC17A5	A_23_P110896	AK075320	Solute carrier family 17 (anion/sugar transporter), member 5	0.233718	1.78911
GSTA4	A_23_P110941	NM_001512	Glutathione S-transferase A4	0.618585	1.35445
PPIL6	A_23_P111361	NM_173672	Peptidylprolyl isomerase (cyclophilin)-like 6	0.547944	1.40998
FLJ38564	A_23_P11144	NM_000390	Hypothetical protein FLJ38564	0.674074	1.57824
FLJ10759	A_23_P112602	NM_018207	Hypothetical protein FLJ10759	1.52464	0.75346
AR	A_23_P113111	NM_000044	Androgen receptor (dihydrotestosterone receptor; testicular feminization; spinal and bulbar muscular	0.655765	1.35528
AR	A_23_P113111	NM_000044	Androgen receptor (dihydrotestosterone receptor; testicular feminization; spinal and bulbar muscular	0.659543	1.3992
AR	A_23_P113111	NM_000044	Androgen receptor (dihydrotestosterone receptor; testicular feminization; spinal and bulbar muscular	0.646779	1.36068
AR	A_23_P113111	NM_000044	Androgen receptor (dihydrotestosterone receptor; testicular feminization; spinal and bulbar muscular	0.6571	1.4386
AR	A_23_P113111	NM_000044	Androgen receptor (dihydrotestosterone receptor; testicular feminization; spinal and bulbar muscular	0.669304	1.36682
AR	A_23_P113111	NM_000044	Androgen receptor (dihydrotestosterone receptor; testicular feminization; spinal and bulbar muscular	0.663221	1.43248
AR	A_23_P113111	NM_000044	Androgen receptor (dihydrotestosterone receptor; testicular feminization; spinal and bulbar muscular	0.66487	1.33535
AR	A_23_P113111	NM_000044	Androgen receptor (dihydrotestosterone receptor; testicular feminization; spinal and bulbar muscular	0.65527	1.32968
BTBD14A	A_23_P113825	NM_144653	BTB (POZ) domain containing 14A	1.53362	0.754069
FLJ20298	A_23_P114172	NM_017752	FLJ20298 protein	0.373486	1.60072
RNF127	A_23_P114414	AK026265	Ring finger protein 127	1.55905	0.753981
ARHGEF16	A_23_P114670	NM_014448	Rho guanine exchange factor (GEF) 16	1.35828	0.719843
NULL	A_23_P115902	THC1976152	NULL	0.702032	1.3292
LOC120376	A_23_P116173	BC042557	Hypothetical protein LOC120376	0.388048	1.38687
MDK	A_23_P116235	NM_002391	Midkine (neurite growth-promoting factor 2)	0.510201	1.40159
WNT4	A_23_P11787	NM_030761	Wingless-type MMTV integration site family, member 4	0.53092	1.69048
TOP2A	A_23_P118834	NM_001067	Topoisomerase (DNA) II alpha 170kDa	0.566189	1.55718
ICAM5	A_23_P119143	NM_003259	Intercellular adhesion molecule 5, telencephalin	0.629811	0.729818
RHPN2	A_23_P119464	AF268032	Rhophilin, Rho GTPase binding protein 2	1.38208	0.710839
MCFD2	A_23_P120270	AF475284	Multiple coagulation factor deficiency 2	1.77241	0.713641
JAM2	A_23_P120667	NM_021219	Junctional adhesion molecule 2	0.593449	1.66902
TTC3	A_23_P120710	NM_003316	Tetratricopeptide repeat domain 3	0.51094	1.51881
TNFSF10	A_23_P121253	NM_003810	Tumor necrosis factor (ligand) superfamily, member 10	0.587762	1.46651
TNFSF10	A_23_P121253	NM_003810	Tumor necrosis factor (ligand) superfamily, member 10	0.608513	1.57705
GPM6A	A_23_P121545	NM_005277	Glycoprotein M6A	0.534683	1.80544
CXXC4	A_23_P121676	NM_025212	CXXC finger 4	0.551932	1.32596
SEPP1	A_23_P121926	NM_005410	Selenoprotein P, plasma, 1	0.657765	1.36307
RPL30	A_23_P123330	NM_000989	Ribosomal protein L30	0.637851	0.564389
TOX	A_23_P123413	AK000971	Thymus high mobility group box protein TOX	0.528281	1.92744
PPP1R12B	A_23_P12435	NM_032103	Protein phosphatase 1, regulatory (inhibitor) subunit 12B	0.63102	0.425864
CR2	A_23_P124542	M26004	Complement component (3d/Epstein Barr virus) receptor 2	1.46011	0.538995
RASGRP1	A_23_P124642	NM_005739	RAS guanyl releasing protein 1 (calcium and DAG-regulated)	0.581724	1.56248
LRP1	A_23_P124837	NM_002332	Low density lipoprotein-related protein 1 (alpha-2-macroglobulin receptor)	0.452887	1.4599
LRP1	A_23_P124837	NM_002332	Low density lipoprotein-related protein 1 (alpha-2-macroglobulin receptor)	0.440492	1.57695
LRP1	A_23_P124837	NM_002332	Low density lipoprotein-related protein 1 (alpha-2-macroglobulin receptor)	0.446639	1.56055
LRP1	A_23_P124837	NM_002332	Low density lipoprotein-related protein 1 (alpha-2-macroglobulin receptor)	0.466774	1.54127
LRP1	A_23_P124837	NM_002332	Low density lipoprotein-related protein 1 (alpha-2-macroglobulin receptor)	0.444455	1.52214
LRP1	A_23_P124837	NM_002332	Low density lipoprotein-related protein 1 (alpha-2-macroglobulin receptor)	0.450154	1.60834
LRP1	A_23_P124837	NM_002332	Low density lipoprotein-related protein 1 (alpha-2-macroglobulin receptor)	0.429095	1.5051
LRP1	A_23_P124837	NM_002332	Low density lipoprotein-related protein 1 (alpha-2-macroglobulin receptor)	0.447416	1.54073
FLJ20716	A_23_P125680	NM_017938	Hypothetical protein FLJ20716	0.283234	1.32669
NAP1L2	A_23_P125705	NM_021963	Nucleosome assembly protein 1-like 2	1.86099	0.718371
TNKS2	A_23_P12620	NM_025235	Tankyrase, TRF1-interacting ankyrin-related ADP-ribose polymerase 2	0.673387	1.38594
TNFSF4	A_23_P126836	NM_003326	Tumor necrosis factor (ligand) superfamily, member 4 (tax-transcriptionally activated glycoprotein 1	0.676703	1.42037
NULL	A_23_P127153	U88048	NULL	1.66054	0.708073
ETS1	A_23_P127525	BC017314	V-ets erythroblastosis virus E26 oncogene homolog 1 (avian)	1.74276	0.599111
MARS	A_23_P128036	NM_004990	Methionine-tRNA synthetase	1.36024	0.747529
C15orf25	A_23_P129301	BC010903	Chromosome 15 open reading frame 25	1.5739	0.714548
ATF7IP2	A_23_P129466	NM_024997	Activating transcription factor 7 interacting protein 2	0.734927	1.60001
NULL	A_23_P130187	A_23_P130187	NULL	0.431138	0.580682
SLC6A16	A_23_P130735	NM_014037	Solute carrier family 6 (neurotransmitter transporter), member 16	0.701745	1.35754
ZNF546	A_23_P130876	NM_178544	Zinc finger protein 546	0.524476	1.4397
NICALIN	A_23_P130900	BC008920	Nicastrin-like protein	1.45573	0.728666
FLJ46061	A_23_P131089	NM_198471	FLJ46061 protein	0.617416	1.64412
TNNC2	A_23_P131825	NM_003279	Troponin C2, fast	0.684379	1.50504
SNAI1	A_23_P131846	NM_005985	Snail homolog 1 (Drosophila)	1.8556	0.676807
FLJ22649	A_23_P132936	NM_021928	Hypothetical protein FLJ22649 similar to signal peptidase SPC22/23	1.42492	0.751712
FLJ11539	A_23_P133000	AK021601	Hypothetical protein FLJ11539	0.578022	1.58066
HMGCS1	A_23_P133263	BC000297	3-hydroxy-3-methylglutaryl-Coenzyme A synthase 1 (soluble)	0.430664	1.3623
FLJ21628	A_23_P133359	NM_030613	Hypothetical protein FLJ21628	0.699006	1.59622
KLHL3	A_23_P133543	NM_017415	Kelch-like 3 (Drosophila)	0.670391	1.33198
HUS1B	A_23_P133739	AF508547	HUS1 checkpoint homolog b (S. pombe)	1.81063	0.606206
NULL	A_23_P134405	A_23_P134405	NULL	0.341919	0.428437
DUSP4	A_23_P134935	NM_001394	Dual specificity phosphatase 4	1.4425	0.622103
LRRC14	A_23_P134946	BC011377	Leucine rich repeat containing 14	1.38835	0.740476
KIAA0258	A_23_P135015	BC001725	KIAA0258	1.53462	0.7321
GOLGB1	A_23_P135787	BX537520	Golgi autoantigen, golgin subfamily b, macrogolgin (with transmembrane signal), 1	0.711178	1.34328
PRKG1	A_23_P136041	NM_006258	Protein kinase, cGMP-dependent, type I	0.42977	1.34218
FLJ32370	A_23_P136172	NM_152417	Hypothetical protein FLJ32370	0.753617	1.45179
FLJ20421	A_23_P136232	NM_017813	Hypothetical protein FLJ20421	1.45761	0.747864
KNTC1	A_23_P136817	NM_014708	Kinetochore associated 1	0.645821	1.37768
KNTC1	A_23_P136817	NM_014708	Kinetochore associated 1	0.635897	1.33029
KNTC1	A_23_P136817	NM_014708	Kinetochore associated 1	0.65061	1.34991
NSBP1	A_23_P136909	NM_030763	Nucleosomal binding protein 1	1.41301	1.36906
NSBP1	A_23_P136909	NM_030763	Nucleosomal binding protein 1	1.43563	1.36055
NSBP1	A_23_P136909	NM_030763	Nucleosomal binding protein 1	1.3771	1.32762
NSBP1	A_23_P136909	NM_030763	Nucleosomal binding protein 1	1.41548	1.33568
NSBP1	A_23_P136909	NM_030763	Nucleosomal binding protein 1	1.44946	1.34112
NSBP1	A_23_P136909	NM_030763	Nucleosomal binding protein 1	1.40847	1.34665
SRPX2	A_23_P136978	NM_014467	Sushi-repeat-containing protein, X-linked 2	0.602744	0.683222
DKFZP564C186	A_23_P138058	NM_015658	DKFZP564C186 protein	1.3543	0.739598
STYK1	A_23_P13822	NM_018423	Protein kinase STYK1	1.48066	0.737276
C10orf95	A_23_P138480	NM_024886	Chromosome 10 open reading frame 95	1.79511	0.73078
ATE1	A_23_P138574	NM_007041	Arginyltransferase 1	1.43756	0.742682
GAPD	A_23_P13899	NM_002046	Glyceraldehyde-3-phosphate dehydrogenase	0.578576	1.35019
GAPD	A_23_P13899	NM_002046	Glyceraldehyde-3-phosphate dehydrogenase	0.648032	1.38951
DUSP6	A_23_P139704	NM_001946	Dual specificity phosphatase 6	1.55767	0.738206
IRAK4	A_23_P13978	NM_016123	Interleukin-1 receptor-associated kinase 4	0.709822	1.41311
SYNE2	A_23_P140277	AK095241	Spectrin repeat containing, nuclear envelope 2	0.623586	1.34042
ABCA3	A_23_P140876	NM_001089	ATP-binding cassette, sub-family A (ABC1), member 3	0.607868	1.36261
SRR	A_23_P141248	NM_021947	Serine racemase	0.732078	1.40367
PTRF	A_23_P141376	NM_012232	Polymerase I and transcript release factor	0.722546	0.70892
GRWD1	A_23_P142154	NM_031485	Glutamate-rich WD repeat containing 1	1.66897	0.712849
GADD45B	A_23_P142506	NM_015675	Growth arrest and DNA-damage-inducible, beta	1.44869	0.675951
NULL	A_23_P142533	X01742	NULL	0.523014	1.39149
ATP6V1B1	A_23_P142815	NM_001692	ATPase, H+ transporting, lysosomal 56/58kDa, V1 subunit B, isoform 1 (Renal tubular acidosis with de	0.570799	1.4034
ID2	A_23_P143143	NM_002166	Inhibitor of DNA binding 2, dominant negative helix-loop-helix protein	1.35781	1.4625
KELCHL	A_23_P143580	AK027266	Kelch-like	0.606692	1.37011
SMP3	A_23_P143935	NM_025163	SMP3 mannosyltransferase	0.622276	1.61937
MGC33365	A_23_P144134	NM_173552	Hypothetical protein MGC33365	0.662349	1.52772
	A_23_P144677	AF178574	MSTP146 (MST146)	0.604335	1.67009
C14orf166	A_23_P14482	NM_016039	Chromosome 14 open reading frame 166	1.34599	1.37463
PLA2G7	A_23_P145096	NM_005084	Phospholipase A2, group VII (platelet-activating factor acetylhydrolase, plasma)	0.580739	1.34336
EYA4	A_23_P145507	NM_004100	Eyes absent homolog 4 (Drosophila)	0.531534	1.46939
IL20RA	A_23_P145514	NM_014432	Interleukin 20 receptor, alpha	0.30727	1.69517
STAG3	A_23_P145657	NM_012447	Stromal antigen 3	1.59679	0.677722
TM4SF12	A_23_P145984	NM_012338	Transmembrane 4 superfamily member 12	0.735867	1.40047
RAB33A	A_23_P147025	NM_004794	RAB33A, member RAS oncogene family	0.693762	1.38995
TCEA2	A_23_P147641	NM_003195	Transcription elongation factor A (SII), 2	0.596635	1.32745
FLJ13710	A_23_P148249	AK130734	Hypothetical protein FLJ13710	0.662514	1.34429
CUL4B	A_23_P148463	AB014595	Cullin 4B	0.55522	1.37624
F5	A_23_P148768	NM_000130	Coagulation factor V (proaccelerin, labile factor)	0.551366	1.63731
F5	A_23_P148768	NM_000130	Coagulation factor V (proaccelerin, labile factor)	0.552462	1.51465
F5	A_23_P148768	NM_000130	Coagulation factor V (proaccelerin, labile factor)	0.49735	1.73545
F5	A_23_P148768	NM_000130	Coagulation factor V (proaccelerin, labile factor)	0.530709	1.76715
F5	A_23_P148768	NM_000130	Coagulation factor V (proaccelerin, labile factor)	0.505574	1.85672
F5	A_23_P148768	NM_000130	Coagulation factor V (proaccelerin, labile factor)	0.506119	1.96911
F5	A_23_P148768	NM_000130	Coagulation factor V (proaccelerin, labile factor)	0.475606	1.86593
F5	A_23_P148768	NM_000130	Coagulation factor V (proaccelerin, labile factor)	0.497541	1.689
F5	A_23_P148768	NM_000130	Coagulation factor V (proaccelerin, labile factor)	0.454559	1.86183
F5	A_23_P148768	NM_000130	Coagulation factor V (proaccelerin, labile factor)	0.497452	1.75758
FIBL-6	A_23_P148990	NM_031935	Hemicentin	0.572073	1.99327
ACTA2	A_23_P150053	NM_001613	Actin, alpha 2, smooth muscle, aorta	0.645199	1.53679
NULL	A_23_P150827	THC1835732	NULL	0.614382	1.34604
PLEK2	A_23_P151506	NM_016445	Pleckstrin 2	1.57249	0.677639
GARNL1	A_23_P151565	AL834362	GTPase activating Rap/RanGAP domain-like 1	0.693002	1.45183
GARNL1	A_23_P151570	AL050050	GTPase activating Rap/RanGAP domain-like 1	0.712918	1.3331
CILP	A_23_P151895	NM_003613	Cartilage intermediate layer protein, nucleotide pyrophosphohydrolase	0.674632	1.43335
BZRAP1	A_23_P152559	NM_004758	Benzodiazapine receptor (peripheral) associated protein 1	0.492844	1.33138
MADCAM1	A_23_P153616	NM_130761	Mucosal vascular addressin cell adhesion molecule 1	0.675393	1.42455
TLE2	A_23_P153676	M99436	Transducin-like enhancer of split 2 (E(sp1) homolog, Drosophila)	0.502668	1.37963
NULL	A_23_P153958	THC2003438	NULL	0.639757	1.47997
TUBA1	A_23_P154065	NM_006000	Tubulin, alpha 1 (testis specific)	1.37657	0.706741
BCL2L11	A_23_P154426	AK027160	BCL2-like 11 (apoptosis facilitator)	1.42831	0.722686
OLIG1	A_23_P154849	BC033290	Oligodendrocyte transcription factor 1	0.617447	1.46769
DDX5	A_23_P15511	NM_004396	DEAD (Asp-Glu-Ala-Asp) box polypeptide 5	0.72691	0.736934
PCNP	A_23_P155332	NM_020357	PEST-containing nuclear protein	0.740322	1.33263
FLJ22578	A_23_P15603	NM_024864	Hypothetical protein FLJ22578	1.43818	0.729154
TGFBI	A_23_P156327	NM_000358	Transforming growth factor, beta-induced, 68kDa	1.69854	0.578079
STX11	A_23_P156788	NM_003764	Syntaxin 11	1.65694	0.725
MEST	A_23_P156970	NM_002402	Mesoderm specific transcript homolog (mouse)	1.41026	0.475295
MGC27348	A_23_P157196	BC026177	Similar to ribosomal protein S2; 40S ribosomal protein S2	0.741861	0.637031
C9orf67	A_23_P157736	NM_032728	Chromosome 9 open reading frame 67	0.54455	1.41104
PRKG1	A_23_P158811	NM_006258	Protein kinase, cGMP-dependent, type I	0.568684	1.34809
CRK7	A_23_P159119	NM_016507	CDC2-related protein kinase 7	1.91762	0.753594
ASMTL	A_23_P159539	AK090498	Acetylserotonin O-methyltransferase-like	0.673394	0.732638
ASMTL	A_23_P159544	NM_004192	Acetylserotonin O-methyltransferase-like	0.638207	0.687083
GABRE	A_23_P159775	NM_021990	Gamma-aminobutyric acid (GABA) A receptor, epsilon	0.63253	1.47822
ARHGAP4	A_23_P159927	NM_001666	Rho GTPase activating protein 4	0.703922	1.37752
BEX1	A_23_P159952	NM_018476	Brain expressed, X-linked 1	1.3717	0.737381
IFI16	A_23_P160025	NM_005531	Interferon, gamma-inducible protein 16	0.528888	1.3664
ANKRD1	A_23_P161218	NM_014391	Ankyrin repeat domain 1 (cardiac muscle)	1.48759	0.561815
MTL5	A_23_P161507	NM_004923	Metallothionein-like 5, testis-specific (tesmin)	0.511445	1.32703
MGC15912	A_23_P161644	NM_032886	Hypothetical protein MGC15912	0.62176	1.46662
VDR	A_23_P162589	NM_000376	Vitamin D (1,25- dihydroxyvitamin D3) receptor	1.68107	0.720827
VDR	A_23_P162589	NM_000376	Vitamin D (1,25- dihydroxyvitamin D3) receptor	1.63249	0.728694
VDR	A_23_P162589	NM_000376	Vitamin D (1,25- dihydroxyvitamin D3) receptor	1.6824	0.708556
VDR	A_23_P162589	NM_000376	Vitamin D (1,25- dihydroxyvitamin D3) receptor	1.65995	0.704795
VDR	A_23_P162589	NM_000376	Vitamin D (1,25- dihydroxyvitamin D3) receptor	1.68163	0.672833
VDR	A_23_P162589	NM_000376	Vitamin D (1,25- dihydroxyvitamin D3) receptor	1.71715	0.704971
VDR	A_23_P162589	NM_000376	Vitamin D (1,25- dihydroxyvitamin D3) receptor	1.7682	0.685516
VDR	A_23_P162589	NM_000376	Vitamin D (1,25- dihydroxyvitamin D3) receptor	1.75173	0.685315
VDR	A_23_P162589	NM_000376	Vitamin D (1,25- dihydroxyvitamin D3) receptor	1.59665	0.649132
VDR	A_23_P162589	NM_000376	Vitamin D (1,25- dihydroxyvitamin D3) receptor	1.72547	0.650819
CRYL1	A_23_P162746	BC008562	Crystallin, lambda 1	0.552388	1.45135
NID2	A_23_P163087	NM_007361	Nidogen 2 (osteonidogen)	0.652364	1.45448
CYP1A1	A_23_P163402	NM_000499	Cytochrome P450, family 1, subfamily A, polypeptide 1	1.87865	0.634626
MMD	A_23_P164047	NM_012329	Monocyte to macrophage differentiation-associated	0.555277	1.55858
AES	A_23_P165061	AK095154	Amino-terminal enhancer of split	0.706213	1.42556
ZNF208	A_23_P165239	NM_007153	Zinc finger protein 208	0.676679	1.40395
	A_23_P165598	AF086541	Similar to death-associated protein	0.484866	1.52275
ALS2CR8	A_23_P165828	NM_024744	Amyotrophic lateral sclerosis 2 (juvenile) chromosome region, candidate 8	0.479473	1.51392
FAM3B	A_23_P166269	NM_058186	Family with sequence similarity 3, member B	1.36021	0.717667
FLJ20152	A_23_P167599	NM_019000	Hypothetical protein FLJ20152	0.737509	1.44671
IL17F	A_23_P167882	NM_052872	Interleukin 17F	1.78117	2.01273
TP53INP1	A_23_P168882	NM_033285	Tumor protein p53 inducible nuclear protein 1	0.707651	1.37365
DMRT1	A_23_P169293	NM_021951	Doublesex and mab-3 related transcription factor 1	1.83426	0.657011
NULL	A_23_P169503	NR_001275	NULL	0.686657	1.51039
COL4A3	A_23_P170679	NM_000091	Collagen, type IV, alpha 3 (Goodpasture antigen)	0.607544	1.61695
TFPI	A_23_P17095	NM_006287	Tissue factor pathway inhibitor (lipoprotein-associated coagulation inhibitor)	0.559366	0.698695
CCNB3	A_23_P171107	NM_033031	Cyclin B3	1.76764	0.657716
ACRC	A_23_P171237	NM_052957	Acidic repeat containing	1.37065	1.75151
CLGN	A_23_P18684	NM_004362	Calmegin	0.693719	1.63532
MCCC2	A_23_P18887	NM_022132	Methylcrotonoyl-Coenzyme A carboxylase 2 (beta)	1.65957	0.746402
SNCAIP	A_23_P19020	NM_005460	Synuclein, alpha interacting protein (synphilin)	0.518885	1.86864
MGC23985	A_23_P19176	BC021680	Similar to AVLV472	2.1534	0.668457
CTGF	A_23_P19663	NM_001901	Connective tissue growth factor	3.87573	0.242759
SLC22A3	A_23_P19733	AJ001417	Solute carrier family 22 (extraneuronal monoamine transporter), member 3	0.652304	1.47157
CPA4	A_23_P19754	NM_016352	Carboxypeptidase A4	2.22109	0.425385
RGS4	A_23_P200737	BC000737	Regulator of G-protein signalling 4	1.83339	0.645664
TSPAN-2	A_23_P201193	NM_005725	Tetraspan 2	0.443775	1.62995
SSX2IP	A_23_P201376	NM_014021	Synovial sarcoma, X breakpoint 2 interacting protein	0.618756	1.49499
ADD3	A_23_P202435	NM_016824	Adducin 3 (gamma)	0.686892	1.41821
CXCL12	A_23_P202448	U19495	Chemokine (C-X-C motif) ligand 12 (stromal cell-derived factor 1)	0.730972	1.37215
NULL	A_23_P20392	NM_018422	NULL	0.738131	1.37061
FZD10	A_23_P203972	NM_007197	Frizzled homolog 10 (Drosophila)	0.735655	1.49132
RPLP0	A_23_P204472	NM_053275	Ribosomal protein, large, P0	0.388434	0.573744
RPLP0	A_23_P204472	NM_053275	Ribosomal protein, large, P0	0.380068	0.626217
RPLP0	A_23_P204472	NM_053275	Ribosomal protein, large, P0	0.376889	0.595028
RPLP0	A_23_P204472	NM_053275	Ribosomal protein, large, P0	0.362551	0.683248
OCIL	A_23_P204689	BC019883	Lectin-like NK cell receptor	0.674627	1.48578
RB1	A_23_P204850	NM_000321	Retinoblastoma 1 (including osteosarcoma)	0.740837	1.52511
RB1	A_23_P204850	NM_000321	Retinoblastoma 1 (including osteosarcoma)	0.738127	1.57857
RB1	A_23_P204850	NM_000321	Retinoblastoma 1 (including osteosarcoma)	0.738668	1.61265
RB1	A_23_P204850	NM_000321	Retinoblastoma 1 (including osteosarcoma)	0.723176	1.59657
RB1	A_23_P204850	NM_000321	Retinoblastoma 1 (including osteosarcoma)	0.744264	1.58605
RB1	A_23_P204850	NM_000321	Retinoblastoma 1 (including osteosarcoma)	0.752176	1.53311
RB1	A_23_P204850	NM_000321	Retinoblastoma 1 (including osteosarcoma)	0.737021	1.55829
AKAP11	A_23_P204929	NM_016248	A kinase (PRKA) anchor protein 11	0.678409	1.56147
HSMPP8	A_23_P204967	BC003542	M-phase phosphoprotein, mpp8	0.407542	2.07805
MAP4K5	A_23_P205646	BC036013	Mitogen-activated protein kinase kinase kinase kinase 5	0.740783	1.39226
MYO9A	A_23_P205841	NM_006901	Myosin IXA	0.696966	1.33758
THBS1	A_23_P206212	X04665	Thrombospondin 1	1.9667	0.589174
NULL	A_23_P206598	THC1965453	NULL	1.45586	0.64292
USP31	A_23_P206612	AK092790	Ubiquitin specific protease 31	1.4523	0.683468
GTF3C4	A_23_P20732	NM_012204	General transcription factor IIIC, polypeptide 4, 90kDa	1.49665	0.74952
BRCA1	A_23_P207400	NM_007294	Breast cancer 1, early onset	0.718403	1.34748
BRCA1	A_23_P207400	NM_007294	Breast cancer 1, early onset	0.7082	1.33508
SPAG9	A_23_P207476	BC007524	Sperm associated antigen 9	1.38697	0.708922
PMAIP1	A_23_P207999	BC032663	Phorbol-12-myristate-13-acetate-induced protein 1	0.637333	1.59549
PMAIP1	A_23_P207999	BC032663	Phorbol-12-myristate-13-acetate-induced protein 1	0.629204	1.36139
ZNF24	A_23_P208041	X52348	Zinc finger protein 24 (KOX 17)	2.32435	0.725311
DTNA	A_23_P208158	NM_001392	Dystrobrevin, alpha	1.40917	0.752215
BAX	A_23_P208706	NM_138764	BCL2-associated X protein	0.708061	1.43689
BAX	A_23_P208706	NM_138764	BCL2-associated X protein	0.718008	1.42033
BAX	A_23_P208706	NM_138764	BCL2-associated X protein	0.701078	1.4201
BAX	A_23_P208706	NM_138764	BCL2-associated X protein	0.718627	1.39623
BAX	A_23_P208706	NM_138764	BCL2-associated X protein	0.689436	1.36866
BAX	A_23_P208706	NM_138764	BCL2-associated X protein	0.698239	1.45022
BAX	A_23_P208706	NM_138764	BCL2-associated X protein	0.690653	1.37646
BAX	A_23_P208706	NM_138764	BCL2-associated X protein	0.725211	1.49532
ZNF91	A_23_P209146	NM_003430	Zinc finger protein 91 (HPF7, HTF10)	0.536825	1.34267
FLJ21069	A_23_P209232	NM_024692	Hypothetical protein FLJ21069	0.724501	1.40428
CYBRD1	A_23_P209564	NM_024843	Cytochrome b reductase 1	0.593074	1.71719
ADD2	A_23_P209856	NM_017488	Adducin 2 (beta)	1.33539	0.724906
ATF2	A_23_P209879	AF283776	Activating transcription factor 2	0.630733	1.53659
SYCP2	A_23_P210675	NM_014258	Synaptonemal complex protein 2	0.44621	1.59936
SNAP25	A_23_P210756	L19760	Synaptosomal-associated protein, 25kDa	0.630993	1.66414
NRIP1	A_23_P211007	NM_003489	Nuclear receptor interacting protein 1	0.743971	1.33532
OLIG2	A_23_P211079	NM_005806	Oligodendrocyte lineage transcription factor 2	1.36565	0.525333
DSCAM	A_23_P211141	NM_001389	Down syndrome cell adhesion molecule	0.650913	2.02773
COL18A1	A_23_P211212	NM_030582	Collagen, type XVIII, alpha 1	0.738661	0.657147
LOC116211	A_23_P21162	NM_152773	Hypothetical protein BC013113	0.680432	1.38216
FBLN1	A_23_P211631	AF126110	Fibulin 1	0.516474	1.39098
FGF12	A_23_P211727	NM_004113	Fibroblast growth factor 12	0.690412	1.32975
GRK4	A_23_P212756	NM_005307	G protein-coupled receptor kinase 4	0.59187	1.62319
DKFZP564O0823	A_23_P212779	NM_015393	DKFZP564O0823 protein	1.42959	0.694789
PCSK1	A_23_P213508	M90753	Proprotein convertase subtilisin/kexin type 1	1.51479	0.654253
AIP1	A_23_P21376	NM_012301	Atrophin-1 interacting protein 1	0.605371	1.40902
SPINK1	A_23_P214079	NM_003122	Serine protease inhibitor, Kazal type 1	3.25324	1.39538
EGR1	A_23_P214080	NM_001964	Early growth response 1	1.82935	0.422718
C6orf33	A_23_P214281	BC030664	Chromosome 6 open reading frame 33	0.630364	1.34829
AIF1	A_23_P214627	NM_004847	Allograft inflammatory factor 1	0.314786	1.54744
EDN1	A_23_P214821	NM_001955	Endothelin 1	2.1249	0.484763
EDN1	A_23_P214821	NM_001955	Endothelin 1	2.21881	0.489763
EDN1	A_23_P214821	NM_001955	Endothelin 1	2.37385	0.495467
EDN1	A_23_P214821	NM_001955	Endothelin 1	2.25924	0.497006
EDN1	A_23_P214821	NM_001955	Endothelin 1	2.22508	0.489187
EDN1	A_23_P214821	NM_001955	Endothelin 1	2.31387	0.474989
EDN1	A_23_P214821	NM_001955	Endothelin 1	2.27272	0.487282
EDN1	A_23_P214821	NM_001955	Endothelin 1	2.32907	0.488376
EDN1	A_23_P214821	NM_001955	Endothelin 1	2.08853	0.455055
TAC1	A_23_P215283	NM_003182	Tachykinin, precursor 1 (substance K, substance P, neurokinin 1, neurokinin 2, neuromedin L, neuroki	1.54689	0.672312
VPS41	A_23_P215318	NM_014396	Vacuolar protein sorting 41 (yeast)	0.716934	1.48152
SFRP4	A_23_P215328	BC032828	Secreted frizzled-related protein 4	0.627607	1.36123
IGFBP3	A_23_P215634	S56205	Insulin-like growth factor binding protein 3	1.38091	0.556482
IGFBP3	A_23_P215634	S56205	Insulin-like growth factor binding protein 3	1.36247	0.524362
IGFBP3	A_23_P215634	S56205	Insulin-like growth factor binding protein 3	1.45483	0.524749
IGFBP3	A_23_P215634	S56205	Insulin-like growth factor binding protein 3	1.34496	0.526378
IGFBP3	A_23_P215634	S56205	Insulin-like growth factor binding protein 3	1.43564	0.528699
SEMA5A	A_23_P213415	NM_003966	Sema domain, seven thrombospondin repeats (type 1 and type 1-like), transmembrane domain (TM) and sh	0.277026	2.25827
CTTNBP2	A_23_P215744	NM_033427	Cortactin binding protein 2	0.720258	1.42203
ZNF117	A_23_P215806	NM_024498	Krueppel-related zinc finger protein	0.586917	1.35765
VIK	A_23_P215819	NM_024061	Vav-1 interacting Kruppel-like protein	1.6335	0.725244
HOOK3	A_23_P216080	NM_032410	Hook homolog 3 (Drosophila)	0.699837	1.37251
ASPH	A_23_P216094	NM_004318	Aspartate beta-hydroxylase	0.399126	1.49558
SLC1A1	A_23_P216468	NM_004170	Solute carrier family 1 (neuronal/epithelial high affinity glutamate transporter, system Xag), membe	0.729875	1.48106
FCMD	A_23_P216622	NM_006731	Fukuyama type congenital muscular dystrophy (fukutin)	0.732507	1.33789
TRPM6	A_23_P216712	NM_017662	Transient receptor potential cation channel, subfamily M, member 6	1.65188	1.60685
MAGEC1	A_23_P217178	NM_005462	Melanoma antigen, family C, 1	1.48826	0.573831
ZNF6	A_23_P217297	BX648117	Zinc finger protein 6 (CMPX1)	0.453206	1.81033
ARMCX3	A_23_P217611	BX647802	Armadillo repeat containing, X-linked 3	0.630664	1.3334
ATP7A	A_23_P217737	NM_000052	ATPase, Cu++ transporting, alpha polypeptide (Menkes syndrome)	0.483645	1.52171
SLC38A2	A_23_P218079	NM_018976	Solute carrier family 38, member 2	0.678867	1.40961
FBXW10	A_23_P218358	NM_031456	F-box and WD-40 domain protein 10	1.48249	1.46379
SERTAD1	A_23_P218463	NM_013376	SERTA domain containing 1	1.51183	0.745816
	A_23_P22398	BC018687	Homo sapiens, clone IMAGE:4717477, mRNA	0.316747	1.51578
RHEBL1	A_23_P2307	NM_144593	Ras homolog enriched in brain like 1	1.5395	0.63717
AMY1A	A_23_P23611	NM_004038	Amylase, alpha 1A; salivary	0.535262	1.64338
PNLIPRP2	A_23_P24083	NM_005396	Pancreatic lipase-related protein 2	0.427828	1.94041
KIAA0690	A_23_P24192	NM_015179	KIAA0690	1.6191	0.754179
CSE-C	A_23_P24616	NM_170601	Cytosolic sialic acid 9-O-acetylesterase homolog	0.638573	1.41539
CD44	A_23_P24870	NM_000610	CD44 antigen (homing function and Indian blood group system)	0.694829	0.72947
CD44	A_23_P24870	NM_000610	CD44 antigen (homing function and Indian blood group system)	0.723531	0.737572
HACE1	A_23_P250002	AB037741	HECT domain and ankyrin repeat containing, E3 ubiquitin protein ligase 1	0.751107	1.34119
RODH	A_23_P25030	NM_003725	3-hydroxysteroid epimerase	1.3685	1.38747
KIAA1524	A_23_P250313	AK022912	KIAA1524 protein	0.574642	1.47068
BAI3	A_23_P252556	NM_001704	Brain-specific angiogenesis inhibitor 3	0.600177	1.58164
GPR116	A_23_P252874	AL832125	G protein-coupled receptor 116	0.633534	1.36533
C8orf4	A_23_P253345	NM_020130	Chromosome 8 open reading frame 4	0.277765	0.721254
LRRC17	A_23_P253958	NM_005824	Leucine rich repeat containing 17	0.574493	1.52022
RPA4	A_23_P254212	NM_013347	Replication protein A4, 34kDa	1.53662	0.696695
CUTL2	A_23_P2543	AB006631	Cut-like 2 (Drosophila)	0.589131	1.90865
COL4A4	A_23_P254522	NM_000092	Collagen, type IV, alpha 4	0.698578	1.39702
CD164	A_23_P254756	NM_006016	CD164 antigen, sialomucin	0.736042	1.40607
MANEA	A_23_P255663	NM_024641	Mannosidase, endo-alpha	0.595324	1.3518
HPSE	A_23_P256107	AF144325	Heparanase	1.95288	0.603974
FLJ20449	A_23_P25615	NM_017826	Hypothetical protein FLJ20449	0.480803	1.47339
KCNE1L	A_23_P256641	NM_012282	KCNE1-like	1.46738	0.720407
RBP1	A_23_P257649	NM_002899	Retinol binding protein 1, cellular	0.522457	1.55332
MYOM2	A_23_P258912	NM_003970	Myomesin (M-protein) 2, 165kDa	0.519868	1.51349
NUDT12	A_23_P259090	NM_031438	Nudix (nucleoside diphosphate linked moiety X)-type motif 12	0.708361	1.5446
CALR3	A_23_P27538	NM_145046	Calreticulin 3	1.65198	0.570587
NULL	A_23_P28042	THC2000697	NULL	0.58293	1.34489
SCLY	A_23_P28153	AF175767	Selenocysteine lyase	1.94993	0.752377
PDGFRA	A_23_P300033	NM_006206	Platelet-derived growth factor receptor, alpha polypeptide	0.704608	1.63977
	A_23_P30069	AK023743	Similar to hypothetical protein FLJ20035	0.636429	1.64162
FLJ31952	A_23_P301105	NM_144682	Hypothetical protein FLJ31952	0.617058	1.35751
FGFBP1	A_23_P30126	NM_005130	Fibroblast growth factor binding protein 1	4.07103	0.470145
NULL	A_23_P301803	A_23_P301803	NULL	0.66881	1.36576
SBLF	A_23_P302005	NM_006873	TFIIA-alpha/beta-like factor	0.467873	1.66699
FLJ90430	A_23_P305210	NM_178558	Hypothetical protein FLJ90430	0.724121	1.52138
RGAG1	A_23_P306352	NM_020769	Retrotransposon gag domain containing 1	0.699508	1.57554
NULL	A_23_P306500	M54968	NULL	0.692588	1.40733
TRAD	A_23_P307563	NM_007064	Serine/threonine kinase with Dbl- and pleckstrin homology domains	1.42865	1.47146
NUP98	A_23_P308032	NM_139131	Nucleoporin 98kDa	2.05316	0.675928
TRIM50C	A_23_P308136	BC033871	Tripartite motif-containing 50C	0.441862	1.55307
MDM2	A_23_P309545	NM_006882	Mdm2, transformed 3T3 cell double minute 2, p53 binding protein (mouse)	0.531846	1.3553
MDGA1	A_23_P310460	NM_153487	MAM domain containing glycosylphosphatidylinositol anchor 1	0.532159	1.37483
PCDH7	A_23_P310921	NM_002589	BH-protocadherin (brain-heart)	2.29865	0.669501
COL21A1	A_23_P31124	NM_030820	Collagen, type XXI, alpha 1	0.288864	1.68929
NOLC1	A_23_P314151	NM_004741	Nucleolar and coiled-body phosphoprotein 1	1.57745	0.750218
NRG1	A_23_P315815	NM_004495	Neuregulin 1	1.51275	0.743833
BAIAP2	A_23_P315836	NM_017451	BAI1-associated protein 2	1.82565	0.67126
KIAA1374	A_23_P316150	AB037795	KIAA1374 protein	0.624254	1.36583
TCBA1	A_23_P316501	NM_153355	T-cell lymphoma breakpoint associated target 1	0.664094	1.66465
ZNF441	A_23_P316582	NM_152355	Zinc finger protein 441	0.616157	1.35179
PKIA	A_23_P31765	NM_006823	Protein kinase (cAMP-dependent, catalytic) inhibitor alpha	0.676598	1.41143
ZAK	A_23_P318300	NM_133646	Sterile alpha motif and leucine zipper containing kinase AZK	0.69257	1.5594
XRN1	A_23_P319792	AL133623	5'-3' exoribonuclease 1	0.588643	1.45702
FLJ33069	A_23_P321354	NM_144649	Hypothetical protein FLJ33069	0.37805	0.7251
MGC34648	A_23_P321473	NM_152660	Hypothetical protein MGC34648	1.44599	0.722506
CXXC6	A_23_P322756	AB051463	CXXC finger 6	0.747005	1.3789
KIAA1199	A_23_P324754	AY007811	KIAA1199	1.57274	0.633054
FLJ20298	A_23_P325887	AK091248	FLJ20298 protein	0.354658	2.10166
C6orf170	A_23_P326325	AK055461	Chromosome 6 open reading frame 170	0.599198	1.69338
TTC18	A_23_P326931	NM_145170	Tetratricopeptide repeat domain 18	0.596226	1.66553
PUNC	A_23_P3274	NM_004884	Putative neuronal cell adhesion molecule	0.533479	1.36112
RFXDC1	A_23_P327462	NM_173560	Regulatory factor X domain containing 1	1.36686	1.50639
GATS	A_23_P327777	AK095056	Opposite strand transcription unit to STAG3	0.667571	1.6006
DPYSL4	A_23_P331049	NM_006426	Dihydropyrimidinase-like 4	0.432204	1.42477
STAU2	A_23_P33154	NM_014393	Staufen, RNA binding protein, homolog 2 (Drosophila)	0.688713	1.52105
KIAA1040	A_23_P333138	AB028963	KIAA1040 protein	0.691404	1.54588
ARRDC4	A_23_P339818	BC028704	Arrestin domain containing 4	0.415644	1.45372
TMEM27	A_23_P33984	NM_020665	Transmembrane protein 27	0.547676	1.34405
NULL	A_23_P340148	X56465	NULL	0.5338	1.79383
LOC159091	A_23_P340188	NM_138819	Hypothetical protein BC017868	0.672081	1.41371
KIAA1841	A_23_P340382	AB058744	KIAA1841 protein	0.583267	1.40884
ONECUT1	A_23_P340717	NM_004498	One cut domain, family member 1	0.435636	0.655431
FBXO15	A_23_P342709	NM_152676	F-box protein 15	0.609482	1.82521
VIK	A_23_P345081	NM_138494	Vav-1 interacting Kruppel-like protein	0.667527	1.38967
C19orf28	A_23_P345139	NM_174983	Chromosome 19 open reading frame 28	1.45369	0.65779
KIAA1280	A_23_P345650	NM_015691	KIAA1280 protein	0.70679	1.68921
FLJ33977	A_23_P346982	NM_173666	Hypothetical protein FLJ33977	0.584604	1.35872
BBAP	A_23_P347040	AF484416	Rhysin 2	1.5055	0.630946
MOBKL1A	A_23_P347059	NM_173468	MOB1, Mps One Binder kinase activator-like 1A (yeast)	0.680893	1.49958
FZD3	A_23_P347468	NM_017412	Frizzled homolog 3 (Drosophila)	0.649337	1.55692
MLLT10	A_23_P347720	BC032532	Myeloid/lymphoid or mixed-lineage leukemia (trithorax homolog, Drosophila); translocated to, 10	1.8977	0.678139
FOSL2	A_23_P348121	NM_005253	FOS-like antigen 2	1.58211	0.723056
FCHO2	A_23_P349083	AL832928	FCH domain only 2	0.562705	1.51492
KCNE1L	A_23_P349267	NM_012282	KCNE1-like	1.57802	0.625635
KIAA1912	A_23_P349566	AB067499	KIAA1912 protein	0.447353	1.88584
LOC124245	A_23_P3502	NM_144604	Hypothetical protein BC001584	1.47877	0.60361
LOC257106	A_23_P35045	NM_181720	Hypothetical protein LOC257106	0.529427	1.69303
DPYSL2	A_23_P350824	NM_001386	Dihydropyrimidinase-like 2	0.746055	1.3968
UPP1	A_23_P351275	NM_181597	Uridine phosphorylase 1	1.59764	0.744091
DOK5L	A_23_P352484	NM_152721	Docking protein 5-like	0.53	1.69322
SORCS1	A_23_P352932	NM_052918	Sortilin-related VPS10 domain containing receptor 1	0.6827	1.41576
CWF19L1	A_23_P35354	NM_018294	CWF19-like 1, cell cycle control (S. pombe)	1.63988	0.735603
CHS1	A_23_P354074	NM_000081	Chediak-Higashi syndrome 1	0.668633	1.54057
FER1L3	A_23_P354387	NM_133337	Fer-1-like 3, myoferlin (C. elegans)	4.77309	0.399213
KLF12	A_23_P354805	NM_007249	Kruppel-like factor 12	0.661272	1.55265
NMNAT2	A_23_P354908	NM_015039	Nicotinamide nucleotide adenylyltransferase 2	1.73991	0.694385
ZNF493	A_23_P354942	NM_175910	Zinc finger protein 493	0.542966	1.4225
BM039	A_23_P355075	AK023669	Uncharacterized bone marrow protein BM039	1.52947	0.749324
ZNF518	A_23_P35576	AB002333	Zinc finger protein 518	0.608097	1.37839
SLC6A15	A_23_P356598	NM_018057	Solute carrier family 6 (neurotransmitter transporter), member 15	1.68428	0.599461
IBTK	A_23_P358995	AB037838	Inhibitor of Bruton agammaglobulinemia tyrosine kinase	0.635141	1.37733
CASP4	A_23_P35906	AL050391	Caspase 4, apoptosis-related cysteine protease	1.3458	0.684016
CASP4	A_23_P35912	NM_033306	Caspase 4, apoptosis-related cysteine protease	1.6014	0.634527
ATM	A_23_P35916	NM_000051	Ataxia telangiectasia mutated (includes complementation groups A, C and D)	0.633543	1.35069
ATM	A_23_P35916	NM_000051	Ataxia telangiectasia mutated (includes complementation groups A, C and D)	0.700138	1.39028
ATM	A_23_P35916	NM_000051	Ataxia telangiectasia mutated (includes complementation groups A, C and D)	0.68541	1.3672
ATM	A_23_P35916	NM_000051	Ataxia telangiectasia mutated (includes complementation groups A, C and D)	0.651461	1.52221
ATM	A_23_P35916	NM_000051	Ataxia telangiectasia mutated (includes complementation groups A, C and D)	0.632995	1.39947
ATM	A_23_P35916	NM_000051	Ataxia telangiectasia mutated (includes complementation groups A, C and D)	0.648925	1.42714
ATM	A_23_P35916	NM_000051	Ataxia telangiectasia mutated (includes complementation groups A, C and D)	0.616348	1.4024
ATM	A_23_P35916	NM_000051	Ataxia telangiectasia mutated (includes complementation groups A, C and D)	0.598928	1.36157
ANXA8	A_23_P359214	AK096715	Annexin A8	2.36423	0.731725
ASAM	A_23_P35995	NM_024769	Adipocyte-specific adhesion molecule	0.305356	1.62234
NULL	A_23_P360079	NM_207363	NULL	0.361244	1.52485
FLJ34790	A_23_P362191	NM_173621	Hypothetical protein FLJ34790	0.529151	1.66173
CGGBP1	A_23_P363163	NM_003663	CGG triplet repeat binding protein 1	0.65767	1.60261
SE57-1	A_23_P363255	NM_025214	CTCL tumor antigen se57-1	0.683497	1.39686
DDX26B	A_23_P363647	NM_182540	DEAD/H (Asp-Glu-Ala-Asp/His) box polypeptide 26B	0.702877	1.4522
FLJ37034	A_23_P364504	AK094353	Hypothetical protein FLJ37034	0.659489	1.58228
DKFZp761N1114	A_23_P365412	NM_181644	Hypothetical protein DKFZp761N1114	0.705679	1.36291
ARC	A_23_P365738	NM_015193	Activity-regulated cytoskeleton-associated protein	2.08792	0.538066
APAF1	A_23_P36611	NM_181861	Apoptotic protease activating factor	0.580328	1.36024
Cep290	A_23_P36865	AB002371	Centrosome protein cep290	0.703161	1.4297
MGC45800	A_23_P369485	NM_178838	Hypothetical protein LOC90768	1.34437	0.724083
MAPK4	A_23_P375906	NM_002747	Mitogen-activated protein kinase 4	0.661423	1.3693
COL19A1	A_23_P375922	NM_001858	Collagen, type XIX, alpha 1	0.445611	2.34491
RABGAP1L	A_23_P377267	AB007940	RAB GTPase activating protein 1-like	0.680874	1.50097
KIAA1164	A_23_P379327	AB032990	Hypothetical protein KIAA1164	0.555573	1.52418
CAPS2	A_23_P380379	NM_032606	Calcyphosphine 2	0.49408	1.7737
ZNF25	A_23_P381577	NM_145011	Zinc finger protein 25 (KOX 19)	0.606949	1.39888
DKFZp667B0210	A_23_P381645	AL713797	Early B-cell factor 3	0.618129	1.37679
NULL	A_23_P38275	THC1805054	NULL	0.597881	0.600171
P2RY1	A_23_P382835	NM_002563	Purinergic receptor P2Y, G-protein coupled, 1	0.640605	1.40789
IGFBP5	A_23_P383009	BC008099	Insulin-like growth factor binding protein 5	0.449174	1.87526
PLEKHH2	A_23_P384748	AB095948	Pleckstrin homology domain containing, family H (with MyTH4 domain) member 2	0.547739	1.76079
NULL	A_23_P385427	NP111954	NULL	0.56624	1.40013
BAPX1	A_23_P386254	NM_001189	Bagpipe homeobox homolog 1 (Drosophila)	0.636777	1.35941
POLK	A_23_P386450	NM_016218	Polymerase (DNA directed) kappa	0.501426	1.49846
COTL1	A_23_P3866	NM_021149	Coactosin-like 1 (Dictyostelium)	1.387	0.709401
LOC401152	A_23_P388433	AK025703	HCV F-transactivated protein 1	0.569781	1.45007
ZNF36	A_23_P388553	AK074116	Zinc finger protein 36 (KOX 18)	0.643253	1.52237
KIAA1726	A_23_P388993	AB051513	KIAA1726 protein	0.725376	1.47014
VAV1	A_23_P38959	NM_005428	Vav 1 oncogene	1.53975	0.711916
PLXDC1	A_23_P3911	BC036059	Plexin domain containing 1	0.633116	1.37708
LOC201229	A_23_P392126	BC018092	Hypothetical protein LOC201229	0.493725	1.40755
C21orf81	A_23_P392529	NM_153750	Chromosome 21 open reading frame 81	0.735935	1.38104
TFPI2	A_23_P393620	NM_006528	Tissue factor pathway inhibitor 2	3.58507	0.455626
KIAA1244	A_23_P393880	AB033070	KIAA1244	0.718022	1.3572
ZNF431	A_23_P39441	NM_133473	Zinc finger protein 431	0.697622	1.39524
BST2	A_23_P39465	NM_004335	Bone marrow stromal cell antigen 2	0.288015	1.39127
GSTM2	A_23_P397208	NM_000848	Glutathione S-transferase M2 (muscle)	0.590118	1.48668
FKBP1A	A_23_P397238	NM_054014	FK506 binding protein 1A, 12kDa	1.35384	0.743737
KIAA1344	A_23_P398836	AK022563	KIAA1344	0.672848	1.34273
DUSP3	A_23_P400255	NM_004090	Dual specificity phosphatase 3 (vaccinia virus phosphatase VH1-related)	1.95673	0.67821
FLJ23861	A_23_P400373	NM_152519	Hypothetical protein FLJ23861	0.672693	1.46528
PMS1	A_23_P40059	NM_000534	PMS1 postmeiotic segregation increased 1 (S. cerevisiae)	0.647802	1.34001
MGC19764	A_23_P402899	BC021238	Hypothetical protein MGC19764	0.634053	1.46984
KIAA1128	A_23_P404108	NM_018999	KIAA1128	0.641835	1.39812
ADAMTS5	A_23_P40415	NM_007038	A disintegrin-like and metalloprotease (reprolysin type) with thrombospondin type 1 motif, 5 (aggrec	0.418545	1.82605
LOC153222	A_23_P404606	NM_153607	Adult retina protein	0.560089	1.34112
CLDN11	A_23_P405088	NM_005602	Claudin 11 (oligodendrocyte transmembrane protein)	1.3629	0.703822
CDH24	A_23_P405267	AK057922	Cadherin-like 24	2.55085	0.652161
LOC132671	A_23_P407112	NM_145263	LOC132671	0.677257	1.45997
MGC23270	A_23_P408232	BC041036	Hypothetical protein MGC23270	0.706188	1.34561
PCK1	A_23_P408249	NM_002591	Phosphoenolpyruvate carboxykinase 1 (soluble)	0.453115	1.35704
MGC9850	A_23_P409541	NM_152705	Polymerase (RNA) I polypeptide D, 16kDa	0.741361	1.39755
EDEM1	A_23_P40975	D86967	ER degradation enhancer, mannosidase alpha-like 1	1.48319	0.736594
FILIP1	A_23_P410233	AL832009	Filamin A interacting protein 1	0.57622	1.38686
PLAG1	A_23_P411723	NM_002655	Pleiomorphic adenoma gene 1	0.753445	1.46188
CABP1	A_23_P411761	NM_031205	Calcium binding protein 1 (calbrain)	0.499442	1.97843
FLJ20035	A_23_P41470	NM_017631	Hypothetical protein FLJ20035	0.512127	1.45208
ZNF610	A_23_P416751	NM_173530	Zinc finger protein 610	0.730985	1.41183
LOC54103	A_23_P416894	AL079277	Hypothetical protein LOC54103	0.599196	1.44521
MGC20460	A_23_P417113	BC011923	Hypothetical protein MGC20460	1.35137	0.720515
ZNF471	A_23_P417684	AB037817	Zinc finger protein 471	0.602273	1.61854
C1orf39	A_23_P417942	AK000282	Chromosome 1 open reading frame 39	0.705502	1.32765
STXBP5L	A_23_P418785	AB023223	Syntaxin binding protein 5-like	0.559489	1.79819
MGC35232	A_23_P419202	NM_033160	Hypothetical LOC26149	0.519533	1.61289
KIAA1407	A_23_P419213	NM_020817	KIAA1407 protein	0.578606	1.70915
PCDH9	A_23_P420236	NM_020403	Protocadherin 9	0.247046	2.79036
FCHO2	A_23_P420610	BC014311	FCH domain only 2	0.687163	1.46391
PDGFRB	A_23_P421401	NM_002609	Platelet-derived growth factor receptor, beta polypeptide	0.441831	1.88512
KLHDC1	A_23_P422766	NM_172193	Kelch domain containing 1	0.524508	1.56251
NTNG2	A_23_P423331	NM_032536	Netrin G2	0.70779	0.70751
HUS1B	A_23_P423974	NM_148959	HUS1 checkpoint homolog b (S. pombe)	1.79807	0.610338
KIAA1622	A_23_P425332	NM_058237	KIAA1622	0.665452	1.33319
TNPO3	A_23_P42563	NM_012470	Transportin 3	1.35268	0.727484
KIAA1900	A_23_P425766	NM_052904	KIAA1900	0.619278	1.3661
LOC91431	A_23_P426511	NM_138698	Prematurely terminated mRNA decay factor-like	0.531145	1.53015
PIWIL4	A_23_P427760	NM_152431	Piwi-like 4 (Drosophila)	0.628272	2.0466
KAL1	A_23_P429950	NM_000216	Kallmann syndrome 1 sequence	0.748988	1.38976
FOSB	A_23_P429998	NM_006732	FBJ murine osteosarcoma viral oncogene homolog B	1.61906	0.649703
ZSCAN4	A_23_P430090	NM_152677	Zinc finger protein 494	0.411948	3.50499
SULF1	A_23_P43164	NM_015170	Sulfatase 1	0.40207	1.71311
ETV4	A_23_P431776	NM_001986	Ets variant gene 4 (E1A enhancer binding protein, E1AF)	2.31743	0.328527
CALB1	A_23_P43197	NM_004929	Calbindin 1, 28kDa	1.69751	1.56751
CRTAC1	A_23_P431971	NM_018058	Cartilage acidic protein 1	0.611819	1.6399
RHOT1	A_23_P433204	NM_018307	Ras homolog gene family, member T1	0.731768	1.48118
C9orf154	A_23_P43337	NM_144966	Chromosome 9 open reading frame 154	0.617927	1.52504
KIAA1117	A_23_P434268	AB029040	KIAA1117	0.748099	1.33973
GPC4	A_23_P435407	NM_001448	Glypican 4	0.612604	1.38546
SMARCA1	A_23_P44244	NM_003069	SWI/SNF related, matrix associated, actin dependent regulator of chromatin, subfamily a, member 1	0.425257	1.39747
AMBN	A_23_P44867	NM_016519	Ameloblastin, enamel matrix protein	2.00916	1.34454
TMEM35	A_23_P45324	NM_021637	Transmembrane protein 35	0.366433	1.43682
SERPINB8	A_23_P4561	NM_002640	Serine (or cysteine) proteinase inhibitor, clade B (ovalbumin), member 8	1.69831	0.610547
ZNF606	A_23_P4628	NM_025027	Zinc finger protein 606	0.725162	1.44259
CYR61	A_23_P46426	Z97068	Cysteine-rich, angiogenic inducer, 61	1.74329	0.441738
NHLRC2	A_23_P46769	AK126751	NHL repeat containing 2	0.602479	1.61712
ITGA8	A_23_P46781	L36531	Integrin, alpha 8	0.608169	1.67526
CPEB3	A_23_P46812	AB023157	Cytoplasmic polyadenylation element binding protein 3	1.48895	0.74849
PHLDA2	A_23_P47614	NM_003311	Pleckstrin homology-like domain, family A, member 2	1.40882	0.472328
METTL1	A_23_P47788	NM_005371	Methyltransferase-like 1	1.82343	0.722141
METTL1	A_23_P47790	NM_005371	Methyltransferase-like 1	1.62926	0.718483
PTPRR	A_23_P47924	NM_130846	Protein tyrosine phosphatase, receptor type, R	0.72253	0.596736
JUNB	A_23_P4821	NM_002229	Jun B proto-oncogene	1.48088	0.549649
CDADC1	A_23_P48295	NM_030911	Cytidine and dCMP deaminase domain containing 1	1.3725	0.669553
CCNA1	A_23_P48414	NM_003914	Cyclin A1	2.51068	0.540812
KIAA1008	A_23_P48416	AB023225	KIAA1008	0.660523	1.51531
ZADH1	A_23_P48713	NM_152444	Zinc binding alcohol dehydrogenase, domain containing 1	0.741351	1.44091
TMOD2	A_23_P48803	NM_014548	Tropomodulin 2 (neuronal)	0.746853	1.3568
SIAT7B	A_23_P49499	NM_006456	Sialyltransferase 7 ((alpha-N-acetylneuraminyl-2,3-beta-galactosyl-1,3)-N-acetyl galactosaminide alp	0.475423	1.35859
MGC14376	A_23_P49610	NM_032895	Hypothetical protein MGC14376	2.16735	0.647678
COL2A1	A_23_P500464	NM_001844	Collagen, type II, alpha 1 (primary osteoarthritis, spondyloepiphyseal dysplasia, congenital)	0.418839	1.37115
FOXA2	A_23_P500936	NM_021784	Forkhead box A2	0.700176	1.3703
COL17A1	A_23_P501010	NM_130778	Collagen, type XVII, alpha 1	0.418219	2.1834
ADAM11	A_23_P502158	NM_002390	A disintegrin and metalloproteinase domain 11	1.48002	0.695383
LOC148206	A_23_P50825	D70836	Hypothetical protein LOC148206	0.563203	1.6094
LOC148206	A_23_P50834	AK056006	Hypothetical protein LOC148206	0.555382	1.45876
PSG4	A_23_P5103	NM_002780	Pregnancy specific beta-1-glycoprotein 4	1.72631	0.388329
COL17A1	A_23_P52323	NM_000494	Collagen, type XVII, alpha 1	0.343668	2.77695
CATSPER1	A_23_P52676	NM_053054	Cation channel, sperm associated 1	1.66376	0.44302
SP1	A_23_P53397	AF252284	Sp1 transcription factor	1.38185	0.743033
LRP1B	A_23_P5342	NM_018557	Low density lipoprotein-related protein 1B (deleted in tumors)	0.535463	1.95076
LDHB	A_23_P53476	NM_002300	Lactate dehydrogenase B	0.469002	0.623233
NAP1L1	A_23_P53646	NM_139207	Nucleosome assembly protein 1-like 1	0.692401	1.39452
JUB	A_23_P54055	NM_032876	Jub, ajuba homolog (Xenopus laevis)	1.45542	0.690885
NULL	A_23_P5464	THC1901508	NULL	1.51335	0.578558
TNRC9	A_23_P54681	U80736	Trinucleotide repeat containing 9	0.74095	1.33918
PRKCA	A_23_P55099	NM_002737	Protein kinase C, alpha	1.52688	0.743195
PRKCA	A_23_P55099	NM_002737	Protein kinase C, alpha	1.45357	0.650719
PRKCA	A_23_P55099	NM_002737	Protein kinase C, alpha	1.495	0.697494
PRKCA	A_23_P55099	NM_002737	Protein kinase C, alpha	1.39199	0.66232
PRKCA	A_23_P55099	NM_002737	Protein kinase C, alpha	1.37072	0.723272
SMAD7	A_23_P55518	NM_005904	SMAD, mothers against DPP homolog 7 (Drosophila)	1.80021	0.681
CLUL1	A_23_P55572	NM_014410	Clusterin-like 1 (retinal)	0.399883	1.78912
KIAA1533	A_23_P56213	NM_020895	KIAA1533	0.434909	1.48186
ZNF430	A_23_P56298	NM_025189	Zinc finger protein 430	0.607595	1.82649
ZNF430	A_23_P56304	AK023721	Zinc finger protein 430	0.521027	1.54939
DHRS9	A_23_P56559	NM_005771	Dehydrogenase/reductase (SDR family) member 9	0.470601	0.664398
DQX1	A_23_P56659	NM_133637	DEAQ box polypeptide 1 (RNA-dependent ATPase)	0.74063	1.45612
REL	A_23_P56938	NM_002908	V-rel reticuloendotheliosis viral oncogene homolog (avian)	0.604391	1.36736
CXADR	A_23_P57268	NM_001338	Coxsackie virus and adenovirus receptor	0.686903	1.49745
MMP11	A_23_P57417	NM_005940	Matrix metalloproteinase 11 (stromelysin 3)	0.487855	1.39404
MYH9	A_23_P57497	BC011915	Myosin, heavy polypeptide 9, non-muscle	1.33845	0.752495
PLXNB1	A_23_P57961	NM_002673	Plexin B1	0.639731	1.36305
NULL	A_23_P58137	THC1913654	NULL	1.74086	1.55991
DNAJC7	A_23_P60591	NM_003315	DnaJ (Hsp40) homolog, subfamily C, member 7	0.724522	1.34699
FLJ23049	A_23_P61031	NM_024687	Hypothetical protein FLJ23049	0.36431	1.77904
INPP5D	A_23_P61149	NM_005541	Inositol polyphosphate-5-phosphatase, 145kDa	0.202887	1.46591
KIAA0372	A_23_P61854	AB002370	KIAA0372	0.731175	1.42848
KIAA0372	A_23_P61854	AB002370	KIAA0372	0.731717	1.48482
KIAA0372	A_23_P61854	AB002370	KIAA0372	0.753092	1.42257
KIAA0372	A_23_P61854	AB002370	KIAA0372	0.727005	1.41434
KIAA0372	A_23_P61854	AB002370	KIAA0372	0.71429	1.48119
KIAA0372	A_23_P61854	AB002370	KIAA0372	0.722928	1.40289
KIAA0372	A_23_P61854	AB002370	KIAA0372	0.725285	1.40742
KIAA0372	A_23_P61854	AB002370	KIAA0372	0.7262	1.39014
NESG1	A_23_P62642	NM_012337	Nasopharyngeal epithelium specific protein 1	1.45101	0.531088
BTG2	A_23_P62901	NM_006763	BTG family, member 2	0.721204	1.34861
MGC34830	A_23_P64121	NM_152314	Hypothetical protein MGC34830	0.727924	1.34137
FLJ31295	A_23_P64785	NM_152320	Hypothetical protein FLJ31295	1.98297	0.593506
TXNRD1	A_23_P65068	AK098698	Thioredoxin reductase 1	2.1296	0.722119
FLJ21439	A_23_P65699	NM_025137	Hypothetical protein FLJ21439	0.64921	1.34515
EFCBP2	A_23_P66011	NM_019065	EF hand calcium binding protein 2	0.632872	0.658695
SENP7	A_23_P6714	AF217504	SUMO1/sentrin specific protease 7	0.713384	1.40862
KCNN4	A_23_P67529	NM_002250	Potassium intermediate/small conductance calcium-activated channel, subfamily N, member 4	0.669068	1.56939
FLJ11535	A_23_P67569	NM_024888	Hypothetical protein FLJ11535	0.320318	1.51072
ZNF85	A_23_P67702	NM_003429	Zinc finger protein 85 (HPF4, HTF1)	0.58808	1.40187
RNU3IP2	A_23_P6802	NM_004704	RNA, U3 small nucleolar interacting protein 2	1.57397	0.747092
SH3YL1	A_23_P68198	NM_015677	SH3 domain containing, Ysc84-like 1 (S. cerevisiae)	0.643505	1.67858
C20orf108	A_23_P68486	NM_080821	Chromosome 20 open reading frame 108	0.696549	1.39592
LEPREL1	A_23_P69179	NM_018192	Leprecan-like 1	1.56655	0.68519
RARS	A_23_P69988	NM_002887	Arginyl-tRNA synthetase	1.33042	1.33072
SMOC2	A_23_P70307	NM_022138	SPARC related modular calcium binding 2	0.382216	1.8071
ENPP4	A_23_P70318	AB020686	Ectonucleotide pyrophosphatase/phosphodiesterase 4 (putative function)	0.575489	1.44751
VEGF	A_23_P70398	NM_003376	Vascular endothelial growth factor	0.752577	1.31258
HIST1H4L	A_23_P70480	NM_003546	Histone 1, H4l	1.36355	0.728631
AHI1	A_23_P70746	AJ459825	Abelson helper integration site	0.622443	1.39317
AIM1	A_23_P70785	U83115	Absent in melanoma 1	1.46231	0.738052
C5	A_23_P71855	NM_001735	Complement component 5	0.422668	2.62289
UPP1	A_23_P71989	NM_181597	Uridine phosphorylase 1	2.09146	0.639506
UGT8	A_23_P72747	U62899	UDP glycosyltransferase 8 (UDP-galactose ceramide galactosyltransferase)	1.39078	0.679084
ELMOD2	A_23_P7282	AK095357	ELMO domain containing 2	0.68187	1.39536
NULL	A_23_P73096	A_23_P73096	NULL	0.699595	1.37885
PROS1	A_23_P73114	NM_000313	Protein S (alpha)	0.668127	1.40445
CTNNA3	A_23_P73117	NM_013266	Catenin (cadherin-associated protein), alpha 3	0.505392	1.68209
MUM1L1	A_23_P73571	NM_152423	Melanoma associated antigen (mutated) 1-like 1	0.671922	1.43216
NR0B1	A_23_P73632	NM_000475	Nuclear receptor subfamily 0, group B, member 1	1.40176	0.629382
LRCH2	A_23_P73809	NM_020871	Leucine-rich repeats and calponin homology (CH) domain containing 2	0.656404	1.38203
SLC25A24	A_23_P74799	NM_013386	Solute carrier family 25 (mitochondrial carrier; phosphate carrier), member 24	0.744018	1.35628
IRF6	A_23_P748	NM_006147	Interferon regulatory factor 6	0.585648	0.702052
NULL	A_23_P75260	AK097272	NULL	0.434401	1.34701
SGPL1	A_23_P75325	AJ011304	Sphingosine-1-phosphate lyase 1	1.84443	0.725161
SLC3A2	A_23_P75811	NM_002394	Solute carrier family 3 (activators of dibasic and neutral amino acid transport), member 2	1.50868	0.726556
PVRL1	A_23_P76034	NM_002855	Poliovirus receptor-related 1 (herpesvirus entry mediator C; nectin)	1.39321	0.717718
	A_23_P76136	AK024399	Similar to Peptidylprolyl isomerase A, isoform 1	0.317076	1.92384
CG018	A_23_P76658	NM_052818	Hypothetical gene CG018	0.446116	1.66481
C15orf29	A_23_P77286	NM_024713	Chromosome 15 open reading frame 29	0.611462	1.4916
EIF3S8	A_23_P77572	NM_003752	Eukaryotic translation initiation factor 3, subunit 8, 110kDa	1.36043	1.40191
ABCA5	A_23_P78018	NM_018672	ATP-binding cassette, sub-family A (ABC1), member 5	0.649468	1.42156
NULL	A_23_P78037	X72308	NULL	2.59146	0.700172
EPHA7	A_23_P7835	NM_004440	EPH receptor A7	0.656225	1.61974
LIPG	A_23_P78405	NM_006033	Lipase, endothelial	1.50201	0.646678
VN1R1	A_23_P78493	NM_020633	Vomeronasal 1 receptor 1	0.480998	1.61753
SBLF	A_23_P79496	NM_172196	TFIIA-alpha/beta-like factor	0.446449	1.78965
PEG10	A_23_P82503	AB049150	Paternally expressed 10	0.67558	1.34616
NPTX2	A_23_P82651	NM_002523	Neuronal pentraxin II	1.41424	0.617095
PCM1	A_23_P82950	NM_006197	Pericentriolar material 1	0.752922	1.52373
RECK	A_23_P83028	NM_021111	Reversion-inducing-cysteine-rich protein with kazal motifs	0.586387	1.95174
WWOX	A_23_P83368	NM_130788	WW domain containing oxidoreductase	0.721615	1.39563
COTL1	A_23_P83624	BC016702	Coactosin-like 1 (Dictyostelium)	1.3585	0.73716
ANTXR1	A_23_P84576	NM_053034	Anthrax toxin receptor 1	1.6451	0.726019
	A_23_P84749	AK027383	Similar to CG3104-PA	0.637719	1.52923
MAOB	A_23_P85015	NM_000898	Monoamine oxidase B	0.417785	0.461874
OTEX	A_23_P85082	NM_139282	Paired-like homeobox protein OTEX	0.535179	1.63419
SNX10	A_23_P8513	NM_013322	Sorting nexin 10	0.604586	1.32905
MGC31963	A_23_P85893	NM_144580	Kidney predominant protein NCU-G1	1.34552	0.751099
DRAP1	A_23_P86079	M32220	DR1-associated protein 1 (negative cofactor 2 alpha)	0.415973	1.43007
ZNF365	A_23_P86610	AJ505147	Zinc finger protein 365	2.03327	0.467257
FER1L3	A_23_P86682	NM_133337	Fer-1-like 3, myoferlin (C. elegans)	3.72367	0.417569
TAGLN	A_23_P87011	BC010946	Transgelin	1.65995	0.714949
TAGLN	A_23_P87013	NM_003186	Transgelin	2.72213	0.637671
SFRS2IP	A_23_P87839	NM_004719	Splicing factor, arginine/serine-rich 2, interacting protein	0.661496	1.40231
ZNF83	A_23_P89145	NM_018300	Zinc finger protein 83 (HPF1)	0.556249	1.46522
NULL	A_23_P90333	THC1858098	NULL	0.629776	1.45354
EIF3S7	A_23_P91699	NM_003753	Eukaryotic translation initiation factor 3, subunit 7 zeta, 66/67kDa	0.587614	0.439176
IFRD2	A_23_P92132	NM_006764	Interferon-related developmental regulator 2	1.49951	0.699938
FLJ12684	A_23_P92583	NM_024534	Hypothetical protein FLJ12684	1.33673	1.35702
C1QTNF2	A_23_P92899	AF329836	C1q and tumor necrosis factor related protein 2	1.44859	0.738607
C1QTNF2	A_23_P92903	AF329836	C1q and tumor necrosis factor related protein 2	1.54804	0.752375
LETM1	A_23_P94998	NM_012318	Leucine zipper-EF-hand containing transmembrane protein 1	1.89218	0.726598
MYOZ2	A_23_P95634	AF007160	Myozenin 2	0.653588	1.42651
ZNF429	A_23_P95736	AF325191	Zinc finger protein 429	0.556246	1.41362
RPL38	A_23_P95879	NM_000999	Ribosomal protein L38	0.647224	0.710458
JAK1	A_23_P97005	NM_002227	Janus kinase 1 (a protein tyrosine kinase)	1.35349	0.750649
TXNIP	A_23_P97700	NM_006472	Thioredoxin interacting protein	0.420606	1.44181
PRSS11	A_23_P97990	NM_002775	Protease, serine, 11 (IGF binding)	0.414608	1.36446
ETV5	A_23_P9836	BC007333	Ets variant gene 5 (ets-related molecule)	2.35307	0.395931
FADS2	A_23_P98580	NM_004265	Fatty acid desaturase 2	0.595082	1.49395
LIN7A	A_23_P99253	NM_004664	Lin-7 homolog A (C. elegans)	0.685084	1.42111
BRCA2	A_23_P99452	NM_000059	Breast cancer 2, early onset	0.617061	1.33693
BRCA2	A_23_P99452	NM_000059	Breast cancer 2, early onset	0.571293	1.36515
BRCA2	A_23_P99452	NM_000059	Breast cancer 2, early onset	0.613889	1.35774
BRCA2	A_23_P99452	NM_000059	Breast cancer 2, early onset	0.583269	1.33848
BRCA2	A_23_P99452	NM_000059	Breast cancer 2, early onset	0.585584	1.38454
BRCA2	A_23_P99452	NM_000059	Breast cancer 2, early onset	0.592943	1.35808
BRCA2	A_23_P99452	NM_000059	Breast cancer 2, early onset	0.587614	1.38841
ZNF486	A_24_P100016	BC008936	Zinc finger protein 486	0.66646	1.3713
GK	A_24_P100387	BC042421	Glycerol kinase	0.729282	1.58553
LOC196394	A_24_P100830	BC037897	Hypothetical protein LOC196394	0.599359	1.33559
THADA	A_24_P101786	BC037990	Thyroid adenoma associated	1.52703	0.722712
WDR33	A_24_P102920	AK002156	WD repeat domain 33	0.709058	1.33162
NULL	A_24_P105648	THC1947556	NULL	0.613748	1.72772
NULL	A_24_P105913	A_24_P105913	NULL	0.703737	1.49183
CTL2	A_24_P10657	NM_020428	CTL2 gene	0.685345	0.721523
FLJ21415	A_24_P107528	BC019843	Hypothetical protein FLJ21415	1.45352	0.745942
IMPACT	A_24_P108291	NM_018439	Hypothetical protein IMPACT	0.640676	1.4435
LOC374946	A_24_P109417	BC021286	Hypothetical gene supported by AK075558; BC021286	0.620918	1.42863
ITPK1	A_24_P109633	BC003622	Inositol 1,3,4-triphosphate 5/6 kinase	1.85163	0.739244
NULL	A_24_P110213	ENST00000328915	NULL	0.60587	1.46462
	A_24_P110558	BC017422	Homo sapiens, clone IMAGE:5275203, mRNA	0.657479	1.64834
ZNF24	A_24_P113221	AF542097	Zinc finger protein 24 (KOX 17)	1.64299	0.694357
KELCHL	A_24_P117323	NM_032775	Kelch-like	0.562991	1.3481
KIAA1799	A_24_P118608	BC015814	KIAA1799 protein	0.752741	1.41991
FN1	A_24_P119745	NM_002026	Fibronectin 1	0.633105	1.65104
FN1	A_24_P119745	NM_002026	Fibronectin 1	0.625568	1.6213
FN1	A_24_P119745	NM_002026	Fibronectin 1	0.63203	1.64588
FN1	A_24_P119745	NM_002026	Fibronectin 1	0.645037	1.56286
FN1	A_24_P119745	NM_002026	Fibronectin 1	0.643566	1.6171
FN1	A_24_P119745	NM_002026	Fibronectin 1	0.633646	1.66719
SH3RF2	A_24_P120537	NM_152550	SH3 domain containing ring finger 2	0.677537	0.738875
SYTL4	A_24_P122337	NM_080737	Synaptotagmin-like 4 (granuphilin-a)	0.661231	0.499555
NULL	A_24_P122940	THC1859688	NULL	0.680497	1.37717
SEMA3E	A_24_P123833	AB002329	Sema domain, immunoglobulin domain (Ig), short basic domain, secreted, (semaphorin) 3E	0.388891	1.57956
LIPG	A_24_P125469	NM_006033	Lipase, endothelial	1.71705	0.637719
CCL26	A_24_P12573	NM_006072	Chemokine (C-C motif) ligand 26	1.43222	0.658711
NULL	A_24_P127691	ENST00000333232	NULL	0.573312	1.62451
LOC148203	A_24_P128187	BC034499	Similar to zinc finger protein 91 (HPF7, HTF10)	0.325279	1.89024
MGAT3	A_24_P128361	AF289562	Mannosyl (beta-1,4-)-glycoprotein beta-1,4-N-acetylglucosaminyltransferase	0.392829	1.43798
KITLG	A_24_P133253	AK025245	KIT ligand	0.675541	1.51032
NULL	A_24_P135061	ENST00000281815	NULL	0.585371	1.52452
DLST	A_24_P13572	L37418	Dihydrolipoamide S-succinyltransferase (E2 component of 2-oxo-glutarate complex)	0.596466	1.37084
ATP2A2	A_24_P141786	NM_001681	ATPase, Ca++ transporting, cardiac muscle, slow twitch 2	1.37405	0.744718
TM4SF10	A_24_P143171	NM_031442	Transmembrane 4 superfamily member 10	0.725584	1.89924
WFDC2	A_24_P14464	NM_080736	WAP four-disulfide core domain 2	0.55845	1.41208
NULL	A_24_P145629	AF116607	NULL	0.621975	0.593634
SERPINB8	A_24_P147461	BC034528	Serine (or cysteine) proteinase inhibitor, clade B (ovalbumin), member 8	1.53639	0.738276
SCAMP1	A_24_P149023	BC034048	Secretory carrier membrane protein 1	0.581945	1.41657
C5orf13	A_24_P149124	NM_004772	Chromosome 5 open reading frame 13	0.483393	1.81935
ZNF100	A_24_P151325	BC031248	Zinc finger protein 100	0.546251	1.6172
LOC374676	A_24_P153880	BC041854	Similar to golgi autoantigen, golgin subfamily a, 2; SY11 protein	0.697341	1.54187
SLC30A2	A_24_P156748	AK023504	Solute carrier family 30 (zinc transporter), member 2	2.11516	0.715484
PIK3R3	A_24_P156781	NM_003629	Phosphoinositide-3-kinase, regulatory subunit 3 (p55, gamma)	1.72965	1.35591
ZNF539	A_24_P15965	NM_203282	Zinc finger protein 539	0.569037	1.35559
NULL	A_24_P160927	ENST00000305570	NULL	0.599791	1.38989
NULL	A_24_P161696	ENST00000333582	NULL	0.608017	1.42883
NULL	A_24_P161809	ENST00000333983	NULL	1.47881	0.731029
NULL	A_24_P161827	A_24_P161827	NULL	1.41321	0.714945
ZNF479	A_24_P16249	AF277624	Zinc finger protein 479	0.689012	1.43111
FLJ46266	A_24_P16383	BC039505	FLJ46266 protein	0.490129	3.40582
RAB11FIP4	A_24_P164549	NM_032932	RAB11 family interacting protein 4 (class II)	0.324989	1.4434
NULL	A_24_P16559	AF467257	NULL	0.672933	1.39836
PRKD3	A_24_P165656	NM_005813	Protein kinase D3	0.735516	1.56242
FLJ38705	A_24_P16606	AK024438	Hypothetical protein FLJ38705	0.633502	0.546743
SLC8A3	A_24_P167654	AF510502	Solute carrier family 8 (sodium-calcium exchanger), member 3	0.523919	1.45675
	A_24_P16833	BC016722	Similar to fat3; fat3 protein	1.57883	1.39167
GNAS	A_24_P168574	AJ224867	GNAS complex locus	1.88908	0.565879
NULL	A_24_P169386	ENST00000295150	NULL	0.331878	1.51473
NULL	A_24_P17052	AF116677	NULL	0.381244	1.74311
GMFB	A_24_P172768	NM_004124	Glia maturation factor, beta	0.722801	1.39073
NULL	A_24_P174775	THC1848087	NULL	0.675641	1.62485
ZFP90	A_24_P176404	BC033165	Zinc finger protein 90 homolog (mouse)	0.598192	1.32705
ZNF264	A_24_P176805	AB007872	Zinc finger protein 264	0.720642	1.45835
CABP7	A_24_P177236	NM_182527	Calcium binding protein 7	1.56692	0.739165
NULL	A_24_P177553	NR_001455	NULL	2.24684	0.615354
ZNF431	A_24_P177568	NM_133473	Zinc finger protein 431	0.539943	1.56324
MGC33630	A_24_P179504	NM_144668	Hypothetical protein MGC33630	1.5129	0.640214
CREB3L2	A_24_P180654	BC046181	CAMP responsive element binding protein 3-like 2	1.49605	0.698284
KIAA0644	A_24_P183664	AB014544	KIAA0644 gene product	0.573318	1.4546
ZSCAN4	A_24_P185368	NM_152677	Zinc finger protein 494	0.214399	2.715
NULL	A_24_P186274	ENST00000259676	NULL	1.5624	0.718788
KIAA1559	A_24_P186342	AB046779	KIAA1559 protein	0.613059	1.53327
NULL	A_24_P186746	A_24_P186746	NULL	1.39145	0.725121
NULL	A_24_P187056	ENST00000325055	NULL	0.633069	1.42773
ARF3	A_24_P187750	NM_001659	ADP-ribosylation factor 3	1.58611	0.739853
AP1S2	A_24_P190804	NM_003916	Adaptor-related protein complex 1, sigma 2 subunit	0.711391	1.3882
C1orf25	A_24_P190877	NM_030934	Chromosome 1 open reading frame 25	0.719732	1.44661
ZNF92	A_24_P192209	AK091618	Zinc finger protein 92 (HTF12)	0.504964	1.53127
LOC148206	A_24_P19268	AK056006	Hypothetical protein LOC148206	0.503157	1.51296
TRIM44	A_24_P192821	AJ249128	Tripartite motif-containing 44	1.48583	0.741162
FADS1	A_24_P192994	NM_013402	Fatty acid desaturase 1	0.747359	1.37804
FLJ20449	A_24_P193244	AK000456	Hypothetical protein FLJ20449	0.488465	1.62099
EFHA2	A_24_P194688	NM_181723	EF hand domain family A2	0.655981	1.34311
ZNF275	A_24_P194748	BC001545	Zinc finger protein 275	1.40592	0.734185
NULL	A_24_P194971	ENST00000280305	NULL	0.541293	1.4517
NULL	A_24_P195164	ENST00000305049	NULL	1.35546	0.75214
NULL	A_24_P200848	THC1869610	NULL	0.602115	1.41918
PTD012	A_24_P201404	NM_014039	PTD012 protein	0.730217	1.43394
GTF2A1	A_24_P201936	AK021641	General transcription factor IIA, 1, 19/37kDa	0.704037	1.64995
NULL	A_24_P203407	ENST00000244016	NULL	2.09493	0.697793
NULL	A_24_P204639	ENST00000331027	NULL	0.555436	1.37049
LOC163223	A_24_P205036	AK097798	Similar to Zinc finger protein 208	0.667583	1.43081
FAM13C1	A_24_P205252	BC036453	Family with sequence similarity 13, member C1	0.413005	1.91363
ZFD25	A_24_P209378	AB014735	Zinc finger protein (ZFD25)	0.552733	1.47942
M6PR	A_24_P210343	NM_002355	Mannose-6-phosphate receptor (cation dependent)	1.45694	0.68489
C1QTNF6	A_24_P211565	NM_031910	C1q and tumor necrosis factor related protein 6	0.465207	1.54139
CCRN4L	A_24_P213794	BC021963	CCR4 carbon catabolite repression 4-like (S. cerevisiae)	1.39271	0.734085
SURF6	A_24_P21447	NM_006753	Surfeit 6	1.58143	0.746233
CPA4	A_24_P218151	NM_016352	Carboxypeptidase A4	1.7957	0.430042
NULL	A_24_P218509	THC1944185	NULL	0.725461	1.33489
NET-5	A_24_P218905	NM_006675	Transmembrane 4 superfamily member tetraspan NET-5	1.82217	0.644898
FEM1A	A_24_P219920	NM_018708	Fem-1 homolog a (C.elegans)	1.40601	0.750837
NULL	A_24_P221724	ENST00000330567	NULL	1.60235	0.720415
NULL	A_24_P221778	A_24_P221778	NULL	0.499446	0.550594
N4BP2	A_24_P222114	AK001542	Nedd4 binding protein 2	0.519993	1.4739
TOX	A_24_P226755	AB018351	Thymus high mobility group box protein TOX	0.475262	1.87932
ZNF365	A_24_P226970	AB020651	Zinc finger protein 365	1.92725	0.687138
CHURC1	A_24_P227617	NM_145165	Churchill domain containing 1	0.703962	1.5057
UBE2I	A_24_P227993	BC064492	Ubiquitin-conjugating enzyme E2I (UBC9 homolog, yeast)	0.70159	1.46149
LOC114977	A_24_P22981	AK074872	Hypothetical protein BC014148	0.594562	1.38558
LEPR	A_24_P231104	U50748	Leptin receptor	0.45484	1.49299
CLTC	A_24_P231162	AF130062	Clathrin, heavy polypeptide (Hc)	0.60888	1.83714
EIF1AX	A_24_P237389	AL079283	Eukaryotic translation initiation factor 1A, X-linked	0.699971	1.41592
NULL	A_24_P238377	A_24_P238377	NULL	0.62479	1.63852
GADD45B	A_24_P239606	AL050044	Growth arrest and DNA-damage-inducible, beta	2.15954	0.611848
OCIL	A_24_P241183	NM_013269	Lectin-like NK cell receptor	0.617677	1.52741
ZNF277	A_24_P243776	NM_021994	Zinc finger protein (C2H2 type) 277	0.739222	1.35337
NULL	A_24_P245108	THC1943519	NULL	1.44571	0.742532
NULL	A_24_P24565	THC1904749	NULL	0.42363	1.74839
MGAT3	A_24_P245838	AK125361	Mannosyl (beta-1,4-)-glycoprotein beta-1,4-N-acetylglucosaminyltransferase	0.315592	1.59987
NULL	A_24_P24645	ENST00000328614	NULL	1.39999	0.721129
	A_24_P247026	AL833762	Similar to hypothetical protein D030069K18	1.75048	1.47254
NULL	A_24_P247303	A_24_P247303	NULL	1.35779	0.702861
NULL	A_24_P247454	A_24_P247454	NULL	1.38251	0.747204
FLJ13154	A_24_P247987	BC010099	Hypothetical protein FLJ13154	2.03232	0.661329
NULL	A_24_P25040	A_24_P25040	NULL	0.587786	0.686558
PRKG1	A_24_P250765	D45864	Protein kinase, cGMP-dependent, type I	0.600562	1.61376
NRCAM	A_24_P252364	NM_005010	Neuronal cell adhesion molecule	0.640434	1.52249
AMOTL1	A_24_P252823	NM_130847	Angiomotin like 1	2.01644	0.548487
PHEMX	A_24_P252895	NM_139024	Pan-hematopoietic expression	0.489173	0.386186
C2F	A_24_P253215	NM_006331	C2f protein	1.75845	0.716615
MGC14376	A_24_P253723	NM_032895	Hypothetical protein MGC14376	1.33461	0.69551
COL14A1	A_24_P254789	Y11709	Collagen, type XIV, alpha 1 (undulin)	0.48032	1.36839
NULL	A_24_P255845	A_24_P255845	NULL	1.39873	0.668799
NULL	A_24_P255954	A_24_P255954	NULL	1.36332	0.749626
	A_24_P256404	AK093202	LOC440570	0.693505	1.63957
VG5Q	A_24_P256513	BC002828	Angiogenic factor VG5Q	1.6075	0.704856
FLJ39207	A_24_P256692	D87742	C219-reactive peptide	0.743355	1.4202
LANCL1	A_24_P259922	NM_006055	LanC lantibiotic synthetase component C-like 1 (bacterial)	0.733722	1.32859
TNPO1	A_24_P260440	AK055669	Transportin 1	0.72685	1.48301
NULL	A_24_P264293	A_24_P264293	NULL	1.36948	0.684946
PLXNA4	A_24_P265051	AB046770	Plexin A4	0.61737	1.53876
SENP7	A_24_P265856	NM_020654	SUMO1/sentrin specific protease 7	0.587576	1.4177
NULL	A_24_P268210	THC1877250	NULL	0.743196	1.41676
SPRY4	A_24_P269062	NM_030964	Sprouty homolog 4 (Drosophila)	2.11683	0.56566
CSAD	A_24_P27229	NM_015989	Cysteine sulfinic acid decarboxylase	0.721161	1.40956
ZBTB24	A_24_P273716	BC036731	Zinc finger and BTB domain containing 24	1.45053	0.663444
NULL	A_24_P280558	ENST00000272386	NULL	0.501763	1.6046
MYO6	A_24_P283225	AB002387	Myosin VI	0.696814	1.56929
HSMPP8	A_24_P287403	BC003542	M-phase phosphoprotein, mpp8	0.440448	1.99089
TRPC1	A_24_P28977	NM_003304	Transient receptor potential cation channel, subfamily C, member 1	0.591183	1.61241
RGAG4	A_24_P289954	AB082532	Retrotransposon gag domain containing 4	0.626151	1.54649
NULL	A_24_P290961	AL137715	NULL	1.64741	0.733688
RASSF4	A_24_P295590	NM_032023	Ras association (RalGDS/AF-6) domain family 4	0.503727	1.61277
C9orf100	A_24_P30034	NM_032818	Chromosome 9 open reading frame 100	1.34572	0.711162
GSTA2	A_24_P300394	NM_000846	Glutathione S-transferase A2	0.59452	1.56079
SOX11	A_24_P302584	NM_003108	SRY (sex determining region Y)-box 11	0.592005	1.8005
RPL34	A_24_P303118	NM_033625	Ribosomal protein L34	0.729534	0.753762
NULL	A_24_P306704	A_24_P306704	NULL	1.45622	0.740183
NULL	A_24_P307395	A_24_P307395	NULL	0.667907	1.45724
ZNF347	A_24_P310224	NM_032584	Zinc finger protein 347	0.530766	1.57857
NULL	A_24_P311577	AK021582	NULL	0.734571	1.72345
MDGA1	A_24_P314640	AF478693	MAM domain containing glycosylphosphatidylinositol anchor 1	0.633809	1.34164
FLJ10808	A_24_P316270	AK094969	Hypothetical protein FLJ10808	0.696545	1.41159
F11R	A_24_P319369	NM_144503	F11 receptor	0.617428	1.45677
MCL1	A_24_P319635	BC017197	Myeloid cell leukemia sequence 1 (BCL2-related)	1.95533	0.719761
SSR3	A_24_P319942	NM_007107	Signal sequence receptor, gamma (translocon-associated protein gamma)	0.54106	1.34457
NULL	A_24_P32394	ENST00000283060	NULL	0.726151	1.41973
MTCP1	A_24_P324520	NM_014221	Mature T-cell proliferation 1	1.81305	0.642197
ZCCHC7	A_24_P325046	BC022434	Zinc finger, CCHC domain containing 7	1.46687	0.732901
C10orf48	A_24_P326491	NM_173576	Chromosome 10 open reading frame 48	0.562817	1.62633
FOLR2	A_24_P32935	NM_000803	Folate receptor 2 (fetal)	0.720629	0.654227
LOC144501	A_24_P331704	NM_182507	Hypothetical protein LOC144501	1.8542	0.53598
COMMD4	A_24_P331904	NM_017828	COMM domain containing 4	1.71088	1.39183
CANP	A_24_P332314	BC005998	Cancer-associated nucleoprotein	0.695618	1.55543
NULL	A_24_P332595	A_24_P332595	NULL	1.37006	0.634978
NULL	A_24_P332862	ENST00000332461	NULL	0.594506	1.39767
SLC39A14	A_24_P333479	BC000068	Solute carrier family 39 (zinc transporter), member 14	2.00838	0.703194
FN1	A_24_P334130	NM_054034	Fibronectin 1	0.72614	1.50922
FLJ20035	A_24_P334361	AL137464	Hypothetical protein FLJ20035	0.544832	1.48321
SLC7A5	A_24_P335620	NM_003486	Solute carrier family 7 (cationic amino acid transporter, y+ system), member 5	1.54981	0.634783
NULL	A_24_P341176	A_24_P341176	NULL	0.647085	0.559486
RUNX1	A_24_P34155	X90980	Runt-related transcription factor 1 (acute myeloid leukemia 1; aml1 oncogene)	1.47699	0.741609
ODZ4	A_24_P342312	AL080120	Odz, odd Oz/ten-m homolog 4 (Drosophila)	0.692921	1.67935
KIAA0826	A_24_P342316	AL137546	KIAA0826	0.727724	1.40634
SLC16A14	A_24_P342829	NM_152527	Solute carrier family 16 (monocarboxylic acid transporters), member 14	0.701041	1.32645
FLJ25070	A_24_P344890	AB058742	U11/U12 snRNP 65K protein	0.698429	1.47514
NULL	A_24_P347378	X52195	NULL	2.09656	0.715117
ATRX	A_24_P348660	NM_000489	Alpha thalassemia/mental retardation syndrome X-linked (RAD54 homolog, S. cerevisiae)	0.603962	1.48689
FLJ20972	A_24_P349196	AL832217	Hypothetical protein FLJ20972	0.590245	1.90335
NULL	A_24_P350136	A_24_P350136	NULL	1.47373	0.646497
MNT	A_24_P350969	AF318360	MAX binding protein	1.71233	0.687507
SLAMF7	A_24_P353638	NM_021181	SLAM family member 7	2.03627	0.638232
ADAM22	A_24_P355006	AL133090	A disintegrin and metalloproteinase domain 22	0.735901	1.69579
CYP24A1	A_24_P356930	NM_000782	Cytochrome P450, family 24, subfamily A, polypeptide 1	0.632202	1.61803
NULL	A_24_P358131	ENST00000316797	NULL	1.35105	0.719946
NULL	A_24_P358619	ENST00000330097	NULL	0.615001	1.3635
SLC6A6	A_24_P359191	BC006252	Solute carrier family 6 (neurotransmitter transporter, taurine), member 6	1.44039	0.722073
CDKN2B	A_24_P360674	NM_078487	Cyclin-dependent kinase inhibitor 2B (p15, inhibits CDK4)	1.80569	0.714764
FLJ35220	A_24_P361457	NM_173627	Hypothetical protein FLJ35220	0.63449	1.48994
MGC13040	A_24_P364057	NM_032930	Hypothetical protein MGC13040	0.616718	1.44336
HIPK3	A_24_P364066	BC030112	Homeodomain interacting protein kinase 3	0.63395	1.44307
PPP1R12A	A_24_P364412	BC013941	Protein phosphatase 1, regulatory (inhibitor) subunit 12A	0.514358	1.38594
NULL	A_24_P365515	AK075055	NULL	0.669508	1.40386
LOC400120	A_24_P366607	BC036540	Hypothetical LOC400120	1.57569	1.40427
ADAM23	A_24_P37300	AF052115	A disintegrin and metalloproteinase domain 23	0.671581	1.44836
CP110	A_24_P373286	NM_014711	CP110 protein	0.6789	1.56061
ZDHHC21	A_24_P374427	NM_178566	Zinc finger, DHHC domain containing 21	1.38049	1.37106
NULL	A_24_P375360	A_24_P375360	NULL	1.37449	0.685581
NULL	A_24_P375599	A_24_P375599	NULL	0.667854	0.660442
PLEKHH2	A_24_P376516	AL833400	Pleckstrin homology domain containing, family H (with MyTH4 domain) member 2	0.612704	1.45086
NULL	A_24_P37903	THC1922938	NULL	0.209743	1.62729
EIF5A2	A_24_P380022	NM_020390	Eukaryotic translation initiation factor 5A2	0.679213	1.74041
AHI1	A_24_P38143	NM_017651	Abelson helper integration site	0.534537	1.553
MGC39497	A_24_P381499	NM_152436	Hypothetical protein MGC39497	0.651453	1.61029
MGC39497	A_24_P381505	AK093175	Hypothetical protein MGC39497	0.644391	1.62762
CEACAM1	A_24_P382319	NM_001712	Carcinoembryonic antigen-related cell adhesion molecule 1 (biliary glycoprotein)	0.600127	1.77617
TAC1	A_24_P38290	NM_013996	Tachykinin, precursor 1 (substance K, substance P, neurokinin 1, neurokinin 2, neuromedin L, neuroki	1.4793	0.727359
SAMD4	A_24_P383523	NM_015589	Sterile alpha motif domain containing 4	1.41938	0.621818
NULL	A_24_P383660	A_24_P383660	NULL	1.37894	0.72691
CTCFL	A_24_P387437	NM_080618	CCCTC-binding factor (zinc finger protein)-like	0.421395	2.30538
PPP2R3A	A_24_P388433	NM_002718	Protein phosphatase 2 (formerly 2A), regulatory subunit B'', alpha	0.500321	1.37238
MINA	A_24_P388570	AK027299	MYC induced nuclear antigen	1.40168	0.663266
NULL	A_24_P392436	A_24_P392436	NULL	0.631662	0.555184
	A_24_P396231	BC040653	CDNA clone IMAGE:4797120, partial cds	0.601911	1.66294
GRB2	A_24_P39654	NM_002086	Growth factor receptor-bound protein 2	1.39803	0.747041
	A_24_P397903	AK094296	CDNA FLJ36977 fis, clone BRACE2006344	0.657602	1.46795
NEBL	A_24_P398147	NM_006393	Nebulette	0.499536	1.49712
ATP11C	A_24_P399942	NM_173694	ATPase, Class VI, type 11C	0.712941	1.37096
NULL	A_24_P401601	ENST00000332794	NULL	1.4136	0.718583
CRYZL1	A_24_P408341	NM_145311	Crystallin, zeta (quinone reductase)-like 1	0.400602	1.45881
ZNF587	A_24_P408801	U71363	Zinc finger protein 587	1.47428	0.674691
NULL	A_24_P409420	A_24_P409420	NULL	1.56318	0.745267
	A_24_P412486	AL833329	Similar to RIKEN cDNA 8030451K01	0.620392	1.40795
ALG3	A_24_P414269	NM_005787	Asparagine-linked glycosylation 3 homolog (yeast, alpha-1,3-mannosyltransferase)	1.40491	0.735268
OSRF	A_24_P414556	NM_012382	Osmosis responsive factor	0.708089	1.3453
HIST1H2AG	A_24_P414658	L19778	Histone 1, H2ag	0.749458	1.46067
ETV4	A_24_P416346	BC007242	Ets variant gene 4 (E1A enhancer binding protein, E1AF)	2.01486	0.415435
PURG	A_24_P42446	AY077841	Purine-rich element binding protein G	0.633393	1.5519
NULL	A_24_P450493	A_24_P450493	NULL	0.5282	1.48314
C9orf111	A_24_P453855	AK126267	Chromosome 9 open reading frame 111	1.40215	0.714069
HNRPA1	A_24_P454313	NM_031157	Heterogeneous nuclear ribonucleoprotein A1	0.592599	0.745109
ACPP	A_24_P46130	NM_001099	Acid phosphatase, prostate	1.7168	1.51866
NULL	A_24_P462330	A_24_P462330	NULL	0.726676	1.33954
ICF45	A_24_P46377	NM_017872	Interphase cyctoplasmic foci protein 45	1.36358	0.720353
NULL	A_24_P471242	A_24_P471242	NULL	1.48193	0.692702
SRPRB	A_24_P475349	AK055102	Signal recognition particle receptor, B subunit	0.226006	2.23156
NULL	A_24_P479364	THC1957642	NULL	0.469121	0.618236
GOLGA1	A_24_P481431	AK021820	Golgi autoantigen, golgin subfamily a, 1	0.610335	1.36062
LOC286148	A_24_P481824	AF086017	Hypothetical protein LOC286148	0.730888	1.42252
SECTM1	A_24_P48204	NM_003004	Secreted and transmembrane 1	0.540105	1.38171
	A_24_P488105	AL110180	CDNA clone IMAGE:5261903, partial cds	0.748713	1.39888
ACTN4	A_24_P490911	AK023756	Actinin, alpha 4	1.38156	0.701182
TCEAL7	A_24_P49106	AJ297363	Transcription elongation factor A (SII)-like 7	0.531934	1.33329
NULL	A_24_P492885	A_24_P492885	NULL	0.636241	1.4688
	A_24_P497464	AK094963	Hypothetical gene supported by AK094963	0.525734	1.5461
MCART1	A_24_P501520	AK098185	Mitochondrial carrier triple repeat 1	1.98157	0.657396
NRP2	A_24_P50801	AF280546	Neuropilin 2	1.77126	0.590899
NULL	A_24_P511143	THC1917370	NULL	1.35578	1.42936
DKFZp761N1114	A_24_P51115	BC016377	Hypothetical protein DKFZp761N1114	0.732381	1.40889
VIL2	A_24_P51375	AF351612	Villin 2 (ezrin)	0.608439	1.41792
LOC149351	A_24_P520767	BC036441	Hypothetical protein LOC149351	0.61782	1.34874
NULL	A_24_P530977	A_24_P530977	NULL	0.647181	1.49108
INHBA	A_24_P535256	AK001903	Inhibin, beta A (activin A, activin AB alpha polypeptide)	0.447858	2.28077
GAPDS	A_24_P538590	AK092032	Glyceraldehyde-3-phosphate dehydrogenase, spermatogenic	1.40324	0.687251
MGC24039	A_24_P541919	AF086301	Hypothetical protein MGC24039	0.723866	1.45708
	A_24_P548297	AF086154	Full length insert cDNA clone ZB55F04	0.338674	1.67708
	A_24_P548953	AK127420	CDNA FLJ45512 fis, clone BRTHA2021440	0.57595	1.35658
TTC3	A_24_P549553	NM_003316	Tetratricopeptide repeat domain 3	0.575899	1.51893
FLJ42461	A_24_P555066	NM_198501	FLJ42461 protein	0.704484	1.37623
NULL	A_24_P555510	THC1819398	NULL	0.632966	1.93451
NULL	A_24_P556328	A_24_P556328	NULL	0.623745	1.45955
TncRNA	A_24_P566916	AK027191	Trophoblast-derived noncoding RNA	0.477376	0.590514
GPC3	A_24_P57631	NM_004484	Glypican 3	0.434999	1.55227
NULL	A_24_P577289	A_24_P577289	NULL	0.670032	1.83201
ADCY1	A_24_P577694	NM_021116	Adenylate cyclase 1 (brain)	0.729231	1.4297
FLJ10312	A_24_P579356	AK024298	Hypothetical protein FLJ10312	0.547324	1.36326
SNIP	A_24_P57977	AB051471	SNAP25-interacting protein	0.467382	1.33025
ZNF273	A_24_P58549	X78932	Zinc finger protein 273	0.696946	1.37251
NULL	A_24_P58881	A_24_P58881	NULL	0.500436	0.600867
NULL	A_24_P588897	THC2002433	NULL	0.683801	1.36102
NULL	A_24_P605190	THC1957735	NULL	1.39861	0.746374
	A_24_P607195	BM678681	MRNA; cDNA DKFZp686P2298 (from clone DKFZp686P2298)	0.49933	1.91017
ITGA9	A_24_P607904	AK026826	Integrin, alpha 9	0.683539	1.38031
MLH3	A_24_P61520	NM_014381	MutL homolog 3 (E. coli)	0.595075	1.44892
	A_24_P623782	AK000525	Similar to FSHD Region Gene 2 protein	1.87909	0.632778
GLT25D2	A_24_P62505	NM_015101	Glycosyltransferase 25 domain containing 2	0.497832	1.64243
TSPAN-2	A_24_P62659	NM_005725	Tetraspan 2	0.35316	2.2925
PRKACB	A_24_P62708	NM_002731	Protein kinase, cAMP-dependent, catalytic, beta	0.647438	1.52946
FLJ10748	A_24_P62800	NM_018203	Hypothetical protein FLJ10748	1.79092	0.520267
PHIP	A_24_P630039	AL049321	Pleckstrin homology domain interacting protein	0.605758	1.44966
	A_24_P630490	BC020859	Homo sapiens, Similar to deafness, autosomal dominant 5 homolog (human), clone IMAGE:4551670, mRNA	0.655148	1.46081
NULL	A_24_P631993	A_24_P631993	NULL	0.649278	1.36675
ANKRD20A	A_24_P64241	AL136793	Ankyrin repeat domain 20A	0.74778	1.76379
NULL	A_24_P643776	THC1945691	NULL	0.308155	1.43604
	A_24_P649327	BC012949	Similar to hect domain and RLD 2	0.702883	1.49446
NULL	A_24_P65597	THC1815679	NULL	0.148082	2.63149
	A_24_P664995	AK055641	CDNA clone IMAGE:4842353, partial cds	0.65869	1.70627
NULL	A_24_P666105	THC1994553	NULL	0.393237	2.32136
C6orf143	A_24_P66780	AK055204	Chromosome 6 open reading frame 143	0.4251	1.58183
B4GALT6	A_24_P668333	AL080205	UDP-Gal:betaGlcNAc beta 1,4- galactosyltransferase, polypeptide 6	0.666204	1.35002
NULL	A_24_P668821	A_24_P668821	NULL	0.55907	1.36864
ABCA5	A_24_P67096	AK096664	ATP-binding cassette, sub-family A (ABC1), member 5	0.654923	1.49186
NULL	A_24_P67618	A_24_P67618	NULL	1.49127	0.74325
LOC374946	A_24_P68008	AK075558	Hypothetical gene supported by AK075558; BC021286	0.505505	1.52602
	A_24_P680857	AB002449	Hypothetical gene supported by AB002449	0.49494	1.50644
SLC35A3	A_24_P68153	BC005136	Solute carrier family 35 (UDP-N-acetylglucosamine (UDP-GlcNAc) transporter), member A3	0.587624	1.67243
LOC150763	A_24_P68203	BC015216	Hypothetical protein LOC150763	0.16788	4.23735
HSPA1A	A_24_P682285	NM_005345	Heat shock 70kDa protein 1A	1.3475	0.663815
NULL	A_24_P6850	A_24_P6850	NULL	1.36911	0.703248
NULL	A_24_P685241	THC1915723	NULL	0.642353	1.34251
NULL	A_24_P686014	A_24_P686014	NULL	1.39868	0.707525
PPM1A	A_24_P688133	AK124299	Protein phosphatase 1A (formerly 2C), magnesium-dependent, alpha isoform	0.600893	1.38707
	A_24_P691826	BQ186674	Hypothetical gene supported by AF086204	1.64194	0.553535
LOC23117	A_24_P693321	BC039199	KIAA0220-like protein	0.470883	1.36089
	A_24_P6944	BC018206	CDNA FLJ33212 fis, clone ADRGL2009533	0.541482	0.644828
FLJ43692	A_24_P701776	AK125680	ARHGEF5-like	1.35867	0.712489
NULL	A_24_P702020	A_24_P702020	NULL	0.46192	1.56194
NULL	A_24_P705136	A_24_P705136	NULL	0.691947	1.40369
NULL	A_24_P707530	THC1818281	NULL	0.694294	1.74037
LHCGR	A_24_P715719	AL049443	Luteinizing hormone/choriogonadotropin receptor	0.456071	1.79912
NULL	A_24_P717262	A_24_P717262	NULL	0.609399	1.51502
NULL	A_24_P717305	A_24_P717305	NULL	0.609255	1.47455
HPGD	A_24_P71904	NM_000860	Hydroxyprostaglandin dehydrogenase 15-(NAD)	0.682721	1.73729
NULL	A_24_P723735	A_24_P723735	NULL	0.682926	1.41044
G2	A_24_P727884	U10991	G2 protein	0.716337	1.35346
	A_24_P731255	AK025797	CDNA: FLJ22144 fis, clone HEP21732	0.659472	1.62519
PCDH9	A_24_P741023	BC008476	Protocadherin 9	0.450196	0.612447
BMPR2	A_24_P753161	BC035097	Bone morphogenetic protein receptor, type II (serine/threonine kinase)	0.665656	2.07644
NULL	A_24_P75888	ENST00000327446	NULL	0.636396	1.38682
ARP3BETA	A_24_P76635	AB039791	Actin-related protein 3-beta	1.9518	0.638831
NULL	A_24_P767725	A_24_P767725	NULL	1.42702	0.724744
CHCHD3	A_24_P769096	AK024938	Coiled-coil-helix-coiled-coil-helix domain containing 3	0.532409	0.461315
NULL	A_24_P769977	THC1924602	NULL	0.311428	2.45148
SHPRH	A_24_P772450	BC043592	SNF2 histone linker PHD RING helicase	0.420029	2.21025
	A_24_P778844	AL360257	MRNA full length insert cDNA clone EUROIMAGE 51148	0.690045	1.37207
NULL	A_24_P778906	THC1877282	NULL	0.441243	1.51217
NULL	A_24_P780319	A_24_P780319	NULL	1.60306	0.722284
NULL	A_24_P788772	A_24_P788772	NULL	0.489524	1.68598
NULL	A_24_P792124	THC1913749	NULL	0.52448	2.33459
NULL	A_24_P792988	A_24_P792988	NULL	1.47553	0.733752
NULL	A_24_P798218	A_24_P798218	NULL	0.486261	1.53251
NULL	A_24_P811954	A_24_P811954	NULL	1.96576	0.622885
NULL	A_24_P814872	A_24_P814872	NULL	0.545908	1.34777
RAB11FIP3	A_24_P8257	BC009036	RAB11 family interacting protein 3 (class II)	0.334761	1.54181
ZC3HDC6	A_24_P826348	AB111887	Zinc finger CCCH type domain containing 6	0.302409	1.77439
dJ222E13.2	A_24_P83158	NM_170698	Similar to CGI-96	1.4862	0.72724
	A_24_P838448	AK022865	Hypothetical gene supported by AK026189	0.400997	1.3678
NULL	A_24_P84408	A_24_P84408	NULL	0.532641	0.570419
NULL	A_24_P84970	A_24_P84970	NULL	1.35695	0.698723
RPL22	A_24_P849801	BC032295	Ribosomal protein L22	0.733497	1.41266
NULL	A_24_P851132	A_24_P851132	NULL	0.710316	1.44358
	A_24_P856722	AI791206	MRNA (fetal brain cDNA g6_1g)	0.585662	1.49561
SEMA6A	A_24_P857669	AB002438	Sema domain, transmembrane domain (TM), and cytoplasmic domain, (semaphorin) 6A	0.669771	1.79978
	A_24_P861099	AK094718	Full length insert cDNA clone ZD83G09	0.377107	2.22039
NULL	A_24_P862122	A_24_P862122	NULL	0.509856	1.64759
	A_24_P867201	AK022997	Homo sapiens, clone IMAGE:5277945, mRNA	0.430462	2.15776
NULL	A_24_P868583	ENST00000329736	NULL	0.671014	1.41743
MALAT1	A_24_P873659	AF001540	Metastasis associated lung adenocarcinoma transcript 1 (non-coding RNA)	0.111746	2.66014
	A_24_P876772	AL137655	Hypothetical LOC388572	0.735464	1.33246
PROX1	A_24_P88266	U44060	Prospero-related homeobox 1	0.67273	1.40169
NULL	A_24_P886960	AK026213	NULL	1.46156	0.69192
NULL	A_24_P887857	XM_209012	NULL	0.582719	0.615688
EMX2OS	A_24_P892472	AY117034	Empty spiracles homolog 2 (Drosophila) opposite strand	0.722224	1.46715
	A_24_P895836	BC016022	Similar to ankyrin repeat domain 20A	0.672353	1.39082
C9orf3	A_24_P89887	NM_032823	Chromosome 9 open reading frame 3	1.4793	0.731814
ILKAP	A_24_P899637	BM852864	Integrin-linked kinase-associated serine/threonine phosphatase 2C	0.375939	1.52767
ADD3	A_24_P90097	BC021694	Adducin 3 (gamma)	0.564851	1.59922
	A_24_P901856	AK056135	LOC440156	0.593277	1.35764
NULL	A_24_P90774	A_24_P90774	NULL	0.669594	1.49014
LHX9	A_24_P910952	AJ277914	LIM homeobox 9	0.479695	1.52771
GNB5	A_24_P911571	BC011671	Guanine nucleotide binding protein (G protein), beta 5	1.54056	0.752171
	A_24_P912021	AK021785	CDNA FLJ11723 fis, clone HEMBA1005314	0.71064	1.69127
	A_24_P912799	AF056434	Clone TUA8 Cri-du-chat region mRNA	0.395792	1.93891
NULL	A_24_P913930	THC1899544	NULL	1.46698	0.725647
MKLN1	A_24_P914817	AK025088	Muskelin 1, intracellular mediator containing kelch motifs	0.71582	1.40076
NULL	A_24_P916586	BC010091	NULL	1.90567	0.615712
KLHL18	A_24_P916686	BC015962	Kelch-like 18 (Drosophila)	1.79801	0.715791
NULL	A_24_P917402	BC020241	NULL	0.733377	1.41531
CL640	A_24_P917650	AK023076	Hypothetical protein CL640	1.81837	0.651849
NULL	A_24_P918706	THC1820428	NULL	0.610204	1.46324
ATP10D	A_24_P919399	NM_020453	ATPase, Class V, type 10D	0.72021	1.39095
	A_24_P919683	AB062488	OK/SW-cl.92	0.555916	1.43795
NULL	A_24_P920938	THC1820353	NULL	1.39309	1.41002
PANK3	A_24_P921032	M55536	Pantothenate kinase 3	0.636401	1.46062
HOOK1	A_24_P921897	AK027250	Hook homolog 1 (Drosophila)	0.670929	1.4186
	A_24_P922631	U31733	Hypothetical gene LOC133874	0.629807	0.553928
PNAS-4	A_24_P922808	BC020640	CGI-146 protein	1.61161	0.565575
NULL	A_24_P923251	AF311286	NULL	2.21165	0.635474
RAPGEF6	A_24_P923934	AF085846	KIAA1961 protein	0.659917	1.49077
	A_24_P924681	BQ717518	Transcribed locus	0.735025	1.68033
SLC2A13	A_24_P924816	BC039431	Solute carrier family 2 (facilitated glucose transporter), member 13	0.500707	1.65582
TBC1D5	A_24_P925211	AK022411	TBC1 domain family, member 5	0.601593	1.43728
FLJ23451	A_24_P926285	BC029359	Hypothetical protein FLJ23451	2.52943	0.745288
NULL	A_24_P926820	AF159295	NULL	1.93726	1.32883
LOC51333	A_24_P927679	AK001405	Mesenchymal stem cell protein DSC43	3.00177	0.643433
	A_24_P928489	XM_292832	Similar to hypothetical protein FLJ12488	0.709533	1.34221
	A_24_P928627	AF052152	Clones 24632 and 24634 mRNA sequence	0.40103	1.43403
NULL	A_24_P929629	A_24_P929629	NULL	1.67028	0.679421
DRB1	A_24_P930535	BC037837	Developmentally regulated RNA-binding protein 1	1.37734	0.681715
NULL	A_24_P930635	THC1860317	NULL	1.86584	0.633632
NULL	A_24_P930707	A_24_P930707	NULL	0.64751	1.37544
C10orf72	A_24_P930796	AK001062	Chromosome 10 open reading frame 72	0.642571	1.45108
PHIP	A_24_P931503	BX537762	Pleckstrin homology domain interacting protein	0.674651	1.49063
TIZ	A_24_P931755	D70835	TRAF6-inhibitory zinc finger protein	0.706723	1.37564
NULL	A_24_P932736	THC1958508	NULL	2.04155	0.568672
NULL	A_24_P933059	A_24_P933059	NULL	0.404381	0.531494
NULL	A_24_P933940	A_24_P933940	NULL	0.730076	1.41414
	A_24_P934162	AK128413	CDNA clone IMAGE:5265581, partial cds	1.80504	0.718463
NULL	A_24_P935491	AF130082	NULL	0.447792	2.03459
UNQ9433	A_24_P935794	NM_207413	RPLK9433	0.562328	1.75476
GAB1	A_24_P936319	BC030115	GRB2-associated binding protein 1	0.638779	1.59918
NULL	A_24_P936556	AY082339	NULL	2.4521	0.544891
NULL	A_24_P937306	THC1818772	NULL	0.671281	1.65569
RNASEH1	A_24_P937582	AK027610	Ribonuclease H1	0.104516	1.55718
	A_24_P937691	AL050204	Homo sapiens, Similar to likely ortholog of yeast ARV1, clone IMAGE:4733238, mRNA	0.694955	1.60344
FLJ35848	A_24_P940365	BC041481	Hypothetical protein FLJ35848	0.7168	1.36614
HIST1H2AK	A_24_P940441	BC034487	Histone 1, H2ak	0.524981	1.86135
MGC34032	A_24_P940694	AK091400	Hypothetical protein MGC34032	0.376397	1.85715
C6orf111	A_24_P940725	AL080186	Chromosome 6 open reading frame 111	0.590844	1.39082
NULL	A_24_P940831	AK024424	NULL	0.593757	1.44571
PLCB1	A_24_P941643	NM_015192	Phospholipase C, beta 1 (phosphoinositide-specific)	0.525716	1.63831
	A_24_P941666	BC038512	CDNA clone IMAGE:5262734, partial cds	0.706519	1.41515
BBAP	A_24_P941912	NM_138287	Rhysin 2	1.48658	0.612324
TRAPPC6B	A_24_P942132	NM_177452	Trafficking protein particle complex 6B	0.554146	1.59001
PGAP1	A_24_P942850	AK001646	GPI deacylase	0.602074	1.61957
AHI1	A_24_P943484	AK024085	Abelson helper integration site	0.710984	1.52261
PHLDA1	A_24_P943597	AF220656	Pleckstrin homology-like domain, family A, member 1	1.53675	0.678964
FLJ21986	A_24_P943781	NM_024913	Hypothetical protein FLJ21986	0.358454	2.2375
PIP5K3	A_24_P943957	AB023198	Phosphatidylinositol-3-phosphate/phosphatidylinositol 5-kinase, type III	0.675223	1.38746
FLJ32130	A_24_P944063	NM_152458	Hypothetical protein FLJ32130	0.444447	1.4941
PGM3	A_24_P944723	AK021676	Phosphoglucomutase 3	0.671408	1.50668
PDCD6IP	A_24_P945194	AB037796	Programmed cell death 6 interacting protein	0.664124	1.42211
TFPI2	A_24_P95070	AK129833	Tissue factor pathway inhibitor 2	2.76917	0.60296
EVI5	A_24_P96593	AF008915	Ecotropic viral integration site 5	0.697208	1.46904
COH1	A_24_P98251	NM_017890	Cohen syndrome 1	0.715922	1.72816
NULL	A_32_P100379	A_32_P100379	NULL	0.497626	0.380203
	A_32_P10083	BC040293	Clone 23555 mRNA sequence	0.451755	1.54773
LOC401494	A_32_P101313	BX538052	Similar to RIKEN 4933428I03	0.678529	1.37932
FLJ35740	A_32_P101490	AB095935	FLJ35740 protein	0.708036	1.48687
NULL	A_32_P102300	THC1808375	NULL	1.75335	0.637724
ZNF626	A_32_P102778	AK096221	Zinc finger protein 626	0.609323	1.53358
NULL	A_32_P103131	THC2003849	NULL	0.647399	1.54757
NULL	A_32_P103678	THC1991726	NULL	0.714427	1.42607
NULL	A_32_P103726	THC1865999	NULL	0.571118	1.60881
NULL	A_32_P104039	A_32_P104039	NULL	1.48215	0.677743
C9orf130	A_32_P104518	AF194971	Chromosome 9 open reading frame 130	1.56482	0.700248
	A_32_P105110	AK057196	CDNA FLJ32634 fis, clone SYNOV2000177	0.627279	1.39898
NULL	A_32_P105397	THC1991368	NULL	0.670447	1.40746
ANXA8	A_32_P105549	NM_001630	Annexin A8	1.76886	0.575284
NULL	A_32_P106584	THC1985701	NULL	0.671731	1.85567
NULL	A_32_P107219	THC1808056	NULL	0.594943	1.57176
VGLL4	A_32_P107994	BQ013066	Vestigial like 4 (Drosophila)	1.88389	0.546042
FAM20A	A_32_P108254	NM_017565	Family with sequence similarity 20, member A	0.603219	1.49342
NULL	A_32_P108889	THC1913793	NULL	0.46656	1.45376
	A_32_P109242	AK055302	MRNA; cDNA DKFZp564E143 (from clone DKFZp564E143)	0.576547	1.59471
FLJ00310	A_32_P109604	BC022380	Prostate cancer associated protein 6	0.575969	1.52787
NULL	A_32_P110016	THC1891986	NULL	0.535549	1.39409
NULL	A_32_P110342	THC1849189	NULL	0.696345	1.53931
DEHAL1	A_32_P110472	AY259177	Iodotyrosine dehalogenase 1	1.55573	0.696521
NULL	A_32_P111254	THC1981287	NULL	0.591273	1.8875
LOC257407	A_32_P111587	AF086098	Hypothetical protein LOC257407	0.552008	1.3428
NULL	A_32_P113146	THC1992789	NULL	0.655526	1.54122
NULL	A_32_P114284	THC1808127	NULL	0.621415	1.90875
NULL	A_32_P115087	THC1934099	NULL	0.393135	2.195
NARG2	A_32_P115701	AL833122	NMDA receptor-regulated gene 2	0.440763	1.54181
NULL	A_32_P11579	THC2004176	NULL	0.571372	1.70138
NULL	A_32_P116176	THC2010380	NULL	0.364672	1.51802
NULL	A_32_P116660	THC2003645	NULL	0.60731	1.53568
LOC286144	A_32_P117313	AF130048	Hypothetical protein LOC286144	0.625297	1.47425
	A_32_P117730	AA534873	Transcribed locus	0.671703	1.42922
NULL	A_32_P118325	THC1932558	NULL	0.610108	1.53074
ID2B	A_32_P118657	AK022044	Inhibitor of DNA binding 2B, dominant negative helix-loop-helix protein	1.36008	0.714008
NULL	A_32_P118686	THC1826134	NULL	1.54484	0.744552
OACT2	A_32_P119096	AF052107	O-acyltransferase (membrane bound) domain containing 2	0.6435	1.33447
NULL	A_32_P120330	THC1813207	NULL	1.50373	1.56764
	A_32_P122285	BI013473	Transcribed locus	0.556609	1.59293
C6orf216	A_32_P122323	AK026691	Chromosome 6 open reading frame 216	0.52849	1.34859
MYO9A	A_32_P123168	BC039397	Myosin IXA	0.621337	1.3535
	A_32_P123514	BX648831	Similar to Polyadenylate-binding protein 4 (Poly(A)-binding protein 4) (PABP 4) (Inducible poly(A)-b	0.623025	1.44111
NULL	A_32_P124266	THC1997255	NULL	1.64476	0.699976
NHLRC2	A_32_P125496	BX538287	NHL repeat containing 2	0.624992	1.3519
NULL	A_32_P125808	THC1924813	NULL	0.620301	1.53493
NHS	A_32_P126375	NM_198270	Nance-Horan syndrome (congenital cataracts and dental anomalies)	0.639536	1.36332
SMC5L1	A_32_P126609	AB011166	SMC5 structural maintenance of chromosomes 5-like 1 (yeast)	0.712971	1.46346
NULL	A_32_P127248	THC1819376	NULL	0.606023	1.4788
PSIP1	A_32_P127542	AK024516	PC4 and SFRS1 interacting protein 1	0.654206	1.38729
NULL	A_32_P127978	THC1827460	NULL	0.603403	1.34539
	A_32_P129265	U92981	Clone DT1P1B6 mRNA, CAG repeat region	0.494674	1.48157
NULL	A_32_P129406	THC1829625	NULL	0.515098	2.39598
LOC148418	A_32_P130788	AK056937	Dnaj-like protein	0.572347	1.5812
	A_32_P131347	AK024927	CDNA: FLJ21274 fis, clone COL01781	0.617092	1.4404
NULL	A_32_P13151	A_32_P13151	NULL	0.706001	1.48309
NULL	A_32_P132276	A_32_P132276	NULL	0.668957	1.55485
NULL	A_32_P132317	THC1870300	NULL	0.497466	1.37929
NULL	A_32_P132883	THC1883036	NULL	0.345724	1.85364
ZCCHC2	A_32_P134290	NM_017742	Zinc finger, CCHC domain containing 2	0.690089	1.37923
NULL	A_32_P134357	A_32_P134357	NULL	0.613595	1.59957
LOC375108	A_32_P134427	BC024173	Membrane-associated phospholipase A1 beta	0.752109	1.66275
	A_32_P134493	BE184907	Similar to bA110H4.2 (similar to membrane protein)	0.568561	1.39123
NULL	A_32_P134556	A_32_P134556	NULL	0.589957	1.62357
KIAA0599	A_32_P134968	BC010434	KIAA0599	0.444748	1.48324
	A_32_P135007	AL110237	MRNA; cDNA DKFZp566D224 (from clone DKFZp566D224)	1.97672	0.686829
NULL	A_32_P135391	THC1981543	NULL	1.62848	1.3765
NULL	A_32_P135450	THC1968370	NULL	0.408651	2.30092
NULL	A_32_P136427	A_32_P136427	NULL	1.50099	0.701349
	A_32_P136776	AK000872	LOC440312	0.523856	1.40863
KIAA1799	A_32_P137266	BC015814	KIAA1799 protein	0.720977	1.43703
NULL	A_32_P139021	THC1953237	NULL	1.37221	0.664407
NULL	A_32_P140079	THC1992510	NULL	3.35982	4.35201
TUFT1	A_32_P141184	AF086205	Tuftelin 1	1.59218	0.646034
NULL	A_32_P141257	ENST00000328915	NULL	0.66691	1.50368
NULL	A_32_P14201	ENST00000334557	NULL	0.485766	1.47076
PCSK9	A_32_P142440	NM_174936	Proprotein convertase subtilisin/kexin type 9	0.391506	1.71658
TEX10	A_32_P144326	AJ420450	Testis expressed sequence 10	0.708445	1.62995
NULL	A_32_P144390	THC1849214	NULL	0.456912	1.59419
NULL	A_32_P144908	ENST00000327867	NULL	0.518969	1.60987
NULL	A_32_P144999	THC1924422	NULL	0.521321	1.84775
NULL	A_32_P145010	THC1924013	NULL	0.661276	1.44478
	A_32_P14669	XM_292832	Similar to hypothetical protein FLJ12488	0.567373	1.37888
NULL	A_32_P146898	BF675199	NULL	0.643427	1.33937
	A_32_P147324	BC038355	Homo sapiens, clone IMAGE:3858719, mRNA	0.682803	1.44249
TEX27	A_32_P147658	BQ187283	Testis expressed sequence 27	0.681078	0.581777
WDHD1	A_32_P148602	AK001620	WD repeat and HMG-box DNA binding protein 1	0.664222	1.48593
KIAA1841	A_32_P149298	AB058744	KIAA1841 protein	0.67663	1.40592
NULL	A_32_P150086	THC1983981	NULL	0.669587	1.415
NULL	A_32_P151191	A_32_P151191	NULL	1.99715	0.6983
NULL	A_32_P151648	A_32_P151648	NULL	1.44277	0.742776
BEAN	A_32_P153195	AK056142	Brain expressed, associated with Nedd4	0.49929	1.59359
KIAA1033	A_32_P153725	BC031358	KIAA1033 protein	0.750199	1.48058
NULL	A_32_P154484	THC1890104	NULL	0.60195	1.73094
RPL7	A_32_P155364	NM_000971	Ribosomal protein L7	0.598639	0.735004
PSMAL/GCP III	A_32_P157391	NM_153696	Prostate-specific membrane antigen-like protein	0.533932	1.61532
	A_32_P157465	AK091904	CDNA FLJ34585 fis, clone KIDNE2008758	0.613562	1.52797
	A_32_P159234	BM716109	Transcribed locus	0.365153	2.57822
FGF12	A_32_P160537	AK123610	Fibroblast growth factor 12	0.564519	1.76889
	A_32_P161033	BC043411	Similar to Ankyrin repeat domain protein 18A	0.740246	1.45272
KIAA1199	A_32_P161855	AY007811	KIAA1199	1.56831	0.579127
NULL	A_32_P162357	THC1925197	NULL	0.397743	2.48017
KLHDC1	A_32_P164513	AK098735	Kelch domain containing 1	0.477602	1.97123
NULL	A_32_P165297	THC1969707	NULL	0.428873	1.47962
TTC3	A_32_P165330	NM_003316	Tetratricopeptide repeat domain 3	0.533288	1.37446
NULL	A_32_P165753	BF981290	NULL	0.478003	1.37792
NULL	A_32_P166653	A_32_P166653	NULL	0.662289	1.53847
NULL	A_32_P167904	THC1981333	NULL	0.567369	1.68033
ANKRD20A	A_32_P168326	NM_032250	Ankyrin repeat domain 20A	0.685255	1.4567
	A_32_P168605	BC039411	Homo sapiens, clone IMAGE:5301690, mRNA	0.469185	2.29992
NULL	A_32_P168701	THC1809769	NULL	0.444478	2.03457
FLJ36031	A_32_P170736	AK098422	Hypothetical protein FLJ36031	0.663335	1.48296
NULL	A_32_P170814	A_32_P170814	NULL	2.14429	0.722399
NULL	A_32_P172534	A_32_P172534	NULL	0.587935	2.00948
NULL	A_32_P172779	A_32_P172779	NULL	1.62228	0.719609
NULL	A_32_P174121	A_32_P174121	NULL	1.41572	0.567393
	A_32_P174258	BQ719988	Transcribed locus	0.721659	1.40666
NULL	A_32_P175042	THC1958036	NULL	0.643751	1.42906
FLJ37874	A_32_P175864	BG205572	Hypothetical protein FLJ37874	1.44643	0.642616
	A_32_P175935	AK125162	CDNA FLJ43172 fis, clone FCBBF3007242	0.672685	1.79371
NULL	A_32_P176790	A_32_P176790	NULL	0.704601	1.4263
NULL	A_32_P177685	A_32_P177685	NULL	0.684602	1.56386
	A_32_P177843	AL110359	Transcribed locus	0.723344	0.611107
NULL	A_32_P178966	THC1980993	NULL	0.569375	1.72554
	A_32_P179205	XM_379885	Similar to Heterogeneous nuclear ribonucleoprotein A1 (Helix-destabilizing protein) (Single-strand b	0.639861	0.723454
DMRTC1	A_32_P179998	BC029799	DMRT-like family C1	0.491436	2.26722
NULL	A_32_P181513	A_32_P181513	NULL	0.576367	1.48534
NULL	A_32_P181527	THC2000184	NULL	0.630851	1.44641
LOC90624	A_32_P18159	NM_181705	Hypothetical protein LOC90624	0.72749	1.58445
RPS25	A_32_P182882	NM_001028	Ribosomal protein S25	0.627873	0.646654
STX7	A_32_P182968	AF075045	Syntaxin 7	1.73263	0.659879
NULL	A_32_P183598	THC1906127	NULL	0.548421	1.83685
ERBB4	A_32_P183765	AF007153	V-erb-a erythroblastic leukemia viral oncogene homolog 4 (avian)	0.558459	1.76654
	A_32_P183983	BC037838	Homo sapiens, clone IMAGE:4813920, mRNA	0.656345	1.43365
C18orf34	A_32_P184448	AK000027	Chromosome 18 open reading frame 34	0.342201	2.10916
NULL	A_32_P184888	THC1837362	NULL	2.07553	0.733946
	A_32_P185701	BF344235	Hypothetical LOC402532	0.673418	1.45916
	A_32_P185766	BX103476	Transcribed locus	0.691501	1.45084
NULL	A_32_P185839	THC1873615	NULL	0.689513	1.36597
NULL	A_32_P187817	THC1957469	NULL	0.746577	1.51644
CD37	A_32_P188850	AK097351	CD37 antigen	0.57244	1.35726
FLJ90430	A_32_P189845	BC030700	Hypothetical protein FLJ90430	0.54848	1.63624
NULL	A_32_P190343	THC1854557	NULL	0.688449	1.38665
NULL	A_32_P190613	THC1848922	NULL	1.44036	1.44394
NULL	A_32_P191141	A_32_P191141	NULL	0.647274	1.38839
NULL	A_32_P191285	THC2005782	NULL	0.513966	1.49806
	A_32_P191895	BC045716	Homo sapiens, Similar to syndecan binding protein (syntenin), clone IMAGE:4814292, mRNA	0.728639	1.32814
NULL	A_32_P192480	THC1869247	NULL	0.568566	1.57013
NULL	A_32_P19262	THC1844052	NULL	0.568092	1.44825
LOC283658	A_32_P193378	AK055370	Hypothetical protein LOC283658	0.588017	1.58599
NULL	A_32_P193770	THC1902775	NULL	0.490477	1.49529
NULL	A_32_P194887	THC1824949	NULL	0.461111	1.50853
LOC286144	A_32_P195387	BC031029	Hypothetical protein LOC286144	0.699214	1.42274
NULL	A_32_P195853	AK001565	NULL	0.57452	2.19948
LOC286148	A_32_P196047	NM_181787	Hypothetical protein LOC286148	0.63342	1.50348
NULL	A_32_P196142	THC1933302	NULL	2.28389	0.28451
MGC33371	A_32_P19752	NM_144664	Hypothetical protein MGC33371	0.750975	1.43201
NULL	A_32_P197976	THC1959400	NULL	0.637751	1.44612
LMOD1	A_32_P199824	AW939148	Leiomodin 1 (smooth muscle)	2.16335	0.604014
LOC144347	A_32_P200697	NM_181709	Hypothetical protein LOC144347	0.692744	1.34222
HELLS	A_32_P200934	AK021443	Helicase, lymphoid-specific	0.640115	1.62499
	A_32_P200947	BC035518	Homo sapiens, clone IMAGE:4214654, mRNA	0.596876	1.36579
NULL	A_32_P200970	A_32_P200970	NULL	1.4516	0.71393
NULL	A_32_P201434	A_32_P201434	NULL	0.451092	0.492758
	A_32_P201530	BC019717	Homo sapiens, clone IMAGE:4940467, mRNA	0.468417	1.45416
CXXC6	A_32_P202134	AB051463	CXXC finger 6	0.7389	1.34349
	A_32_P203615	AK024988	Similar to KIAA0160 gene product is novel.	0.674519	0.728103
	A_32_P204330	AK093982	CDNA FLJ36663 fis, clone UTERU2002826	0.672219	1.46871
NULL	A_32_P204565	A_32_P204565	NULL	1.40191	0.732329
FLJ20054	A_32_P206391	AA663898	Family with sequence similarity 31, member B	0.629775	0.518648
FAT3	A_32_P206415	AB076400	FAT tumor suppressor homolog 3 (Drosophila)	0.740415	1.49348
GNG2	A_32_P208403	AF130106	Guanine nucleotide binding protein (G protein), gamma 2	0.735156	1.48321
NULL	A_32_P208654	THC1903318	NULL	1.70558	0.712395
CAPS2	A_32_P209208	AK091839	Calcyphosphine 2	0.485083	1.66561
NULL	A_32_P20952	THC1981658	NULL	0.719896	1.53502
NULL	A_32_P211708	THC1968006	NULL	0.63657	1.56704
NULL	A_32_P212024	THC1832831	NULL	0.734292	1.62116
	A_32_P212483	AK124702	Full-length cDNA clone CS0DF014YC15 of Fetal brain of Homo sapiens (human)	0.484131	1.85531
NULL	A_32_P21255	A_32_P21255	NULL	0.511747	1.54465
	A_32_P214503	BC038512	CDNA clone IMAGE:5262734, partial cds	0.467297	1.63697
ACACA	A_32_P215318	NM_198839	Acetyl-Coenzyme A carboxylase alpha	1.38498	0.711374
	A_32_P215676	AL049990	MRNA; cDNA DKFZp564G112 (from clone DKFZp564G112)	0.424598	1.78599
NULL	A_32_P218671	THC2004444	NULL	0.615645	1.40575
PSIP1	A_32_P218806	AK024516	PC4 and SFRS1 interacting protein 1	0.693002	1.4798
NULL	A_32_P220567	A_32_P220567	NULL	1.33491	0.745585
NULL	A_32_P220750	THC1957704	NULL	0.562049	1.59709
NULL	A_32_P221096	THC1847977	NULL	0.597357	1.69766
NULL	A_32_P222515	THC1871096	NULL	0.570007	1.35395
NULL	A_32_P224040	THC1826099	NULL	0.707182	1.44485
ATRNL1	A_32_P224047	AB011106	Attractin-like 1	0.313854	2.48679
	A_32_P224234	AK123450	CDNA FLJ41456 fis, clone BRSTN2012320	1.42114	0.500784
DNAH11	A_32_P224253	AK095018	Dynein, axonemal, heavy polypeptide 11	0.512777	1.44649
	A_32_P224327	AK056401	CDNA FLJ31839 fis, clone NT2RP7000086	0.716219	1.47381
NULL	A_32_P224498	A_32_P224498	NULL	1.57313	0.666218
FLJ13456	A_32_P224855	AB051517	Hypothetical protein FLJ13456	0.394092	1.56041
	A_32_P22539	XM_374987	Similar to 60S ribosomal protein L26	0.574875	0.570615
NULL	A_32_P225625	A_32_P225625	NULL	0.743879	1.3387
PRDM16	A_32_P225816	AB051462	PR domain containing 16	0.467702	1.81824
SPRED2	A_32_P225854	NM_181784	Sprouty-related, EVH1 domain containing 2	1.52298	0.722053
NULL	A_32_P226073	A_32_P226073	NULL	0.680685	1.7944
NULL	A_32_P227400	A_32_P227400	NULL	1.62838	0.724006
NULL	A_32_P229358	THC1903766	NULL	1.47661	1.36923
ID2B	A_32_P229818	AK022044	Inhibitor of DNA binding 2B, dominant negative helix-loop-helix protein	1.35411	0.677308
NULL	A_32_P23047	BE884333	NULL	0.583128	1.36906
LOC161527	A_32_P231086	AK090778	Hypothetical protein LOC161527	0.650225	1.39663
LOC201229	A_32_P231941	BC042947	Hypothetical protein LOC201229	0.573372	1.4309
NULL	A_32_P232198	THC1860994	NULL	0.338462	1.83491
NULL	A_32_P232237	THC1871846	NULL	0.690744	1.39852
NULL	A_32_P23319	THC1827868	NULL	1.54212	0.720064
NULL	A_32_P234132	BX107888	NULL	0.423236	2.89954
NULL	A_32_P234591	THC1883142	NULL	0.687952	1.40615
RPL37	A_32_P235128	NM_000997	Ribosomal protein L37	0.639324	0.381391
NULL	A_32_P23517	A_32_P23517	NULL	0.702389	1.48263
NULL	A_32_P2354	THC1968638	NULL	0.750437	1.46703
NULL	A_32_P235727	THC1866695	NULL	1.3669	0.700826
NULL	A_32_P2442	A_32_P2442	NULL	0.656206	1.41171
NULL	A_32_P25631	A_32_P25631	NULL	0.615488	1.37956
KIAA1143	A_32_P26738	AB032969	KIAA1143 protein	0.443756	1.344
KIAA1600	A_32_P26895	AB046820	KIAA1600	0.741789	1.36743
NULL	A_32_P27327	A_32_P27327	NULL	1.79769	0.723023
FLJ44060	A_32_P27698	NM_207366	FLJ44060 protein	0.732438	1.40569
NULL	A_32_P2883	THC1953321	NULL	0.229555	1.60613
NULL	A_32_P29092	A_32_P29092	NULL	1.54994	0.685997
SEMA3D	A_32_P29118	NM_152754	Sema domain, immunoglobulin domain (Ig), short basic domain, secreted, (semaphorin) 3D	0.623005	1.93769
CXADR	A_32_P29632	NM_001338	Coxsackie virus and adenovirus receptor	0.695523	1.50238
KIAA1430	A_32_P30153	AK024878	KIAA1430	0.661277	1.41181
NULL	A_32_P30345	THC1945942	NULL	0.560629	1.84946
NULL	A_32_P30489	THC1837126	NULL	0.426594	2.04729
GNG4	A_32_P305020	AK074383	Guanine nucleotide binding protein (G protein), gamma 4	0.663491	1.37039
KIAA1985	A_32_P305888	AB075865	KIAA1985 protein	2.33531	0.510576
NULL	A_32_P30600	THC1809915	NULL	0.507278	1.45404
NULL	A_32_P30630	THC2004565	NULL	1.68723	0.630007
ETV5	A_32_P30649	NM_004454	Ets variant gene 5 (ets-related molecule)	2.47309	0.479237
GAS5	A_32_P307211	AF088026	Growth arrest-specific 5	0.666844	1.52085
SLC24A5	A_32_P31744	AK021664	Solute carrier family 24, member 5	0.616724	1.59934
FLJ27365	A_32_P330000	AK023424	FLJ27365 protein	0.751885	1.33133
MGC35138	A_32_P336712	NM_173573	Hypothetical protein MGC35138	0.433366	0.477323
NULL	A_32_P33802	A_32_P33802	NULL	3.81914	0.417363
NULL	A_32_P33913	THC1832831	NULL	0.662905	1.52976
C21orf88	A_32_P34826	AF426267	Chromosome 21 open reading frame 88	1.59339	0.671915
NULL	A_32_P34844	THC1881403	NULL	0.632529	1.82906
	A_32_P352358	AF359416	Similar to seven transmembrane helix receptor	0.64116	1.35753
NULL	A_32_P35603	THC1859623	NULL	0.386909	2.09499
LOC149351	A_32_P358264	BC036441	Hypothetical protein LOC149351	0.698068	1.86651
SLC4A4	A_32_P358887	NM_003759	Solute carrier family 4, sodium bicarbonate cotransporter, member 4	0.648294	1.49737
	A_32_P3742	AK127804	CDNA FLJ45905 fis, clone OCBBF3026576	0.564353	1.67878
	A_32_P377880	BC008580	Homo sapiens, clone IMAGE:4179986, mRNA, partial cds	0.486409	1.37512
NULL	A_32_P38003	THC1877231	NULL	0.701122	1.38628
FLJ37357	A_32_P383681	NM_173645	Hypothetical protein FLJ37357	0.402477	1.5542
LOC126147	A_32_P394951	NM_145807	Hypothetical protein BC018697	0.712491	1.41793
NULL	A_32_P39669	THC1877802	NULL	0.4069	1.65907
	A_32_P405942	BM726442	Full-length cDNA clone CS0CAP004YK15 of Thymus of Homo sapiens (human)	0.711062	1.62821
5	A_32_P40744	A_32_P40744	NULL	1.44745	0.7253
NULL	A_32_P41026	THC1941610	NULL	0.694249	1.51554
NULL	A_32_P413671	A_32_P413671	NULL	0.570183	1.51285
LOC284701	A_32_P41375	AK093729	Hypothetical protein LOC284701	0.600461	1.35475
NULL	A_32_P420520	NM_178315	NULL	0.650837	1.34588
NULL	A_32_P42253	THC1841708	NULL	0.701977	1.34659
NULL	A_32_P42426	A_32_P42426	NULL	0.719354	1.45138
	A_32_P424932	AK023104	CDNA: FLJ22648 fis, clone HSI07329	0.741364	1.42797
NULL	A_32_P42895	A_32_P42895	NULL	0.678515	1.45907
	A_32_P43349	BC040875	Hypothetical gene supported by BC040875	0.71144	1.37305
	A_32_P44099	BC036599	CDNA clone IMAGE:5273964, partial cds	0.692634	1.77206
	A_32_P45229	BC042026	Homo sapiens, clone IMAGE:5312689, mRNA	0.493192	1.59725
	A_32_P46155	X52339	Similar to zinc finger protein 91 (HPF7, HTF10)	0.680488	1.33483
NULL	A_32_P46191	A_32_P46191	NULL	0.482126	1.50866
NULL	A_32_P46313	A_32_P46313	NULL	1.76606	0.707971
NULL	A_32_P46510	A_32_P46510	NULL	0.343851	1.36101
LOC92973	A_32_P47157	AK054925	Hypothetical protein LOC92973	0.483379	1.56112
	A_32_P472968	AL117598	MRNA; cDNA DKFZp564H1663 (from clone DKFZp564H1663)	0.744697	1.39908
NULL	A_32_P4792	AK057820	NULL	0.49085	1.65017
ZNF546	A_32_P489959	NM_178544	Zinc finger protein 546	0.513784	1.57112
	A_32_P49199	AL137566	MRNA; cDNA DKFZp586G0321 (from clone DKFZp586G0321)	0.747556	1.64757
DIAPH2	A_32_P50834	NM_006729	Diaphanous homolog 2 (Drosophila)	0.616955	1.47829
	A_32_P51005	AL834342	MRNA; cDNA DKFZp761P2314 (from clone DKFZp761P2314)	1.40525	0.745147
RPS6KA3	A_32_P517749	AK022869	Ribosomal protein S6 kinase, 90kDa, polypeptide 3	0.593754	1.62285
	A_32_P51855	BC038556	Homo sapiens, clone IMAGE:3446976, mRNA	1.47631	0.725786
UTRN	A_32_P524014	AK023675	Utrophin (homologous to dystrophin)	0.562072	1.63757
NULL	A_32_P53976	A_32_P53976	NULL	0.646738	0.737568
	A_32_P542318	AK026718	CDNA: FLJ23065 fis, clone LNG04894	0.726485	1.87189
LOC163233	A_32_P54531	AK126842	Similar to Zinc finger protein 93 (Zinc finger protein HTF34)	0.589918	1.40758
NULL	A_32_P56320	A_32_P56320	NULL	0.324471	1.90832
RPL21	A_32_P57237	NM_000982	Ribosomal protein L21	0.579218	0.718339
NULL	A_32_P57247	A_32_P57247	NULL	0.467197	1.96213
NULL	A_32_P58361	THC1955369	NULL	1.466	0.556755
KIAA1277	A_32_P58705	AB033103	KIAA1277	0.484981	1.57872
NULL	A_32_P59355	THC1872048	NULL	0.228155	1.62722
MAP3K13	A_32_P61132	BI905948	Mitogen-activated protein kinase kinase kinase 13	1.40049	0.706221
NULL	A_32_P61975	A_32_P61975	NULL	0.536762	1.37669
NULL	A_32_P62963	ENST00000332402	NULL	0.609175	0.649165
LOC115294	A_32_P63858	R98299	Similar to hypothetical protein FLJ10883	0.492884	1.59445
ANKRD20A	A_32_P66222	NM_032250	Ankyrin repeat domain 20A	0.732608	1.35572
NULL	A_32_P66297	THC1841947	NULL	1.34095	0.677149
NULL	A_32_P66625	THC1945254	NULL	0.73343	1.46846
CXXC4	A_32_P66908	AK127778	CXXC finger 4	0.532608	1.6761
KRTAP4-7	A_32_P67544	BX647764	Keratin associated protein 4-7	0.578278	1.33783
	A_32_P67610	AK055220	CDNA FLJ30658 fis, clone DFNES2000432	0.565905	1.39479
PPIA	A_32_P68459	NM_021130	Peptidylprolyl isomerase A (cyclophilin A)	0.688925	0.644532
KIAA1571	A_32_P68504	AB046791	KIAA1571 protein	0.383395	1.60737
FLJ13305	A_32_P68533	BC036448	Hypothetical protein FLJ13305	0.734484	1.46903
	A_32_P69475	AK023633	CDNA FLJ13571 fis, clone PLACE1008405	0.438484	1.66727
NULL	A_32_P703	A_32_P703	NULL	1.86586	0.707205
NULL	A_32_P71113	THC1957545	NULL	0.590271	1.64295
	A_32_P72181	BC035184	CDNA clone IMAGE:5266408, partial cds	0.660007	1.33991
FLJ13848	A_32_P72466	NM_024771	Hypothetical protein FLJ13848	1.70552	0.735527
NULL	A_32_P72477	THC1976232	NULL	0.69227	1.46377
NULL	A_32_P72541	A_32_P72541	NULL	0.583988	1.67792
CCNB2	A_32_P72822	AK023404	Cyclin B2	0.489888	1.52498
NULL	A_32_P74763	THC1848212	NULL	0.394961	2.21084
ZNF545	A_32_P748131	AB075828	Zinc finger protein 545	0.676369	1.42587
	A_32_P75284	BX647147	MRNA; cDNA DKFZp686I21166 (from clone DKFZp686I21166)	0.613183	1.53926
	A_32_P75311	BF247222	Transcribed locus	0.441967	2.24343
NULL	A_32_P75661	THC1848190	NULL	1.38939	0.714216
NULL	A_32_P77369	A_32_P77369	NULL	0.735401	1.34777
FLJ40172	A_32_P776863	AK097491	Hypothetical protein FLJ40172	2.02143	0.669857
FLJ00310	A_32_P79190	AK090412	Prostate cancer associated protein 6	0.396811	1.68272
RORB	A_32_P80455	BX647070	RAR-related orphan receptor B	0.569554	1.75608
NULL	A_32_P81324	THC1808380	NULL	0.464793	1.57011
C10orf107	A_32_P8156	NM_173554	Chromosome 10 open reading frame 107	0.495069	1.34902
NULL	A_32_P81806	THC1809422	NULL	0.536527	1.97146
	A_32_P82383	U79301	Hypothetical LOC401131	0.609567	1.63225
NULL	A_32_P83453	ENST00000334557	NULL	0.499228	1.4881
NULL	A_32_P83465	AB033071	NULL	0.502391	1.47867
NULL	A_32_P83973	BG538647	NULL	0.731188	0.73169
LOC255326	A_32_P853595	BC041413	Hypothetical protein LOC255326	0.554208	1.5011
	A_32_P87323	BC047537	Full-length cDNA clone CS0DC021YJ09 of Neuroblastoma Cot 25-normalized of Homo sapiens (human)	0.702392	1.5351
NULL	A_32_P877	A_32_P877	NULL	2.02305	1.47254
NULL	A_32_P88705	THC1862526	NULL	1.52195	0.629032
	A_32_P88776	AK055647	CDNA FLJ31085 fis, clone IMR321000037	0.264118	2.55781
	A_32_P89352	AK125899	Homo sapiens, clone IMAGE:4513167, mRNA	0.536585	1.58659
NULL	A_32_P89679	THC1932590	NULL	0.68168	1.61062
NULL	A_32_P90468	A_32_P90468	NULL	1.55753	0.749595
	A_32_P90709	BC045657	MRNA; cDNA DKFZp434O0921 (from clone DKFZp434O0921)	0.607359	1.51751
NULL	A_32_P9127	THC1809024	NULL	1.40689	0.542421
NULL	A_32_P91507	THC2005650	NULL	2.13346	1.37093
NULL	A_32_P91773	A_32_P91773	NULL	0.585385	1.38135
NULL	A_32_P92355	THC1852306	NULL	0.645101	1.6153
	A_32_P92445	AK092715	Homo sapiens, clone IMAGE:5284125, mRNA	0.358788	1.39605
	A_32_P93045	AL080082	MRNA; cDNA DKFZp564G1162 (from clone DKFZp564G1162)	0.521582	1.83954
	A_32_P930685	BC028359	Similar to zinc finger protein 595	0.633151	1.78685
NULL	A_32_P94521	A_32_P94521	NULL	0.664203	1.44057
NULL	A_32_P95015	THC1808380	NULL	0.451101	1.58472
GPC6	A_32_P97169	BX640888	Glypican 6	0.560744	1.51251
NULL	A_32_P97878	THC1933954	NULL	0.652993	1.59052
C5orf13	A_32_P98423	NM_004772	Chromosome 5 open reading frame 13	0.741304	1.49126
NULL	A_32_P99700	THC1894925	NULL	0.36369	1.55018
	A_32_P99933	BC030094	Similar to Zinc finger protein 492	0.677558	1.55169
